# Supplementary material for: Vps34-orchestrated lipid signaling processes regulate the transitional heterogeneity and functional adaptation of effector regulatory T cells
Source: PLoS Biol. 2025 Apr 11;23(4):e3003074. doi: 10.1371/journal.pbio.3003074 (PMC11990774; doi:10.1371/journal.pbio.3003074)
Supplement: S1 Table — (XLSX) [file pbio.3003074.s009.xlsx]

## Sheet: S1 Table
S1 Table. Differentially expressed genes (|log2FC| > 0.5, P < 0.05) in Vps34-deficient (Vps34 KO) Tregs compared to control Tregs, as profiled by microarray analysis. The control and Vps34-deficient CD45.2+ Tregs were isolated from the spleens and peripheral lymph nodes of control and Foxp3CrePik3c3fl/fl mixed bone marrow chimeras, respectively. Adj., adjusted.
Gene symbol	log2FC(Vps34 KO vs. WT)	P value	Adj. P value
Tigit	-3.41197	4.88839e-09	0.000142394
Il1rl1	-3.06574	1.98573e-06	0.0024101
Sccpdh	-2.89741	3.03562e-06	0.0028524
Ttc39c	-2.62991	8.05638e-06	0.00499307
Prdm1	-2.48685	3.88592e-07	0.00122687
Gzmb	-2.47273	5.73121e-08	0.000556481
Ccr2	-2.43055	1.88768e-05	0.00802491
Igsf9b	-2.41606	2.00999e-07	0.00111183
Csf1	-2.39719	7.05391e-06	0.00477845
Nav2	-2.33452	1.3461e-06	0.00206372
Penk	-2.32731	3.38549e-06	0.00298836
Il1r2	-2.32556	5.27806e-05	0.0152065
Ces2c	-2.24591	1.89651e-06	0.00240188
Ryk	-2.19601	0.000148894	0.0279816
Atp2b4	-2.12214	1.242e-06	0.00206372
Il4	-2.10225	8.2174e-07	0.00159576
Ccr4	-2.03491	1.44885e-06	0.00211018
Crmp1	-2.00143	4.11599e-06	0.0033304
Nfil3	-1.97156	1.05112e-05	0.00567002
Actg2	-1.94874	0.000157973	0.028778
Zdhhc2	-1.94217	1.86934e-05	0.00802491
Gpm6b	-1.87762	0.000273101	0.0388056
S100a6	-1.85697	3.24208e-06	0.0029512
H1f0	-1.82699	1.86874e-06	0.00240188
Ctla2a	-1.73094	1.91018e-05	0.00802491
Il10	-1.72133	1.50311e-05	0.00706195
Rgs9	-1.71316	3.82298e-06	0.00318171
Rora	-1.69894	5.05424e-07	0.00122687
Cdk1	-1.69814	0.000417212	0.0471045
Lilrb4a	-1.69491	0.000151801	0.0283157
S100a4	-1.68884	9.07624e-06	0.00525332
Abcb1a	-1.65322	2.37366e-05	0.00947156
Glrx	-1.6311	9.26662e-07	0.00168705
Arnt2	-1.62308	4.54947e-05	0.0142828
Car5b	-1.61242	1.25779e-05	0.00631692
Podnl1	-1.60978	5.00406e-07	0.00122687
B4galnt4	-1.59419	2.11837e-06	0.00246824
Gna15	-1.58781	8.44247e-06	0.00512335
Cysltr2	-1.58604	3.95399e-07	0.00122687
Itgb1	-1.58498	5.40581e-08	0.000556481
Mki67	-1.57867	0.000325901	0.0420021
Dst	-1.57023	6.06487e-05	0.0159769
Cxcr5	-1.56755	2.67184e-07	0.00111183
Pdcd1	-1.55672	2.38602e-07	0.00111183
Cpd	-1.54997	0.000304061	0.0406284
Racgap1	-1.54751	0.0001443	0.0277495
Gpr15	-1.54251	7.29542e-05	0.0182525
Prelid2	-1.53267	4.36941e-05	0.0141418
1500009L16Rik	-1.52876	2.89991e-06	0.00282359
Cst7	-1.52346	1.29393e-06	0.00206372
Areg	-1.5208	0.000238343	0.0357871
Bmp7	-1.5153	5.86692e-06	0.00438199
Zbtb32	-1.47981	6.67755e-06	0.0046312
Ccr8	-1.45505	1.1374e-05	0.00591633
Kif15	-1.43371	0.00142366	0.0795964
Itga2	-1.41312	0.000144449	0.0277495
Ifng	-1.39162	0.000375633	0.0454018
Bub1b	-1.38497	0.00088859	0.0663559
Smco4	-1.37999	6.45474e-06	0.00458585
Rora	-1.37232	0.000261778	0.037937
Fgl2	-1.35558	9.45435e-06	0.00529607
Gucy1a3	-1.35494	1.44072e-05	0.00687979
Prps1l1	-1.3541	0.00284875	0.107768
Pear1	-1.3509	1.65084e-05	0.00751364
E2f8	-1.33587	0.0107951	0.176479
Cd83	-1.33493	4.93834e-05	0.0148971
Klrg1	-1.31944	0.000902304	0.0664857
2810417H13Rik	-1.31211	0.00522155	0.138777
Gcnt1	-1.30876	0.000237399	0.0357871
Top2a	-1.30739	0.000524704	0.0528862
Maf	-1.2983	4.60702e-07	0.00122687
Inppl1	-1.27892	7.6215e-06	0.00482623
Zcchc18	-1.27579	0.000389208	0.0455727
Pdzk1ip1	-1.24405	0.000644618	0.0569584
Ptpn13	-1.23843	1.30556e-05	0.00644572
Kif11	-1.22819	0.000104129	0.0227006
Lilr4b	-1.22569	0.00237632	0.100309
Kdelc1	-1.22216	3.0146e-05	0.0116865
Abcb1b	-1.22078	0.000543017	0.0536914
Hist1h2bb	-1.21216	8.92099e-06	0.00525332
Slc39a4	-1.211	3.50001e-06	0.00299858
Plod2	-1.21016	0.000227108	0.0348181
Nrn1	-1.20442	9.19769e-06	0.00525332
Ptpn5	-1.20169	2.64511e-06	0.00275177
Naip5	-1.19978	0.00100192	0.068509
Adam8	-1.19535	0.000796889	0.0616946
Egln3	-1.19374	6.17143e-05	0.0160507
Tspan17	-1.17604	6.62631e-05	0.0170812
Cd200r1	-1.17488	0.000212021	0.0339339
Cldnd1	-1.17382	1.86798e-06	0.00240188
Cass4	-1.16839	0.000158345	0.028778
Abhd4	-1.16647	3.99839e-05	0.0138282
Npas4	-1.16333	7.32831e-06	0.00482623
Slc22a15	-1.16277	0.0120546	0.182355
Il18r1	-1.15977	9.94981e-05	0.0221243
Itgae	-1.15786	2.749e-05	0.010821
Ncapg	-1.15131	0.00144828	0.0803028
Nusap1	-1.14774	0.000508644	0.0524521
Raph1	-1.1393	5.1308e-05	0.0151691
Ncapg2	-1.13856	0.00279589	0.107449
Gpr68	-1.13593	3.73943e-05	0.0131236
Fbxo27	-1.13554	0.000839607	0.0636899
Gprin3	-1.13488	6.22736e-07	0.00139536
Serpina3f	-1.12777	0.00822539	0.15899
Tmprss13	-1.12564	0.000683528	0.0575447
Spock2	-1.12246	3.67218e-05	0.0131236
Lmna	-1.12165	1.32911e-05	0.0064526
Myo3b	-1.11337	0.000138423	0.0270613
Susd2	-1.10742	0.00110455	0.0711493
Ahnak	-1.10285	6.92279e-07	0.00144038
Fam92a	-1.09694	6.38138e-06	0.00458585
Whsc1	-1.09551	0.000144802	0.0277495
Cdkn2c	-1.09532	0.000414009	0.0471045
Ptger2	-1.09124	1.65011e-05	0.00751364
Frmd4b	-1.08792	0.00114586	0.072403
Icos	-1.08771	2.60227e-07	0.00111183
Eea1	-1.08729	8.33789e-05	0.0192757
Ptges3l	-1.08488	0.000597001	0.0552064
Mis18bp1	-1.08446	0.000558258	0.0536914
Bhlhe40	-1.08343	4.69912e-05	0.0144085
D830030K20Rik	-1.08242	0.00396308	0.123661
Ccr6	-1.08222	7.46623e-06	0.00482623
Il18rap	-1.07944	0.0029242	0.109064
Anxa2	-1.07301	0.00052696	0.0529304
Plcb4	-1.07014	5.93392e-05	0.0159769
Ccne2	-1.06853	0.00115842	0.0726586
Kif3a	-1.06765	5.42921e-05	0.0152065
Ift57	-1.06504	0.000890842	0.0663559
Rorc	-1.06461	0.000587986	0.0547202
Lrrn3	-1.06242	5.52908e-05	0.0153387
Ccdc136	-1.06156	0.00673365	0.148665
Chst2	-1.05849	0.000195263	0.032801
6330403K07Rik	-1.0579	0.000550264	0.0536914
Aplp1	-1.05296	6.08822e-05	0.0159769
Myo1f	-1.05184	0.00104788	0.0696886
Nr3c2	-1.04665	0.00786891	0.156769
Alcam	-1.04515	0.00192675	0.0905917
Id2	-1.04446	2.47716e-06	0.00275177
Stx11	-1.03556	0.000679561	0.0573766
Timp2	-1.03526	0.000606235	0.055883
Cks2	-1.03291	5.42152e-05	0.0152065
Aspm	-1.03	0.0297365	0.253142
Nkg7	-1.0236	0.000166241	0.0295271
Olfr60	-1.02017	0.00184027	0.0882437
Naip6	-1.01875	0.010578	0.174279
Cdc20	-1.01515	4.60908e-05	0.0142828
1700019D03Rik	-1.0143	0.00216177	0.0959913
Foxm1	-1.0089	0.010016	0.170015
Ccna2	-1.00078	0.00335409	0.11743
Tbx21	-0.997056	0.000109706	0.0234972
Fam160a1	-0.994666	0.000195934	0.032801
Ube2c	-0.993934	0.00059528	0.0552064
Odc1	-0.993898	2.05951e-05	0.0084495
Asb2	-0.991346	0.000718418	0.0589487
Cenpe	-0.988042	0.00428719	0.12743
Tbc1d7	-0.982462	0.00143725	0.0800489
Neil3	-0.980556	0.00713407	0.152242
Axl	-0.970695	0.00174398	0.0874363
Plscr1	-0.968417	0.00341224	0.11843
Dcxr	-0.966808	8.19966e-05	0.0191078
Nek2	-0.963519	0.008313	0.159953
Slc43a3	-0.962286	0.00134301	0.0771328
Kcnk6	-0.960369	0.000796549	0.0616946
Ell2	-0.957125	0.000260746	0.037937
Msi1	-0.957096	0.0193459	0.217334
F2rl1	-0.953782	0.000432796	0.0475733
Ptgfrn	-0.952267	2.64432e-06	0.00275177
Ces2b	-0.950346	0.000120136	0.0247498
Lamc1	-0.948763	0.000133867	0.0263474
Nebl	-0.948539	0.000659993	0.0569584
Phactr2	-0.946815	0.000517693	0.0525431
Ly96	-0.945138	0.000989162	0.0681166
Unc119	-0.942305	4.03514e-05	0.0138282
Galm	-0.934582	0.000288372	0.0400258
Hist1h2bk	-0.933777	0.000513641	0.0524521
Dnase2a	-0.931688	0.000292203	0.0400258
Fam72a	-0.931051	0.0178844	0.213163
Myo1e	-0.928399	0.000390609	0.0455727
Pcgf2	-0.927854	0.000553504	0.0536914
Cyfip1	-0.927753	8.10811e-05	0.0191078
Ei24	-0.922857	1.92847e-05	0.00802491
Ska3	-0.921814	0.0156959	0.203565
Akr1e1	-0.921327	0.000246168	0.0363991
Cep112	-0.921044	0.00974314	0.167834
Pon3	-0.918644	0.000983335	0.0681166
Serpina3g	-0.918485	0.000870774	0.0652051
Itga7	-0.909898	0.000900629	0.0664857
Gpr55	-0.908208	0.000862016	0.0651613
Vwa5a	-0.907667	0.00276647	0.107413
Arxes2	-0.907572	0.00861753	0.160645
Kif13a	-0.905909	0.000587414	0.0547202
B3galt5	-0.899331	0.00389921	0.123661
Tiam1	-0.897595	0.000297917	0.0400258
Casp4	-0.896551	0.000361826	0.0444621
Psen2	-0.895198	2.90802e-06	0.00282359
Ebi3	-0.894495	7.40072e-05	0.0182691
Casp1	-0.894078	0.00125196	0.0751927
Nucb2	-0.888988	4.58031e-05	0.0142828
Cysltr1	-0.888846	0.000619818	0.0565978
Kif4	-0.886879	0.00574849	0.142873
Mid2	-0.885831	5.70542e-05	0.0156786
Syt11	-0.885657	0.000296356	0.0400258
Nxt2	-0.882763	0.00645692	0.146194
Tyms	-0.882441	0.000509681	0.0524521
Rilpl2	-0.880754	1.80881e-05	0.00798316
Mmp9	-0.880577	0.00170771	0.0868776
Gstt3	-0.871911	0.00617923	0.144942
Susd4	-0.870323	0.000236685	0.0357871
Akr1c13	-0.869015	0.0283246	0.248495
Esco2	-0.868421	0.000294572	0.0400258
Ctla2b	-0.868415	0.00100096	0.068509
Gem	-0.867721	0.00373735	0.12282
Hrh4	-0.860652	0.000468032	0.0492177
9830147E19Rik	-0.860535	0.00205519	0.0935079
Nrbp2	-0.856464	0.000672984	0.0573198
Stil	-0.854475	0.0266001	0.242978
Rundc3b	-0.850383	0.00511058	0.137032
Cobll1	-0.849699	0.000537444	0.0536137
Sdcbp2	-0.846121	9.75697e-06	0.00536247
St14	-0.845133	0.000294365	0.0400258
Stmn1	-0.8406	0.00202021	0.092672
Katnal1	-0.838922	0.00481093	0.133488
Gm3532	-0.837392	0.00131202	0.0767294
C2cd4b	-0.836926	9.29582e-05	0.0211545
Angptl2	-0.835984	0.00015906	0.028778
Tpi1	-0.83286	5.32701e-05	0.0152065
Tspan31	-0.831596	1.75418e-05	0.00786114
AI182371	-0.830698	0.018273	0.214453
Tstd3	-0.83031	0.000944839	0.0668015
Zfp781	-0.829315	0.00599406	0.144478
Chpf	-0.82564	0.00786087	0.156769
Gla	-0.825003	0.0051136	0.137032
Casp3	-0.820872	0.000129836	0.0260826
Klf12	-0.818471	5.7666e-06	0.00438199
Itgb8	-0.817627	6.69572e-05	0.0171087
Bub1	-0.816947	0.0254619	0.239045
Hist1h2bn	-0.816777	0.000638018	0.0568344
Dtl	-0.81676	0.0035334	0.120363
S100a10	-0.816454	0.000184928	0.032064
Birc5	-0.813345	0.000197163	0.032818
Pld2	-0.810826	0.000411079	0.0471045
Cdca3	-0.810619	0.0097101	0.167826
Hist1h2ak	-0.804551	0.0016897	0.0866536
Hist1h2bf	-0.80446	0.0016195	0.0860848
Hist1h2bj	-0.801702	0.00312731	0.113931
Cd44	-0.799386	0.00131034	0.0767294
Vsig10l	-0.798072	0.00227773	0.0981481
Naip2	-0.797584	0.00265669	0.106247
Tmem18	-0.797545	0.000288394	0.0400258
Tmem154	-0.796478	4.21334e-05	0.0140096
Rnf125	-0.796464	5.25526e-05	0.0152065
Ipp	-0.793394	0.000247941	0.0364761
Fam20a	-0.786831	0.00430789	0.127525
Asf1b	-0.783249	0.00422105	0.12702
Casc5	-0.779111	0.0164246	0.205488
Ltb4r1	-0.776389	0.000941551	0.0668015
Rgs16	-0.773965	0.000312941	0.0410111
Ccr5	-0.773008	0.010485	0.173139
Tspan5	-0.772366	0.00420657	0.126995
Hist2h2bb	-0.770671	0.00129571	0.0767294
Gm16434	-0.770228	0.00283781	0.107634
Lclat1	-0.770151	4.48293e-06	0.00352928
Cxcr4	-0.768847	0.0112835	0.178823
Hgf	-0.76755	0.000917548	0.0664857
Cfap126	-0.762611	0.0101541	0.170675
Lrrc20	-0.761524	0.00022124	0.0342793
Ticrr	-0.759055	0.0128243	0.187177
Rad51	-0.757135	0.0362362	0.271187
Slc15a3	-0.7552	0.0144246	0.196246
Il9r	-0.752209	0.00501287	0.135833
Scpep1	-0.752005	0.0070742	0.151407
Map6	-0.751864	0.00020311	0.0330684
Batf	-0.751679	8.18934e-05	0.0191078
Ybx3	-0.751457	0.00101313	0.0688361
Pglyrp1	-0.751324	0.000547589	0.0536914
Uhrf1	-0.749364	0.00230677	0.0991674
Mid1ip1	-0.746345	0.000128687	0.0260314
Ehd3	-0.74382	0.00168266	0.086462
Ramp3	-0.742047	0.000778756	0.0615669
Ccl1	-0.741331	0.000972545	0.0679359
Dynlt3	-0.741111	0.000798478	0.0616946
Sec24d	-0.738837	0.00273722	0.107181
Lrrc49	-0.73856	0.00425851	0.12743
Tefm	-0.73785	0.001683	0.086462
Atg10	-0.737279	0.000379057	0.0455727
Bcl2a1d	-0.732086	0.000101613	0.0224235
Fam132a	-0.730217	0.00702098	0.151186
Arhgap11a	-0.729149	3.65226e-05	0.0131236
Trps1	-0.727958	0.000674996	0.0573235
Pde8a	-0.727244	0.00141794	0.0795044
Nuf2	-0.727014	0.00119706	0.0736048
Ccrl2	-0.726161	0.0176421	0.212277
Marveld2	-0.724521	0.0177719	0.212774
Lag3	-0.723121	0.000327539	0.0420021
Hist1h3i	-0.722063	0.00159833	0.0852704
Blmh	-0.72197	0.00904355	0.163269
Larp1b	-0.721756	0.00275235	0.107327
Hip1	-0.721548	0.015194	0.2021
1500004A13Rik	-0.721333	0.00182034	0.0882437
Nceh1	-0.721228	0.00736987	0.153665
Dstn	-0.720652	1.1971e-05	0.00611758
Nfia	-0.718777	0.0190682	0.216981
Sntb2	-0.718243	0.00112307	0.0717365
Adap1	-0.716122	0.0101425	0.170579
Hist1h3e	-0.715102	0.00148247	0.0810186
Ndufaf1	-0.711802	0.00116148	0.0726586
Epcam	-0.70806	0.00182196	0.0882437
Clstn1	-0.707843	0.000615773	0.056443
Mfsd6	-0.706764	0.0026078	0.105301
Gm19945	-0.706736	0.00141928	0.0795044
Fbxo6	-0.705319	0.0120311	0.182355
Prkar2a	-0.70435	0.00283209	0.107581
Phf19	-0.704258	0.0226154	0.229253
Slc35e4	-0.702713	0.000297027	0.0400258
Mad2l1	-0.699898	0.00188814	0.0895758
Fam110a	-0.698372	0.00021625	0.0339539
Osbpl3	-0.696716	0.000164905	0.0294695
Cd99	-0.69393	0.00106996	0.0703161
Ahr	-0.693475	0.000120652	0.0247498
Nlrp1b	-0.692758	0.00625918	0.144942
Cenpk	-0.691873	0.00630151	0.144975
Adam19	-0.691572	3.69664e-05	0.0131236
H2afx	-0.689617	0.00735368	0.153665
2900026A02Rik	-0.689108	0.000249731	0.0365549
Phlpp1	-0.688215	0.000311572	0.0410111
Mns1	-0.687087	0.000214123	0.0339539
Atp6v0d2	-0.684929	0.00382478	0.12318
D17H6S56E-5	-0.683226	0.000179291	0.0312728
Lgals1	-0.681504	6.07615e-05	0.0159769
Hist1h3g	-0.680628	0.00149434	0.0810789
Itgb3bp	-0.680284	0.000937917	0.0668015
Fam129a	-0.679532	0.000734226	0.0595325
Grhl1	-0.678655	0.000662876	0.0569584
Sh2d1a	-0.678551	2.31032e-05	0.00934684
Ric1	-0.678107	0.0249366	0.236876
Hif1a	-0.67757	4.23235e-05	0.0140096
Vsig10	-0.675611	0.00234985	0.100059
Agbl3	-0.674044	0.00457363	0.130647
Soat2	-0.673065	0.0225417	0.229098
Hsd17b7	-0.673014	0.0102527	0.171738
Gemin8	-0.671776	0.00183815	0.0882437
Rab19	-0.670541	0.000616186	0.056443
Shcbp1	-0.670382	0.00516672	0.137948
BC021614	-0.670315	0.000661941	0.0569584
Cd200r4	-0.669935	0.00129892	0.0767294
Zc3h12c	-0.669765	0.000240417	0.0359134
Mgat2	-0.66893	0.00358266	0.121207
Gm8281	-0.66862	0.000696066	0.057932
Plagl1	-0.667985	0.0157612	0.203565
Maged1	-0.66634	0.000791112	0.0616158
Gstt2	-0.663398	0.00325586	0.116409
Ms4a6d	-0.661813	0.036435	0.271575
Ift74	-0.661654	0.011239	0.178797
Lix1l	-0.660175	0.00893745	0.162407
Gm10021	-0.659746	0.000275744	0.038991
Tnfrsf8	-0.659528	0.000396598	0.0460259
Pde2a	-0.658965	0.0047803	0.133322
Kif5c	-0.658247	0.0103534	0.172166
Usp20	-0.656854	0.00185618	0.0883477
Hist1h3h	-0.656838	0.000462438	0.0488057
Gm8271	-0.656734	0.0115551	0.180411
Man1c1	-0.656395	0.00121901	0.073976
Hist2h3c2	-0.655487	0.00390653	0.123661
Hist2h3c1	-0.655487	0.00390653	0.123661
Tjp2	-0.655169	0.000441124	0.0476527
Endod1	-0.655061	0.000651958	0.0569584
Chn2	-0.655045	0.00774348	0.155553
2610301B20Rik	-0.654179	0.0109652	0.177645
Snai2	-0.654038	0.00182803	0.0882437
Pbx3	-0.652047	0.0197962	0.217883
Gm6676	-0.651737	0.00473736	0.132815
Rrm1	-0.651594	0.00072136	0.0590239
Mapre2	-0.650934	0.000803244	0.0617665
Nsmaf	-0.650843	0.0072961	0.153665
Hmgn3	-0.650048	0.00441928	0.128987
Ptprv	-0.649915	0.0086454	0.160915
Cpe	-0.649752	0.0478414	0.303348
Thg1l	-0.646048	0.00856276	0.160645
Pdk3	-0.645742	0.00616595	0.144942
Fcrl1	-0.644147	0.00134115	0.0771328
Hist1h2bl	-0.643638	0.00183451	0.0882437
Kif2c	-0.642544	0.0131195	0.188805
Prc1	-0.641911	0.0302558	0.254277
Slc43a1	-0.641787	0.00258213	0.104779
Gsg2	-0.641686	0.00227397	0.0981481
Tsx	-0.641202	0.00256125	0.104491
Rnf128	-0.637306	0.00399111	0.123949
Alg13	-0.635351	0.00567905	0.142873
Baiap3	-0.635236	0.000828605	0.0631844
Tnfaip8	-0.634516	0.000352046	0.0437535
Adora2a	-0.630775	3.38657e-05	0.0128113
Exo1	-0.6305	0.00614668	0.144942
Atf6	-0.629196	0.0134495	0.190454
Atxn1	-0.62898	0.000118886	0.024736
Bmpr2	-0.628168	0.000582746	0.0545814
Hist1h2ae	-0.627957	0.0148055	0.199385
Dtd1	-0.627378	0.00062516	0.0567658
Enpp2	-0.626634	0.000988318	0.0681166
Creb3l2	-0.626434	4.96077e-05	0.0148971
Hist1h2ao	-0.626242	0.00376792	0.12282
Hist1h2ap	-0.626242	0.00376792	0.12282
Nlgn2	-0.625263	0.0268225	0.243552
Hccs	-0.625252	0.000718408	0.0589487
Gstm4	-0.624718	0.00479208	0.133322
Cenpl	-0.624517	0.000215253	0.0339539
Hint2	-0.62317	0.0136967	0.191445
Rasgef1a	-0.623106	0.00146097	0.0805994
Cks1b	-0.622664	0.00291848	0.109064
Elp4	-0.622151	0.00194899	0.091127
Fut7	-0.621762	9.47204e-05	0.0213885
Smim10l2a	-0.621736	0.00445055	0.129554
Gadd45b	-0.619842	0.000571435	0.053908
Hist2h3b	-0.619201	0.00813401	0.158698
Ebpl	-0.619183	0.000104428	0.0227006
Ccnb2	-0.618606	0.00389658	0.123661
Cdca5	-0.618559	0.0322001	0.26011
Ddx43	-0.616572	0.000916384	0.0664857
Dsel	-0.615235	0.0193896	0.217334
Hist1h2ah	-0.614091	0.0037581	0.12282
1190002N15Rik	-0.613272	0.000446652	0.0480093
Acyp2	-0.612865	0.00325304	0.116409
Wbp5	-0.61214	0.00532885	0.13959
Harbi1	-0.611212	0.0274736	0.246316
S100a11	-0.610579	8.5508e-05	0.0196123
Ccdc50	-0.610202	0.00148961	0.0810789
Evi2a	-0.607878	0.0273275	0.245762
Eya2	-0.604605	0.00117172	0.0728608
Cenpn	-0.603774	0.0336359	0.263524
Gzmc	-0.602978	0.00274844	0.107318
Btbd11	-0.602353	0.0483827	0.304459
Dok1	-0.602169	0.000147241	0.0278506
Slc36a4	-0.601995	0.023085	0.231877
5430417L22Rik	-0.601544	0.000788371	0.0615669
Samd11	-0.600392	0.0016226	0.0860921
Arhgef12	-0.600141	0.0174865	0.211443
Sh3bgrl2	-0.599066	0.000427134	0.047308
Mapre3	-0.598828	0.0200823	0.219339
Fignl1	-0.598776	0.0141279	0.194027
Dhrs7	-0.598344	0.000787987	0.0615669
Tbc1d30	-0.598223	0.0151569	0.201882
Padi2	-0.597724	0.0155663	0.203565
Prr11	-0.596904	0.0499239	0.307887
Uap1l1	-0.594669	0.00521585	0.138777
D830030K20Rik	-0.594226	0.00175584	0.0875785
Vps54	-0.59366	0.000560342	0.0536914
Ephx4	-0.593559	0.00657468	0.147092
Zswim1	-0.593458	0.00554773	0.141334
Ar	-0.589869	0.00631081	0.144975
Sh3gl3	-0.589846	0.0040093	0.124198
Rrm2	-0.588995	0.0358832	0.27047
Slc25a10	-0.58856	3.66782e-05	0.0131236
Hmgb2	-0.588394	0.00125155	0.0751927
Arhgap5	-0.588219	0.0155537	0.203565
Anxa4	-0.586374	0.00973205	0.167826
Ntrk3	-0.585183	0.0371854	0.273335
Hist1h4d	-0.584251	0.00210542	0.0949363
Pcyt1b	-0.583237	0.0170968	0.208899
Tnfsf10	-0.58246	0.00117312	0.0728608
Lgalsl	-0.582025	0.00184535	0.0882437
Socs6	-0.58197	0.00170235	0.0868776
Gm3043	-0.581875	0.00625926	0.144942
Siah2	-0.57928	0.00843435	0.160645
Sh3bgrl	-0.577664	0.000944681	0.0668015
Rnf19a	-0.577562	0.000162339	0.02919
Carhsp1	-0.577337	0.0170655	0.208899
Tspan3	-0.577026	0.00684131	0.149498
Cd38	-0.576469	7.33134e-05	0.0182525
Setbp1	-0.57616	0.000347004	0.0435684
Jazf1	-0.575689	0.00120344	0.0737999
Nfatc1	-0.573436	0.000152616	0.0283157
Cnih1	-0.573388	0.0301	0.253846
Hist1h2ai	-0.573107	0.00394259	0.123661
Slc24a3	-0.572074	0.00203976	0.093275
Ccdc34	-0.571657	0.00923046	0.164606
Bcat1	-0.570801	0.000340704	0.0429626
Wee1	-0.570575	0.0108399	0.176596
Hist1h3c	-0.569948	0.0116967	0.181066
Cdc42ep3	-0.569595	0.00036328	0.0444621
Hey1	-0.5688	0.0139766	0.1935
Cd160	-0.568717	0.000970542	0.0679359
Myadm	-0.568559	0.0226616	0.229298
Zc2hc1a	-0.56851	0.00753339	0.154506
Bcl2a1b	-0.568089	0.000493752	0.0513661
Hist1h2bm	-0.567632	0.00283274	0.107581
Emb	-0.567416	4.31312e-05	0.0141165
Gm10409	-0.566774	0.000211492	0.0339339
Plppr2	-0.565344	0.0151987	0.2021
AW112010	-0.565263	0.000952919	0.0672096
Mocos	-0.564359	0.00601178	0.144605
Syne2	-0.563769	0.0301838	0.254038
Cxcr3	-0.563342	0.00511187	0.137032
Irak1bp1	-0.561233	0.00588707	0.144146
Bcl2a1a	-0.5612	0.000677795	0.0573766
Gabarapl1	-0.56066	0.010932	0.177402
Ndnf	-0.560033	0.00704024	0.151186
EU599041	-0.559944	0.00494271	0.134703
Cdc6	-0.559298	0.00178763	0.0882437
Cd80	-0.558926	0.00621888	0.144942
Kctd17	-0.557295	0.0023693	0.100168
Serpinc1	-0.556427	0.00164661	0.0862748
Acpp	-0.556406	0.0243381	0.236403
Ttbk1	-0.55536	0.00140982	0.0792793
Lpxn	-0.554686	4.18082e-05	0.0140096
Plekhb2	-0.554607	0.000914468	0.0664857
Tm2d2	-0.553794	0.0023082	0.0991674
Lipo1	-0.553133	0.00136854	0.077708
Agpat2	-0.552606	0.00431383	0.127571
Hist1h2ag	-0.548937	0.00278402	0.107449
Slc7a10	-0.547908	0.00103249	0.0691387
2610042L04Rik	-0.547705	0.000939506	0.0668015
Noxa1	-0.547186	0.00358737	0.121211
Gm8050	-0.546264	0.00554258	0.141334
Gm16440	-0.546113	0.0179618	0.213238
Gm3500	-0.545871	8.07871e-05	0.0191078
Rab11fip4	-0.545842	0.016673	0.206821
Nrp1	-0.544803	0.000514996	0.0524521
Ispd	-0.544794	0.0231626	0.232336
Tmem140	-0.542249	0.000572667	0.053908
Entpd7	-0.540784	0.0055021	0.141334
Plk1	-0.540474	0.0468367	0.300972
Plekhg3	-0.539876	0.000430539	0.0475045
Slc26a11	-0.539717	0.0452431	0.296755
Mapkbp1	-0.539593	0.0376408	0.274554
Ahi1	-0.538628	0.00101615	0.0688361
Ptpn3	-0.538516	0.0038604	0.123661
Kdelc2	-0.537634	0.00437294	0.128407
Hist1h2bg	-0.537485	0.00103102	0.0691387
Ncapd2	-0.536892	0.00107418	0.0703161
Tnfrsf1b	-0.536678	0.000555123	0.0536914
Impa2	-0.535958	0.00131261	0.0767294
Snx9	-0.535619	0.00541657	0.141126
Mdfic	-0.534963	0.00253968	0.104195
Snx13	-0.534773	0.0178995	0.213175
Lpar6	-0.534403	0.000310935	0.0410111
Gm3752	-0.533925	0.000568596	0.053908
G6pc3	-0.53367	0.00306371	0.112397
Pnp	-0.533648	0.00507548	0.136892
Cntln	-0.533342	0.00215085	0.0957983
Arsb	-0.53204	0.0170783	0.208899
Rasl11a	-0.531903	0.0387448	0.278637
Ube2t	-0.530396	0.00419552	0.126995
Zbtb43	-0.530385	0.0215378	0.226081
Cep170b	-0.53018	0.00580775	0.143849
Mesdc1	-0.529906	0.00926985	0.1648
Mettl15	-0.528306	0.0467315	0.300674
Ildr1	-0.5283	0.00365103	0.121962
Slc9a7	-0.527877	0.00107935	0.0703161
Rufy1	-0.527366	0.000972157	0.0679359
Hist1h2bp	-0.526011	0.00147565	0.0807971
Glod4	-0.525395	0.0222898	0.228101
Irf4	-0.525364	0.000243255	0.036152
Gm3002	-0.525237	0.000455824	0.0483445
Gng2	-0.524813	0.00952617	0.166559
Tpx2	-0.524323	0.0112747	0.178797
Fgd6	-0.523954	0.0391486	0.279645
Iffo2	-0.52298	0.00180041	0.0882437
Azin1	-0.522587	0.0068229	0.149207
Ptger4	-0.522263	0.000189872	0.0324575
Hist2h4	-0.521311	0.00387566	0.123661
Map2k3	-0.521275	0.00028349	0.0398927
Art2b	-0.519875	0.000330391	0.0420261
Nhsl2	-0.519444	0.0497914	0.307666
Hadh	-0.518884	0.004179	0.126802
Mcm5	-0.518833	0.00484373	0.133737
Tmem256	-0.518517	0.0173903	0.210717
Dusp19	-0.518296	0.00612206	0.144942
Fasl	-0.517922	0.000158335	0.028778
Incenp	-0.51693	0.000634294	0.0568344
Tdp1	-0.516917	0.00577447	0.143275
Zfp518b	-0.515956	0.0480666	0.303718
Hist1h2bh	-0.515471	0.00112285	0.0717365
Serpinb6c	-0.515312	0.00273757	0.107181
Tfdp2	-0.514428	0.00884454	0.16233
Smpdl3a	-0.51442	0.000389521	0.0455727
Mcm6	-0.514236	0.000384723	0.0455727
Kpna2	-0.514064	0.00357966	0.121207
Mcm3	-0.512328	0.00203054	0.0929996
Plxdc1	-0.511665	0.00645944	0.146194
Hist1h1b	-0.511444	0.00119409	0.0736048
Ormdl1	-0.509735	0.00165405	0.0862748
Chdh	-0.50925	0.0397173	0.281285
Il12rb1	-0.508165	0.0126561	0.185816
Sfxn1	-0.508025	0.000672287	0.0573198
Bcl2a1c	-0.507087	0.0486688	0.304876
Muc1	-0.507039	0.0209182	0.223034
Apool	-0.50694	0.0255624	0.239193
Rpn1	-0.505789	0.00540591	0.141095
Stxbp1	-0.505291	0.0301383	0.254021
Ica1l	-0.505287	0.00759342	0.155161
Arl6	-0.504688	0.00102126	0.0688618
Acsbg1	-0.504674	0.00322072	0.116196
Cers4	-0.503486	0.000434879	0.0476225
Cct6a	-0.503015	0.0436483	0.293294
Rin2	-0.502581	0.0191066	0.216981
Cad	-0.502491	0.00197212	0.0915005
Egr2	-0.502046	0.00140643	0.0792414
Ccdc181	-0.501581	0.00586724	0.144146
Gm3500	-0.501117	0.000406259	0.04696
Chaf1a	-0.500428	0.00634095	0.145029
Avpr2	0.500253	0.00543475	0.141334
H2-Aa	0.501425	0.0431134	0.291993
Apom	0.501877	0.00553157	0.141334
Fcgr2b	0.502747	0.000768635	0.0615669
Gcnt2	0.503576	0.0317517	0.258242
Jag2	0.504453	0.0045834	0.130647
Rcor3	0.505282	0.00980371	0.168281
Cd8a	0.505933	0.000983006	0.0681166
Lynx1	0.506227	0.00731146	0.153665
Txk	0.506699	0.000415074	0.0471045
Tnnt2	0.506818	0.00167461	0.086462
Arid3b	0.507977	0.000298177	0.0400258
Siglece	0.508617	0.00664948	0.147936
Cdhr3	0.509136	0.00069663	0.057932
Rhbdl1	0.509501	0.00131967	0.0767294
Cd300a	0.510721	0.0454665	0.297216
Acvr1c	0.510973	0.0292318	0.251506
Tbc1d8	0.511665	0.00743229	0.153944
Stard9	0.513626	0.00413213	0.126036
Adal	0.515294	0.0126275	0.185606
A430078G23Rik	0.519829	0.00147374	0.0807971
Gm10840	0.520035	0.00288097	0.108564
Gpr4	0.521751	0.0186373	0.214919
Bach2	0.52349	0.000203208	0.0330684
Olfr312	0.524185	0.00145528	0.0804378
Bank1	0.52562	0.0200932	0.219376
Gm17304	0.525645	0.00382704	0.12318
Olfr164	0.525795	0.0120567	0.182355
Tcf7l2	0.528965	0.0176456	0.212277
Myo5c	0.52916	0.00596117	0.144216
Slc16a9	0.530148	0.0169472	0.208558
Tmem198b	0.530622	0.000627115	0.0567658
Selp	0.532829	0.0265682	0.24296
Pcyt1a	0.533782	0.00814333	0.158773
Satb1	0.534255	7.78504e-05	0.0190563
Gm14548	0.53512	0.047237	0.302145
Sucnr1	0.535903	0.019371	0.217334
H2-DMb2	0.538885	0.0335614	0.263365
Apc	0.539915	0.000236912	0.0357871
Pygm	0.540027	0.00280578	0.107449
Gm8251	0.543034	0.00768756	0.155354
Cecr6	0.543328	0.00858727	0.160645
Ptger3	0.543435	0.00199448	0.0920718
Cox6b2	0.544554	0.0034627	0.118936
Nup210l	0.545195	0.00377605	0.122897
Sort1	0.547797	0.0187243	0.21524
Dcaf17	0.548246	0.000211021	0.0339339
Plscr3	0.548585	0.000359468	0.0443684
B130006D01Rik	0.548828	0.00386959	0.123661
Cfp	0.549532	0.0263084	0.241966
Pilrb2	0.55141	0.0273262	0.245762
Gm21860	0.553178	0.0376448	0.274554
Gm21748	0.553178	0.0376448	0.274554
Tifa	0.553999	0.00192122	0.0905555
Nqo1	0.554797	0.000271942	0.0388056
Fes	0.557545	0.0258355	0.239939
Ear10	0.560786	0.017339	0.210444
Cd180	0.560798	0.0310013	0.256163
Ndrg3	0.56372	0.000313964	0.0410111
Lyz2	0.56413	0.0125122	0.184822
Ager	0.564548	3.0491e-05	0.0116865
Ncf2	0.565225	0.00427514	0.12743
Chpt1	0.566993	0.002659	0.106247
Gm10720	0.567792	0.00944295	0.165929
Olfr1392	0.571113	0.0152057	0.2021
Tldc2	0.572116	0.00831365	0.159953
Pak1	0.572117	0.0187088	0.215147
Plpp5	0.573472	0.000456409	0.0483445
Ccin	0.573615	0.0162781	0.204534
Igsf6	0.574078	0.0241245	0.236282
Itih5	0.575167	0.000126059	0.0256781
Pdzd9	0.575633	0.0155109	0.203565
Bpifa2	0.576493	0.0434181	0.292828
Kcnip4	0.57861	0.0371728	0.273335
Esrp2	0.579082	0.0340637	0.265475
Sirpb1a	0.579272	0.031756	0.258242
Tas2r143	0.580904	0.0237224	0.234984
Sdc3	0.581602	0.00102903	0.0691387
Arhgap6	0.583129	0.0199198	0.2183
4932442E05Rik	0.584365	0.0425504	0.290414
Ampd1	0.586434	0.0122367	0.183414
Actl7a	0.588006	0.00812838	0.158698
Cd300ld	0.588082	0.0178122	0.212906
Sgk3	0.589831	0.00252892	0.104194
Fpr1	0.590698	0.00854561	0.160645
5031414D18Rik	0.591417	0.000386217	0.0455727
Hcar2	0.594868	0.0483479	0.304459
Tlr5	0.595046	0.00942652	0.165925
Gm10451	0.595114	0.0102235	0.17149
Eomes	0.595797	0.035969	0.270478
Tlr7	0.597635	0.000750109	0.0605261
Myb	0.598367	0.00262088	0.105301
Csf2rb	0.599277	0.00794669	0.156907
H2-DMb1	0.601132	0.036868	0.272709
Atp8b4	0.603897	0.0244744	0.236606
Klrb1c	0.604193	0.00214655	0.0957533
Pde3b	0.605385	0.00245321	0.102453
Cd300e	0.605795	0.0163594	0.205136
Pdia2	0.60617	0.00192071	0.0905555
Gm10715	0.611782	0.010077	0.170362
Gpd2	0.613733	0.00116238	0.0726586
Slc11a1	0.614329	0.00378119	0.122927
1700025G04Rik	0.618688	0.00121605	0.0739504
Clec4a2	0.621845	0.0313796	0.257191
Ceacam1	0.622597	0.0434764	0.293014
Ndrg1	0.623345	0.000372526	0.0452138
Clec12a	0.624437	0.0441216	0.294619
Cc2d2b	0.62615	0.00688852	0.149683
Kcnj2	0.627274	0.00309828	0.113379
Rhoq	0.627877	0.00137281	0.077799
Ap1m2	0.636345	0.00382639	0.12318
Gm17535	0.640623	0.049072	0.30602
Slamf8	0.64198	0.0103377	0.172166
Gm5150	0.642081	0.0275484	0.246602
Gm1604b	0.642475	0.00123275	0.0744996
Chil5	0.642826	0.00427774	0.12743
Fgd4	0.643332	0.0101288	0.170445
Gm10801	0.644044	0.0182341	0.214453
Pla2g4a	0.646778	0.0491493	0.306174
St3gal6	0.64988	0.0176514	0.212277
Mamstr	0.651496	0.0215794	0.226179
Vmn2r84	0.653509	0.017013	0.208669
Mas1	0.656148	0.0428206	0.29103
Samd3	0.664827	0.000915808	0.0664857
Adcy6	0.665096	0.00091194	0.0664857
Pla2g4f	0.666894	0.00233196	0.0998937
Plcg2	0.667512	0.000559799	0.0536914
Rapgefl1	0.668701	0.00182364	0.0882437
Cr2	0.669568	0.0224728	0.228922
Atp1b1	0.670192	0.000686336	0.0576146
Arhgap20	0.678898	7.87246e-05	0.0191078
Gm6377	0.679756	0.0197627	0.217838
Clec4b1	0.683469	0.0323183	0.260334
Cd19	0.684099	0.025102	0.237576
Parp11	0.686258	0.00110093	0.0711066
Rgsl1	0.687051	0.0115317	0.18028
Lrrk2	0.687272	0.029273	0.251754
Gapdhs	0.687819	0.000191378	0.0324575
2024-03-01	0.693071	0.00957519	0.166816
Xkrx	0.694884	0.000633693	0.0568344
Dnah8	0.696933	0.00101923	0.0688618
Adrbk2	0.698335	0.0274928	0.246412
Pkd1l1	0.699599	0.0124898	0.184678
Slc40a1	0.700499	0.0325893	0.261154
Ppp4r1	0.702468	0.000657018	0.0569584
Fcer1g	0.704731	0.00839356	0.160645
Tns3	0.706445	0.0362049	0.271059
I830077J02Rik	0.706964	0.0259382	0.240239
Fcgr3	0.710891	0.00903215	0.163221
Plpp3	0.712037	0.00988116	0.168913
Csf2rb2	0.715526	0.0305201	0.255607
Timm8a2	0.717207	0.00282684	0.107581
Anpep	0.720642	0.0371873	0.273335
Itgad	0.725048	0.0370646	0.273335
Cnn3	0.726956	0.00322312	0.116196
Cd244	0.729365	0.000653255	0.0569584
Ly86	0.733177	0.0217804	0.226619
Mroh3	0.740497	0.0267278	0.243263
Igf2r	0.743653	0.00237954	0.100309
Clec7a	0.748968	0.00289833	0.108843
Tbc1d9	0.756884	0.0354315	0.269123
Csf3r	0.758198	0.000334025	0.0423036
Sele	0.761343	0.00197439	0.0915005
Mpeg1	0.763323	0.0187693	0.215418
Ntn4	0.773642	0.0011273	0.0717365
Abcd3	0.77454	0.00184794	0.0882437
Cd68	0.785085	0.00448177	0.129635
Rasgrp3	0.792441	0.0251123	0.237576
Dapk1	0.795232	0.00109727	0.0710273
Gm11710	0.800251	0.00891089	0.16233
Pld4	0.801998	0.0448812	0.296344
Nfam1	0.806389	0.000385765	0.0455727
Spic	0.807679	0.0403694	0.283833
Gm21886	0.820011	0.0132238	0.189339
Cd209a	0.823821	0.0318843	0.258985
Cd300lh	0.826876	0.0106642	0.175204
Hpgd	0.834721	0.0405182	0.284293
Slc25a27	0.837916	0.00936792	0.165081
Plbd1	0.843326	0.00740575	0.153665
Klrd1	0.849247	0.0464537	0.3003
Ahcyl2	0.854752	6.00996e-05	0.0159769
Cybrd1	0.857597	0.00268008	0.106362
Hck	0.884043	0.0088083	0.162083
Cyp27a1	0.898177	0.034643	0.267345
Cacnb3	0.898189	0.000917138	0.0664857
AF251705	0.901995	0.0101275	0.170445
Abca9	0.908785	0.000200331	0.0330684
Pirb	0.915823	0.00934914	0.165049
BC028528	0.938422	0.000307184	0.0408583
Csf1r	0.958106	0.00255635	0.104491
Spi1	1.02445	0.00393751	0.123661
Ebf1	1.0334	0.00667353	0.148166
Aqp11	1.05572	0.00255862	0.104491
Slc3a1	1.06643	0.000327518	0.0420021
Apbb2	1.08504	0.0418506	0.28811
Ear12	1.17308	0.0108356	0.176596
Hepacam2	1.17413	0.000290247	0.0400258
Spaca1	1.19561	0.000200948	0.0330684
Oas2	1.22666	0.00381831	0.12318
Clec4a3	1.25769	0.00869365	0.161195
Gm10800	1.36299	0.0086659	0.161091
Adgre4	1.40416	0.00385434	0.123661
Mrc1	1.75639	1.12797e-05	0.00591633
