# Supplementary material for: Vps34-orchestrated lipid signaling processes regulate the transitional heterogeneity and functional adaptation of effector regulatory T cells
Source: PLoS Biol. 2025 Apr 11;23(4):e3003074. doi: 10.1371/journal.pbio.3003074 (PMC11990774; doi:10.1371/journal.pbio.3003074)
Supplement: S2 Table — (XLSX) [file pbio.3003074.s010.xlsx]

## Sheet: S2 Table
S2 Table: Lists containing the Vps34-suppressed signature genes and Vps34-activated signature genes, curated based on the indicated cut-offs; see Methods for details
Vps34-suppressed signature (log2FC > 0.5; P < 0.05; 200 genes)		Vps34-activated signature (log2FC < –0.5, P < 0.05; 200 genes)
Mrc1		Tigit
Adgre4		Il1rl1
Gm10800		Sccpdh
Clec4a3		Ttc39c
Oas2		Prdm1
Spaca1		Gzmb
Hepacam2		Ccr2
Ear12		Igsf9b
Apbb2		Csf1
Slc3a1		Nav2
Aqp11		Penk
Ebf1		Il1r2
Spi1		Ces2c
Csf1r		Ryk
BC028528		Atp2b4
Pirb		Il4
Abca9		Ccr4
AF251705		Crmp1
Cacnb3		Nfil3
Cyp27a1		Actg2
Hck		Zdhhc2
Cybrd1		Gpm6b
Ahcyl2		S100a6
Klrd1		H1f0
Plbd1		Ctla2a
Slc25a27		Il10
Hpgd		Rgs9
Cd300lh		Rora
Cd209a		Cdk1
Gm21886		Lilrb4a
Spic		S100a4
Nfam1		Abcb1a
Pld4		Glrx
Gm11710		Arnt2
Dapk1		Car5b
Rasgrp3		Podnl1
Cd68		B4galnt4
Abcd3		Gna15
Ntn4		Cysltr2
Mpeg1		Itgb1
Sele		Mki67
Csf3r		Dst
Tbc1d9		Cxcr5
Clec7a		Pdcd1
Igf2r		Cpd
Mroh3		Racgap1
Ly86		Gpr15
Cd244		Prelid2
Cnn3		1500009L16Rik
Itgad		Cst7
Anpep		Areg
Timm8a2		Bmp7
Csf2rb2		Zbtb32
Plpp3		Ccr8
Fcgr3		Kif15
I830077J02Rik		Itga2
Tns3		Ifng
Fcer1g		Bub1b
Ppp4r1		Smco4
Slc40a1		Rora
Pkd1l1		Fgl2
Adrbk2		Gucy1a3
Dnah8		Prps1l1
Xkrx		Pear1
March1		E2f8
Gapdhs		Cd83
Lrrk2		Klrg1
Rgsl1		2810417H13Rik
Parp11		Gcnt1
Cd19		Top2a
Clec4b1		Maf
Gm6377		Inppl1
Arhgap20		Zcchc18
Atp1b1		Pdzk1ip1
Cr2		Ptpn13
Rapgefl1		Kif11
Plcg2		Lilr4b
Pla2g4f		Kdelc1
Adcy6		Abcb1b
Samd3		Hist1h2bb
Mas1		Slc39a4
Vmn2r84		Plod2
Mamstr		Nrn1
St3gal6		Ptpn5
Pla2g4a		Naip5
Gm10801		Adam8
Fgd4		Egln3
Chil5		Tspan17
Gm1604b		Cd200r1
Gm5150		Cldnd1
Slamf8		Cass4
Gm17535		Abhd4
Ap1m2		Npas4
Rhoq		Slc22a15
Kcnj2		Il18r1
Cc2d2b		Itgae
Clec12a		Ncapg
Ndrg1		Nusap1
Ceacam1		Raph1
Clec4a2		Ncapg2
1700025G04Rik		Gpr68
Slc11a1		Fbxo27
Gpd2		Gprin3
Gm10715		Serpina3f
Pdia2		Tmprss13
Cd300e		Spock2
Pde3b		Lmna
Klrb1c		Myo3b
Atp8b4		Susd2
H2-DMb1		Ahnak
Csf2rb		Fam92a
Myb		Whsc1
Tlr7		Cdkn2c
Eomes		Ptger2
Gm10451		Frmd4b
Tlr5		Icos
Hcar2		Eea1
5031414D18Rik		Ptges3l
Fpr1		Mis18bp1
Sgk3		Bhlhe40
Cd300ld		D830030K20Rik
Actl7a		Ccr6
Ampd1		Il18rap
4932442E05Rik		Anxa2
Arhgap6		Plcb4
Sdc3		Ccne2
Tas2r143		Kif3a
Sirpb1a		Ift57
Esrp2		Rorc
Kcnip4		Lrrn3
Bpifa2		Ccdc136
Pdzd9		Chst2
Itih5		6330403K07Rik
Igsf6		Aplp1
Ccin		Myo1f
Plpp5		Nr3c2
Pak1		Alcam
Tldc2		Id2
Olfr1392		Stx11
Gm10720		Timp2
Chpt1		Cks2
Ncf2		Aspm
Ager		Nkg7
Lyz2		Olfr60
Ndrg3		Naip6
Cd180		Cdc20
Ear10		1700019D03Rik
Fes		Foxm1
Nqo1		Ccna2
Tifa		Tbx21
Gm21860		Fam160a1
Gm21748		Ube2c
Pilrb2		Odc1
Cfp		Asb2
B130006D01Rik		Cenpe
Plscr3		Tbc1d7
Dcaf17		Neil3
Sort1		Axl
Nup210l		Plscr1
Cox6b2		Dcxr
Ptger3		Nek2
Cecr6		Slc43a3
Gm8251		Kcnk6
Pygm		Ell2
Apc		Msi1
H2-DMb2		F2rl1
Sucnr1		Ptgfrn
Gm14548		Ces2b
Satb1		Lamc1
Pcyt1a		Nebl
Selp		Phactr2
Tmem198b		Ly96
Slc16a9		Unc119
Myo5c		Galm
Tcf7l2		Hist1h2bk
Olfr164		Dnase2a
Gm17304		Fam72a
Bank1		Myo1e
Olfr312		Pcgf2
Bach2		Cyfip1
Gpr4		Ei24
Gm10840		Ska3
A430078G23Rik		Akr1e1
Adal		Cep112
Stard9		Pon3
Tbc1d8		Serpina3g
Acvr1c		Itga7
Cd300a		Gpr55
Rhbdl1		Vwa5a
Cdhr3		Arxes2
Siglece		Kif13a
Arid3b		B3galt5
Tnnt2		Tiam1
Txk		Casp4
Lynx1		Psen2
Cd8a		Ebi3
Rcor3		Casp1
Jag2		Nucb2
Gcnt2		Cysltr1
Fcgr2b		Kif4
