# Supplementary material for: Vps34-orchestrated lipid signaling processes regulate the transitional heterogeneity and functional adaptation of effector regulatory T cells
Source: PLoS Biol. 2025 Apr 11;23(4):e3003074. doi: 10.1371/journal.pbio.3003074 (PMC11990774; doi:10.1371/journal.pbio.3003074)
Supplement: S3 Table — (XLSX) [file pbio.3003074.s011.xlsx]

## Sheet: S3 Table
S3 Table. Differentially expressed genes (|log2FC|> 0.5, P < 0.05) in Vps34-deficient versus control perinatal Treg states, as profiled by single-cell transcriptome profiling. Control and Vps34-deficient Tregs were isolated from the spleens of 10–12-day-old perinatal control and Foxp3CrePik3c3fl/fl mice, respectively. Adj., adjusted.
Vps34-deficient cTreg versus control cTreg
Gene symbol	log2FC (Vps34-deficient vs. control)	P value	Adj. P value
Grk5	0.501275	1.77351e-65	3.54701e-62
Eps8	0.504882	4.75321e-34	9.50643e-31
Cd86	0.505685	3.24003e-14	6.48007e-11
Iigp1	0.506719	9.31253e-36	1.86251e-32
Gm11639	0.508528	1.50134e-15	3.00268e-12
H2-Eb1	0.513598	2.03609e-25	4.07218e-22
Gm26542	0.514468	1.16249e-11	2.32498e-08
Gm30382	0.517218	5.81766e-158	1.16353e-154
Gm42722	0.518629	3.51395e-12	7.0279e-09
Rpl14	0.518695	0.00546376	1
Gm43305	0.518784	1.57059e-83	3.14119e-80
Pus7	0.521179	1.07781e-28	2.15562e-25
Slc2a13	0.525118	1.03657e-82	2.07314e-79
Ifit1	0.527745	0.00126368	1
Npm1	0.530461	6.92178e-07	0.00138436
A330023F24Rik	0.53054	3.26396e-64	6.52792e-61
Kif20b	0.530962	6.35362e-55	1.27072e-51
Cpq	0.531042	6.67085e-61	1.33417e-57
Gapdh	0.534566	5.85624e-07	0.00117125
Mctp2	0.539122	7.08578e-42	1.41716e-38
5830411N06Rik	0.539204	8.01707e-162	1.60341e-158
Spag16	0.546455	5.24086e-48	1.04817e-44
St18	0.547603	9.23115e-28	1.84623e-24
Mitf	0.548448	3.94213e-64	7.88426e-61
E2f3	0.549068	6.07665e-37	1.21533e-33
Gm4258	0.552416	2.47481e-12	4.94962e-09
Gucy1b1	0.557046	9.65419e-29	1.93084e-25
Lhfp	0.558798	2.48724e-59	4.97449e-56
Uqcr10	0.560061	0.006458	1
Tshz3	0.569435	1.74243e-38	3.48487e-35
Mif	0.570482	3.69361e-11	7.38723e-08
Gm44174	0.587036	3.80032e-44	7.60063e-41
Pik3r3	0.60499	1.62933e-63	3.25866e-60
March3	0.610337	1.75834e-76	3.51668e-73
Tmcc3	0.611817	3.37657e-25	6.75314e-22
Eif5a	0.627193	5.95427e-14	1.19085e-10
Adgrv1	0.636412	2.76419e-67	5.52839e-64
Ak7	0.645661	1.3974e-39	2.7948e-36
Rpl10	0.651314	1.79279e-07	0.000358557
Rnf32	0.651752	1.80651e-57	3.61303e-54
Tmtc2	0.663901	2.63673e-36	5.27347e-33
Gm47782	0.671037	1.49471e-114	2.98943e-111
Bard1	0.674317	7.36626e-27	1.47325e-23
Rec8	0.695462	1.47194e-65	2.94389e-62
Samd3	0.701448	1.16626e-36	2.33252e-33
Ctdspl	0.702554	2.71187e-79	5.42375e-76
Ube2e2	0.721328	1.28475e-51	2.56951e-48
Rsad2	0.722146	1.87387e-14	3.74774e-11
Hint1	0.725226	8.88601e-08	0.00017772
Gm42047	0.727933	9.00154e-51	1.80031e-47
Psd3	0.729708	1.87733e-58	3.75466e-55
Gm6213	0.746302	2.01071e-68	4.02141e-65
Gm11342	0.754049	6.15846e-37	1.23169e-33
Stau2	0.779155	2.42886e-63	4.85771e-60
Gm48321	0.782264	8.04089e-16	1.60818e-12
Rasal2	0.808774	5.13367e-07	0.00102673
Fap	0.818374	1.3048e-46	2.6096e-43
Nr3c2	0.824114	9.86619e-05	0.197324
Lif	0.827879	7.43308e-68	1.48662e-64
Polq	0.836835	0.0306424	1
Fgf13	1.0104	2.14162e-30	4.28325e-27
Uba52	1.42861	0.00382001	1
Gm47283	1.55992	0.00109452	1
Gm10076	1.71273	6.56863e-56	1.31373e-52
Themis	-0.525931	0.0314761	1
Myo1f	-0.872802	0.0263198	1
Kifc1	-0.588771	0.0246209	1
Tox	-0.51176	0.00362067	1
Serpina3g	-0.612177	0.000571084	1
Nfil3	-0.711723	0.00039615	0.7923
Hbb-bs	-0.538033	0.000289865	0.57973
6330403K07Rik	-0.743604	0.000259944	0.519888
Cybb	-0.640862	0.000135298	0.270596
Cxcr6	-1.53552	0.000135213	0.270425
Rgs16	-0.673833	0.000125123	0.250247
S100a6	-1.82115	6.49976e-05	0.129995
S100a4	-3.01936	3.36993e-05	0.0673986
Plxdc1	-0.629648	2.61486e-06	0.00522972
Pglyrp1	-0.741481	1.14285e-06	0.00228571
Camk1d	-1.01122	1.04708e-06	0.00209417
Myadm	-0.588723	1.90005e-07	0.000380011
S100a11	-1.39635	8.63658e-08	0.000172732
Rilpl2	-0.616025	3.3328e-08	6.6656e-05
Csf1	-0.804712	1.97141e-08	3.94282e-05
Gpr183	-0.603689	2.24312e-09	4.48623e-06
Cd7	-0.541385	1.84479e-09	3.68958e-06
Nelfe	-0.606534	1.25926e-09	2.51853e-06
Dock2	-0.805126	1.25544e-09	2.51088e-06
Ccr2	-1.936	6.33655e-11	1.26731e-07
Id2	-0.607682	5.33033e-12	1.06607e-08
BC021614	-0.999913	2.78217e-12	5.56433e-09
Tubb2a	-0.785712	1.36092e-14	2.72185e-11
Aff3	-0.519257	7.42087e-16	1.48417e-12
2700094K13Rik	-0.662696	2.82963e-16	5.65926e-13
Bach2	-0.636887	3.68276e-17	7.36552e-14
Cemip2	-0.510075	7.87666e-20	1.57533e-16
Jun	-0.842173	1.95569e-20	3.91137e-17
Ttc39c	-0.772059	2.71221e-22	5.42442e-19
Itgb1	-0.633551	7.96573e-30	1.59315e-26
Itga1	-0.788739	1.47378e-31	2.94756e-28
Rgs2	-0.90943	5.04779e-37	1.00956e-33
Hn1	-0.50441	8.25716e-38	1.65143e-34
Fos	-0.901019	1.67037e-39	3.34074e-36
Tmem163	-0.586992	1.65492e-41	3.30984e-38
Nav2	-1.09253	2.13036e-42	4.26072e-39
Casp4	-0.596619	6.16258e-44	1.23252e-40
Tnfrsf8	-0.706935	1.27891e-44	2.55782e-41
Epb41l4a	-0.584754	1.91422e-54	3.82844e-51
Hist1h1b	-0.52807	6.71438e-55	1.34288e-51
Fosb	-1.40672	1.00967e-56	2.01934e-53
Abcb1a	-0.792586	5.18912e-57	1.03782e-53
Atp2b4	-0.905208	9.16286e-59	1.83257e-55
Ahnak	-0.878447	7.98897e-63	1.59779e-59
Cobll1	-0.731994	6.23401e-64	1.2468e-60
Cep112	-1.07443	1.28927e-66	2.57854e-63
Rapgef5	-0.525894	5.42943e-74	1.08589e-70
Maf	-0.804769	3.19926e-81	6.39852e-78
Colq	-0.604422	2.01129e-84	4.02259e-81
Olfr1369-ps1	-0.51749	6.26188e-90	1.25238e-86
Nbea	-0.719832	5.36781e-99	1.07356e-95
Rnf157	-0.701304	5.5136e-102	1.10272e-98
Tox2	-1.29637	2.41789e-102	4.83577e-99
Nr4a2	-0.809631	2.65149e-104	5.30298e-101
Sorcs1	-0.672433	7.44836e-111	1.48967e-107
Mcm10	-0.811353	3.17735e-111	6.35471e-108
Frmd5	-0.925911	3.71516e-117	7.43031e-114
Gypa	-0.63751	4.61137e-118	9.22275e-115
Nebl	-0.710341	3.58514e-140	7.17028e-137
Tnfaip3	-1.38947	7.63729e-212	1.52746e-208
Vps34-deficient transitional eTreg versus control transitional eTreg
Gene symbol	log2FC (Vps34-deficient vs. control)	P value	Adjusted P value
S100a4	-2.80452	4.98731e-17	9.97463e-14
Myo1f	-2.1779	8.81935e-93	1.76387e-89
Nav2	-2.11757	1.52815e-126	3.05631e-123
Prdm1	-2.00666	4.2113e-84	8.42261e-81
Pparg	-2.00506	2.92667e-20	5.85334e-17
Ccr2	-1.95228	1.45167e-18	2.90335e-15
Cxcr6	-1.9324	4.56984e-05	0.0913967
S100a6	-1.931	5.52732e-56	1.10546e-52
Hip1	-1.91399	1.22916e-97	2.45833e-94
Fgl2	-1.8539	3.18462e-05	0.0636924
Tox2	-1.8046	1.18427e-100	2.36853e-97
Ccr5	-1.78773	1.98503e-24	3.97007e-21
Itga2	-1.78173	9.61566e-76	1.92313e-72
Nckap5	-1.66045	2.88897e-74	5.77793e-71
Ttc39c	-1.63766	4.4691e-29	8.93819e-26
Plek	-1.61204	3.33553e-64	6.67105e-61
Ank3	-1.59181	2.62955e-75	5.2591e-72
Atxn1	-1.5483	1.50745e-95	3.0149e-92
Nfil3	-1.46108	0.000287872	0.575745
Gm13481	-1.44791	2.67245e-55	5.34491e-52
Cysltr1	-1.39095	2.93492e-07	0.000586985
Itga1	-1.33702	8.23081e-18	1.64616e-14
Gna15	-1.32888	5.21523e-05	0.104305
Itgb1	-1.28512	1.81635e-114	3.6327e-111
Plekhh2	-1.28202	2.62691e-27	5.25381e-24
Maf	-1.25062	5.87706e-133	1.17541e-129
S100a11	-1.2473	6.34881e-46	1.26976e-42
Slc24a3	-1.24255	1.15699e-86	2.31399e-83
Sorcs1	-1.21125	5.8103e-17	1.16206e-13
Neb	-1.19195	7.1335e-67	1.4267e-63
Atp2b4	-1.18124	7.13351e-77	1.4267e-73
Sdcbp2	-1.17086	8.58229e-11	1.71646e-07
Asb2	-1.17084	0.0077254	1
Casp4	-1.14788	2.44906e-25	4.89811e-22
Crybg3	-1.13471	4.0577e-20	8.11539e-17
Chst2	-1.12819	0.0027804	1
Il18rap	-1.12619	1.0397e-78	2.07941e-75
Eea1	-1.10551	1.80301e-59	3.60602e-56
Dlg2	-1.10101	1.57128e-41	3.14255e-38
Rnf125	-1.09472	2.47341e-30	4.94682e-27
Dock2	-1.09242	5.23623e-20	1.04725e-16
Plxdc1	-1.08058	2.79955e-17	5.59909e-14
Trpm6	-1.0682	2.82606e-26	5.65213e-23
Nrn1	-1.05481	8.60393e-13	1.72079e-09
Myadm	-1.03479	0.00777843	1
Frmd5	-1.03082	1.05493e-54	2.10986e-51
Cd200r4	-1.02654	1.1652e-68	2.33039e-65
Nhsl2	-1.02151	1.62925e-30	3.2585e-27
Tjp2	-0.999255	1.28139e-83	2.56277e-80
Fosb	-0.998732	2.22805e-26	4.45609e-23
St6galnac3	-0.993161	9.4962e-18	1.89924e-14
Tnfaip3	-0.988642	3.93601e-94	7.87202e-91
Ahnak	-0.98557	2.00779e-62	4.01559e-59
Rai14	-0.983226	9.65551e-27	1.9311e-23
Epcam	-0.980468	1.13167e-09	2.26333e-06
Cep112	-0.978013	3.78958e-80	7.57915e-77
Id2	-0.97535	0.00156186	1
Prg4	-0.971487	7.97786e-05	0.159557
Havcr2	-0.964525	6.08745e-52	1.21749e-48
Il1rl1	-0.963904	3.49214e-35	6.98427e-32
Icos	-0.949907	8.65428e-42	1.73086e-38
Abcb1a	-0.937344	9.20747e-62	1.84149e-58
Pde2a	-0.936917	0.0205765	1
Casp1	-0.91809	6.07442e-08	0.000121488
Nebl	-0.910376	2.27971e-59	4.55942e-56
Sgms1	-0.908918	4.78702e-64	9.57404e-61
Neo1	-0.90709	4.23979e-38	8.47959e-35
Morrbid	-0.877933	2.83105e-87	5.66211e-84
Gas7	-0.875589	1.31867e-31	2.63735e-28
A330023F24Rik	-0.852027	2.22119e-85	4.44237e-82
Sssca1	-0.841441	2.37508e-09	4.75016e-06
Csf1	-0.834538	0.0167464	1
Ly6a	-0.832633	0.0408851	1
Rabgap1l	-0.821336	3.145e-11	6.29e-08
Farp1	-0.799653	3.89269e-80	7.78538e-77
Ubash3b	-0.795975	7.66295e-40	1.53259e-36
Emp1	-0.790024	4.06139e-12	8.12278e-09
Armc2	-0.786769	3.2278e-41	6.4556e-38
Cacna1d	-0.785782	2.25045e-50	4.50091e-47
Plekhg3	-0.782603	2.27239e-40	4.54478e-37
Dgki	-0.78248	1.57152e-66	3.14304e-63
Vps54	-0.782173	1.23981e-13	2.47963e-10
Slc9a9	-0.778729	2.26703e-16	4.53405e-13
Angptl2	-0.778358	0.0480763	1
Rap1gap2	-0.766912	4.72855e-59	9.45711e-56
Epha3	-0.766435	1.28941e-45	2.57882e-42
Itga4	-0.760189	4.71136e-38	9.42272e-35
Alcam	-0.742859	3.11028e-92	6.22055e-89
2700029M09Rik	-0.7422	0.0050789	1
Rora	-0.734573	3.6373e-51	7.27461e-48
Shroom4	-0.724332	2.01749e-35	4.03498e-32
Shtn1	-0.719357	1.30704e-21	2.61408e-18
Gm5127	-0.71697	1.58229e-59	3.16458e-56
Aff3	-0.715627	5.7919e-08	0.000115838
Il18r1	-0.715392	4.83727e-48	9.67453e-45
Galnt3	-0.711298	2.0994e-40	4.1988e-37
Lamc1	-0.702135	3.47554e-67	6.95109e-64
Tent5a	-0.698038	7.53602e-64	1.5072e-60
Kcnq3	-0.697178	8.56016e-29	1.71203e-25
Tuba1c	-0.694042	0.0366438	1
Srgap3	-0.693335	2.60992e-33	5.21984e-30
Atp2b1	-0.689836	5.37435e-20	1.07487e-16
Epb41l4a	-0.688239	0.0382671	1
Tbx21	-0.681442	5.7251e-16	1.14502e-12
Rsad2	-0.680107	1.89662e-18	3.79325e-15
Osbpl3	-0.679873	3.20042e-37	6.40084e-34
Prkca	-0.679796	1.53906e-07	0.000307811
Cobll1	-0.678063	8.60604e-70	1.72121e-66
Meis1	-0.667582	7.01255e-38	1.40251e-34
Wbp5	-0.665077	1.14609e-05	0.0229219
Plcb4	-0.66421	5.14753e-42	1.02951e-38
Tmem163	-0.66149	1.39395e-43	2.78791e-40
Cc2d2a	-0.660176	3.44147e-05	0.0688294
Nrp1	-0.659631	5.5486e-53	1.10972e-49
Fam129a	-0.656846	1.4946e-53	2.9892e-50
2700094K13Rik	-0.651265	0.0284628	1
Rgs2	-0.643172	0.000346206	0.692412
9330111N05Rik	-0.64301	3.22573e-61	6.45146e-58
Jarid2	-0.639819	0.00221019	1
Gm12840	-0.631859	0.00074323	1
Cemip2	-0.631729	2.62876e-77	5.25752e-74
Klf6	-0.628912	2.1901e-24	4.3802e-21
Nkg7	-0.626214	0.0010619	1
Camk1d	-0.624958	0.000118474	0.236948
Ngp	-0.617298	0.0194287	1
Plin2	-0.61357	7.81455e-19	1.56291e-15
Runx2	-0.607262	9.8764e-71	1.97528e-67
Cpm	-0.604234	6.18508e-34	1.23702e-30
Nr4a2	-0.602312	1.9655e-28	3.931e-25
Srgap2	-0.597453	8.98051e-12	1.7961e-08
Prex1	-0.592249	4.31564e-40	8.63128e-37
Ctla4	-0.591405	2.96181e-49	5.92362e-46
Slc40a1	-0.591148	0.000375008	0.750016
Gm15987	-0.589917	1.2605e-51	2.521e-48
Pif1	-0.589022	9.06529e-08	0.000181306
Ncam1	-0.587928	7.72777e-08	0.000154555
Phactr2	-0.585161	4.13974e-20	8.27948e-17
Nhp2l1	-0.580772	5.73546e-06	0.0114709
Pde1c	-0.579678	7.86233e-53	1.57247e-49
Aspm	-0.57713	2.19108e-15	4.38217e-12
Tshz2	-0.576429	7.51048e-52	1.5021e-48
Npnt	-0.573426	6.38989e-54	1.27798e-50
Hs6st3	-0.57244	9.92321e-43	1.98464e-39
Lag3	-0.570734	8.16387e-10	1.63277e-06
Ptpn13	-0.565117	1.45729e-46	2.91457e-43
Gpm6b	-0.564548	6.94887e-47	1.38977e-43
Prc1	-0.561582	4.34315e-16	8.68631e-13
Gnaq	-0.559641	1.00539e-36	2.01079e-33
Hif1a	-0.558994	5.20751e-41	1.0415e-37
Dusp14	-0.558338	9.28213e-13	1.85643e-09
Zdhhc2	-0.553368	5.55019e-53	1.11004e-49
Agpat4	-0.537481	0.000623953	1
Arid5b	-0.537232	0.00374077	1
Spry1	-0.537219	3.83217e-09	7.66435e-06
Fcer1g	-0.526602	4.87662e-10	9.75323e-07
Gas2l3	-0.525617	7.19333e-35	1.43867e-31
Gm49180	-0.519017	1.0735e-57	2.14699e-54
BC021614	-0.518578	2.33528e-07	0.000467055
Car2	-0.515519	0.00128505	1
Kif14	-0.514271	2.48958e-19	4.97916e-16
Hmox1	-0.507029	1.33193e-07	0.000266387
B930036N10Rik	-0.502823	8.76268e-08	0.000175254
Alpk1	0.50004	2.5059e-32	5.0118e-29
Ccne2	0.50172	5.04425e-07	0.00100885
Grk5	0.502684	6.1898e-27	1.23796e-23
Homer2	0.50334	0.00957199	1
Nr4a3	0.503481	4.2665e-15	8.53301e-12
Ctsw	0.504544	7.06092e-27	1.41218e-23
Fggy	0.506323	2.1504e-11	4.30081e-08
Txn1	0.508774	0.000860168	1
Tfrc	0.5091	0.00209455	1
Nop16	0.509546	8.4774e-27	1.69548e-23
Kif24	0.51187	3.44701e-12	6.89403e-09
Exosc2	0.512384	0.000135175	0.270349
Dgkh	0.512393	0.00716149	1
Fn1	0.513212	5.09265e-06	0.0101853
Oasl2	0.51407	9.26892e-12	1.85378e-08
Olfr1369-ps1	0.5153	2.82028e-14	5.64055e-11
Spef2	0.515767	9.48117e-12	1.89623e-08
Cycs	0.518796	0.0209323	1
Hspd1	0.52215	1.49116e-11	2.98231e-08
Mthfd1	0.522693	0.0337801	1
Neto2	0.523539	6.82537e-11	1.36507e-07
Hgf	0.526326	9.59857e-30	1.91971e-26
Ccdc88a	0.52696	5.35241e-14	1.07048e-10
Uhrf1	0.528193	0.000159712	0.319423
Syt14	0.529691	7.96516e-31	1.59303e-27
Iigp1	0.529746	5.27083e-23	1.05417e-19
Map3k9	0.530071	1.96749e-21	3.93498e-18
Tsc22d1	0.533972	0.0293141	1
Dach2	0.534281	4.57233e-26	9.14465e-23
A630089N07Rik	0.536017	4.62957e-05	0.0925914
Hk2	0.536388	2.35007e-16	4.70015e-13
H2afv	0.536957	0.0140026	1
Farp2	0.538474	1.17206e-17	2.34412e-14
Cfap53	0.542001	8.58424e-19	1.71685e-15
Eomes	0.54545	6.69652e-14	1.3393e-10
Phactr1	0.545734	2.24156e-21	4.48312e-18
Zc3h12c	0.550133	1.44917e-26	2.89834e-23
Trpm1	0.550221	0.0187745	1
Ldlrad3	0.550938	1.62506e-25	3.25012e-22
Hmgcs1	0.557024	0.00531244	1
Slc25a4	0.557359	0.00710932	1
Csrnp3	0.560601	9.08853e-30	1.81771e-26
Wdpcp	0.562594	3.26053e-36	6.52107e-33
Prrg1	0.563442	5.26245e-08	0.000105249
Cacybp	0.563782	0.000106796	0.213591
Cdt1	0.566465	0.0385139	1
Psme2	0.566681	0.0364932	1
Cdkn2d	0.567588	0.000292329	0.584658
Ctdspl	0.571836	7.52779e-13	1.50556e-09
Rad51ap1	0.573832	0.013421	1
St8sia6	0.575229	0.000445144	0.890287
Npm1	0.577644	1.08766e-41	2.17532e-38
Gna14	0.58726	1.76216e-28	3.52433e-25
Il15	0.587383	9.25339e-13	1.85068e-09
Cish	0.587836	7.55206e-11	1.51041e-07
Ifit3	0.589915	2.65594e-05	0.0531188
Ms4a4c	0.594186	3.48805e-14	6.97609e-11
Prlr	0.595542	6.2485e-10	1.2497e-06
Spata48	0.596457	1.26724e-31	2.53448e-28
Ube2cbp	0.597037	1.15067e-14	2.30134e-11
Alpl	0.597976	2.65891e-07	0.000531781
Gm27166	0.599855	5.6253e-40	1.12506e-36
Phb	0.602747	2.90934e-06	0.00581867
Dkc1	0.604705	1.32142e-16	2.64285e-13
Rgs12	0.604837	2.55652e-15	5.11304e-12
Gm43647	0.607516	3.8723e-24	7.7446e-21
Pebp1	0.607607	0.00691619	1
Arhgap20	0.61203	0.0289096	1
Rnf180	0.615942	1.29192e-43	2.58384e-40
Gm11342	0.616062	2.47302e-37	4.94605e-34
Cdc42bpa	0.616818	1.0452e-19	2.09041e-16
Mif	0.616906	1.77273e-09	3.54547e-06
Cecr2	0.617338	1.30758e-28	2.61515e-25
Stmn1	0.620223	2.2814e-08	4.5628e-05
Mrpl12	0.622768	0.0105118	1
Sox4	0.623369	7.64397e-05	0.152879
A630091E08Rik	0.624559	0.00411783	1
Nr6a1	0.625301	2.58122e-14	5.16243e-11
Trim30c	0.628037	6.50557e-09	1.30111e-05
Ulbp1	0.628096	3.08847e-15	6.17694e-12
Lrmda	0.62842	1.08842e-32	2.17683e-29
Pa2g4	0.628823	4.80109e-05	0.0960218
Nop56	0.62884	3.52369e-19	7.04738e-16
Ranbp1	0.630043	0.0260576	1
Ebf1	0.633265	9.0366e-25	1.80732e-21
Mpped2	0.633792	6.41819e-05	0.128364
Lad1	0.634718	2.38183e-10	4.76367e-07
Zc3h12b	0.635139	2.04733e-21	4.09465e-18
1700025G04Rik	0.637411	0.00978573	1
Hist1h2ab	0.64083	4.30927e-18	8.61854e-15
Gm43305	0.644114	2.58492e-12	5.16984e-09
Rpl14	0.644331	5.60736e-30	1.12147e-26
Bmyc	0.645555	0.0493715	1
Adamts20	0.646826	3.43978e-14	6.87956e-11
Mcm2	0.647083	8.67476e-05	0.173495
C1qbp	0.65407	1.65775e-10	3.31549e-07
Akap5	0.665527	0.000156593	0.313185
E2f1	0.666127	7.12113e-06	0.0142423
Clybl	0.668873	1.78885e-11	3.5777e-08
Ube2e2	0.670074	1.60043e-21	3.20086e-18
Boll	0.672409	3.06796e-32	6.13593e-29
Mgll	0.672878	7.87843e-12	1.57569e-08
Nrp2	0.674441	3.76098e-26	7.52197e-23
Nudc	0.680365	0.00142399	1
Gm42047	0.681556	1.35936e-06	0.00271873
Gpc5	0.689508	2.84509e-50	5.69019e-47
Prr5l	0.691076	4.94482e-23	9.88965e-20
Sugct	0.691123	9.88365e-44	1.97673e-40
Ccr7	0.692223	1.65912e-30	3.31825e-27
Gm41333	0.69425	2.0025e-14	4.00499e-11
Rnf32	0.695118	1.0016e-08	2.0032e-05
Ifit1	0.696291	0.0136315	1
Dnm3	0.697987	1.50028e-29	3.00056e-26
Itm2a	0.69801	3.41416e-16	6.82832e-13
Pbx1	0.707423	3.12807e-22	6.25614e-19
Gucy1b1	0.719248	2.24975e-37	4.4995e-34
Atp5g1	0.720208	1.64249e-09	3.28499e-06
Cpe	0.721549	2.24193e-11	4.48385e-08
Egr3	0.722811	3.13551e-20	6.27102e-17
Mettl1	0.723365	2.39819e-06	0.00479639
Uqcr10	0.726342	5.57975e-08	0.000111595
Tmtc2	0.739714	4.27955e-19	8.55911e-16
Gm33037	0.742308	0.000197973	0.395946
Sspo	0.748245	1.53803e-11	3.07607e-08
Slc25a5	0.749443	0.0116874	1
Mef2c	0.752343	1.48626e-18	2.97252e-15
Hint1	0.754945	0.00121583	1
Sdk1	0.755061	1.50025e-14	3.00049e-11
Col25a1	0.758367	8.23989e-05	0.164798
Lif	0.760768	0.00215141	1
Ftl1	0.764194	1.27988e-07	0.000255976
2610307P16Rik	0.772263	2.9716e-12	5.9432e-09
Eml1	0.774807	2.70713e-17	5.41426e-14
Ubb	0.775383	8.4477e-05	0.168954
Ldlr	0.777021	1.87892e-23	3.75784e-20
Arhgap24	0.778073	0.00291971	1
Large1	0.779271	1.93621e-27	3.87242e-24
Enox1	0.779379	3.82946e-21	7.65893e-18
Gm4258	0.785492	0.00520871	1
Gm33843	0.789717	2.40305e-35	4.80611e-32
Ccr6	0.790931	1.44308e-05	0.0288616
Zdhhc14	0.799894	1.51828e-09	3.03656e-06
Cdca7	0.800703	2.73117e-15	5.46234e-12
Dock4	0.801055	5.2534e-22	1.05068e-18
Sorcs2	0.810784	1.27446e-20	2.54892e-17
Eps8	0.814846	4.28247e-17	8.56495e-14
Prdm5	0.818843	6.61701e-19	1.3234e-15
Ccdc148	0.820961	1.65843e-09	3.31685e-06
Kctd14	0.828265	0.010377	1
5730522E02Rik	0.828869	1.76831e-08	3.53663e-05
Ccr9	0.832816	1.23115e-09	2.4623e-06
Fmnl2	0.833073	5.51882e-40	1.10376e-36
Spire1	0.852733	1.52812e-05	0.0305624
4930554G24Rik	0.862402	2.24027e-26	4.48053e-23
Ntn1	0.865206	1.27769e-24	2.55538e-21
Dscam	0.867596	2.01668e-41	4.03335e-38
Atrnl1	0.883242	0.0116836	1
Ntn4	0.901438	7.77655e-09	1.55531e-05
Acoxl	0.919029	3.21417e-24	6.42833e-21
St8sia1	0.930393	0.000214792	0.429585
Peli2	0.932945	8.66649e-05	0.17333
Nr6a1os	0.970304	8.86527e-30	1.77305e-26
Hspe1	0.991811	0.0320306	1
Arhgap6	1.04716	1.36188e-22	2.72376e-19
Stox2	1.04747	7.4552e-12	1.49104e-08
Pik3r3	1.05165	1.55213e-12	3.10426e-09
Myo10	1.05399	2.91351e-22	5.82701e-19
Igfbp4	1.07975	6.86212e-50	1.37242e-46
Gria3	1.1032	1.27543e-18	2.55085e-15
Rln3	1.10735	0.00170697	1
Tgfbr3	1.13126	4.18362e-13	8.36725e-10
Fnbp1l	1.13357	1.95552e-16	3.91103e-13
Acvr1c	1.14265	1.38551e-15	2.77101e-12
Ltbp1	1.28858	3.54058e-24	7.08116e-21
Mei4	1.29228	9.12579e-05	0.182516
Hist1h2ap	1.3748	1.26929e-37	2.53859e-34
Lhfp	1.40351	7.27403e-08	0.000145481
Fgf13	1.42998	9.18551e-19	1.8371e-15
Ralyl	1.43702	5.26041e-16	1.05208e-12
Uba52	1.43737	5.77e-08	0.0001154
Esr1	1.48951	1.57218e-30	3.14435e-27
Gm45847	1.64609	6.57112e-10	1.31422e-06
Gm10076	1.71022	2.42371e-90	4.84742e-87
Gm47283	1.79794	2.28089e-12	4.56177e-09
Itgae	1.89982	7.23276e-08	0.000144655
Vps34-deficient terminal eTreg versus control terminal eTreg
Gene symbol	log2FC (Vps34-deficient vs. control)	P value	Adjusted P value
Frmd5	-5.09063	2.95855e-34	5.9171e-31
Ccr3	-4.07702	0.00649205	1
Nckap5	-4.01319	9.38926e-29	1.87785e-25
Sorcs1	-3.812	2.37397e-21	4.74795e-18
Armc2	-3.61939	2.8508e-21	5.70159e-18
Hbb-bt	-3.58689	7.10893e-25	1.42179e-21
Cdkn1c	-3.27279	0.0212706	1
Gm10874	-3.075	4.54385e-25	9.0877e-22
Plekhh2	-3.00133	1.48419e-12	2.96838e-09
Klrg1	-2.9471	1.28955e-12	2.5791e-09
Cep112	-2.87426	2.8856e-15	5.77119e-12
Hba-a2	-2.78072	0.0067914	1
Hba-a1	-2.73676	3.97691e-19	7.95381e-16
Nav2	-2.71734	5.18284e-52	1.03657e-48
Areg	-2.5327	4.07306e-20	8.14612e-17
Cables1	-2.4588	0.0210306	1
Map2	-2.41525	4.07324e-05	0.0814647
D830030K20Rik	-2.37516	1.00071e-15	2.00142e-12
Gpm6b	-2.37284	0.00181123	1
Hbb-bs	-2.32782	1.94788e-13	3.89575e-10
Fam135a	-2.28124	1.50395e-17	3.00789e-14
Nfil3	-2.15445	0.018505	1
Lilrb4a	-2.14377	0.0165914	1
Snx9	-2.08826	6.8312e-25	1.36624e-21
Gm43057	-2.07693	1.34262e-06	0.00268525
9330111N05Rik	-2.02467	2.44859e-12	4.89718e-09
Itgb8	-2.00921	1.75984e-11	3.51968e-08
Fignl1	-1.95779	2.31894e-09	4.63789e-06
Atxn1	-1.92074	7.00765e-12	1.40153e-08
Penk	-1.89579	8.47121e-09	1.69424e-05
Hmmr	-1.85927	8.35048e-15	1.6701e-11
Vps54	-1.80091	3.74799e-17	7.49598e-14
Arl5a	-1.79417	1.53424e-23	3.06848e-20
Slc4a1	-1.76395	3.2483e-05	0.064966
Il1rl1	-1.7496	3.47166e-20	6.94332e-17
H2-Q6	-1.7139	1.89673e-09	3.79345e-06
Hgf	-1.70351	4.21947e-06	0.00843894
Neb	-1.68325	2.6012e-27	5.2024e-24
Slc24a3	-1.68152	5.61564e-13	1.12313e-09
Sytl2	-1.66632	3.86212e-18	7.72425e-15
Alcam	-1.64429	1.46691e-21	2.93383e-18
Csf1	-1.64159	4.10158e-05	0.0820315
Gm13481	-1.6307	3.43684e-08	6.87369e-05
Coro2a	-1.5948	3.80939e-24	7.61878e-21
Hip1	-1.57849	1.39773e-17	2.79546e-14
Arnt2	-1.565	1.12231e-18	2.24462e-15
Cobll1	-1.53846	3.61196e-23	7.22392e-20
Galnt3	-1.52782	5.71586e-19	1.14317e-15
Ccr2	-1.5091	6.86506e-06	0.0137301
Tnfaip3	-1.50087	1.27207e-23	2.54414e-20
Nr4a3	-1.48842	3.08883e-13	6.17765e-10
Crtam	-1.48745	0.00527241	1
Rgs16	-1.47915	0.0299768	1
Cd200r1	-1.47611	1.07117e-21	2.14235e-18
Rsad2	-1.47518	2.90409e-16	5.80819e-13
Cyp11a1	-1.45244	0.00971393	1
Tent5a	-1.43571	1.89748e-14	3.79496e-11
Fnbp1l	-1.41625	7.64e-18	1.528e-14
H2-Q7	-1.41269	2.21494e-19	4.42988e-16
Cd200r4	-1.40819	5.18645e-16	1.03729e-12
Eno3	-1.4	0.00677072	1
Pde2a	-1.36011	3.35479e-06	0.00670958
Fgl2	-1.34873	1.24578e-07	0.000249155
Dnajc6	-1.34543	3.395e-15	6.78999e-12
Plekhg3	-1.33081	3.00914e-08	6.01828e-05
Egr3	-1.31087	4.88832e-06	0.00977664
Actn2	-1.30626	0.027744	1
Gimap7	-1.29583	6.69431e-11	1.33886e-07
Aspm	-1.29018	4.88562e-05	0.0977124
Cd80	-1.28876	1.9257e-25	3.85141e-22
Gm48893	-1.28696	1.66336e-12	3.32671e-09
Akr1c12	-1.23712	1.49558e-13	2.99116e-10
Lars2	-1.22848	3.61914e-08	7.23829e-05
Fmnl2	-1.22433	2.84654e-09	5.69308e-06
Setbp1	-1.22023	5.8086e-12	1.16172e-08
Hspa5	-1.21511	4.72706e-27	9.45413e-24
Camk2n1	-1.21371	1.1177e-07	0.000223539
Ptprj	-1.21318	1.63827e-18	3.27655e-15
Itga2	-1.20855	5.7268e-16	1.14536e-12
Ttn	-1.20243	6.23557e-11	1.24711e-07
Cenpi	-1.20042	1.75469e-21	3.50938e-18
Rrm2	-1.19153	9.86533e-22	1.97307e-18
Hist1h3a	-1.1902	7.50568e-16	1.50114e-12
Mmp25	-1.18004	6.1442e-05	0.122884
Ifngr1	-1.17806	7.73367e-11	1.54673e-07
B930036N10Rik	-1.17179	8.55303e-07	0.00171061
Rpl39l	-1.16818	0.0259811	1
Prim1	-1.1664	1.25755e-05	0.0251509
Nr4a2	-1.16289	1.98917e-11	3.97833e-08
Prdm1	-1.15946	1.45269e-11	2.90539e-08
AU020206	-1.15838	5.44614e-07	0.00108923
Pcyt1a	-1.15317	1.58184e-16	3.16368e-13
Tg	-1.13628	2.57467e-15	5.14935e-12
Hes1	-1.13111	3.49367e-21	6.98734e-18
Tmod1	-1.12561	3.41371e-11	6.82743e-08
Gm26542	-1.12464	4.37135e-05	0.087427
Gm41541	-1.11975	1.62269e-14	3.24538e-11
Samsn1	-1.11482	5.70745e-12	1.14149e-08
Gnaq	-1.09739	1.25081e-20	2.50161e-17
Lamc1	-1.09406	4.08216e-14	8.16433e-11
Pparg	-1.09039	4.26541e-16	8.53083e-13
Alas2	-1.08731	1.72036e-12	3.44072e-09
Tnfrsf1b	-1.07737	5.1215e-12	1.0243e-08
Dusp5	-1.07395	1.92778e-11	3.85557e-08
Srgn	-1.07289	3.55043e-21	7.10087e-18
Sgo2a	-1.07225	4.21396e-09	8.42792e-06
Cc2d2a	-1.06927	0.0200416	1
Dgkg	-1.06098	0.0020141	1
Rnf144b	-1.05868	0.00465588	1
Nbea	-1.05401	4.52725e-08	9.0545e-05
Junb	-1.05381	3.48832e-06	0.00697663
Ank1	-1.04506	2.77148e-07	0.000554296
Tnip3	-1.04496	0.0266684	1
Ccdc18	-1.04191	0.000785073	1
Itga1	-1.03889	8.98165e-22	1.79633e-18
Ubash3b	-1.03648	2.27658e-16	4.55316e-13
Il2ra	-1.03217	5.63288e-12	1.12658e-08
Exo1	-1.02427	0.0010837	1
Myo1e	-1.00627	1.00492e-10	2.00984e-07
Tjp2	-1.00398	1.66658e-12	3.33316e-09
Zfp36l1	-0.999246	1.19727e-11	2.39455e-08
Maf	-0.995702	1.0897e-21	2.1794e-18
Fosb	-0.995048	6.98294e-15	1.39659e-11
Gm48236	-0.994988	1.29391e-09	2.58783e-06
Olfr60	-0.992697	1.52836e-13	3.05673e-10
Pard3b	-0.98928	3.14765e-06	0.0062953
Kcnma1	-0.989134	4.8038e-14	9.60761e-11
Hat1	-0.978161	0.000407522	0.815044
Mcm5	-0.970204	3.98452e-15	7.96903e-12
Rabgap1l	-0.96477	9.83546e-10	1.96709e-06
Pbx3	-0.9638	5.25276e-13	1.05055e-09
St8sia4	-0.954291	0.0046776	1
Mrps6	-0.95249	0.0110379	1
Ctla4	-0.951081	3.50624e-18	7.01248e-15
Serinc3	-0.932351	2.09666e-16	4.19332e-13
Rln3	-0.919559	0.0004391	0.8782
Rad51b	-0.916217	4.37377e-06	0.00874755
Gata3	-0.913371	1.54263e-09	3.08527e-06
Zc3h12c	-0.911977	1.19135e-05	0.023827
Kdm2b	-0.909017	1.04596e-10	2.09191e-07
Hif1a	-0.901918	4.3019e-08	8.60381e-05
Arhgap20	-0.901481	0.0360009	1
Cxcl10	-0.900233	1.90985e-05	0.038197
Osbpl3	-0.899733	0.00863322	1
Atp2b1	-0.894947	0.000172742	0.345484
Il2rb	-0.890728	2.48108e-07	0.000496215
Runx2	-0.89019	1.87302e-07	0.000374604
Ccr5	-0.887444	1.87312e-06	0.00374624
Fgf2	-0.881778	3.8262e-05	0.076524
Pcna	-0.878872	1.183e-17	2.36599e-14
Ltb4r1	-0.877681	5.09748e-13	1.0195e-09
Hivep3	-0.876996	7.35179e-08	0.000147036
Zranb3	-0.872485	0.000229854	0.459707
Eea1	-0.869331	0.000685089	1
Crybg3	-0.863036	6.11007e-13	1.22201e-09
Actr3b	-0.857622	0.0264087	1
Ccr10	-0.854776	5.42148e-06	0.010843
Tox	-0.852034	8.88352e-09	1.7767e-05
Fancd2	-0.846781	5.36634e-09	1.07327e-05
Myo3b	-0.844313	1.96118e-12	3.92237e-09
St6galnac3	-0.844243	0.000387594	0.775189
Nfkbiz	-0.841484	2.85764e-11	5.71528e-08
Zfos1	-0.834435	0.0454068	1
Spink13	-0.831907	7.57862e-05	0.151572
Cdc45	-0.831367	0.00015151	0.303019
Ckap2	-0.820907	5.06464e-14	1.01293e-10
Tank	-0.80991	0.00124244	1
Crem	-0.80938	0.0457566	1
Tnfrsf18	-0.807333	2.02603e-08	4.05205e-05
Baz1a	-0.80223	0.0130747	1
Npnt	-0.776044	1.95916e-17	3.91833e-14
Adamts17	-0.775725	2.21492e-06	0.00442985
Cysltr1	-0.775056	6.48628e-05	0.129726
Casp1	-0.774087	0.00585105	1
Mmd	-0.771247	0.000261347	0.522695
Lclat1	-0.768151	7.16176e-09	1.43235e-05
Nhsl2	-0.766847	4.27325e-14	8.5465e-11
Abcb1a	-0.765374	5.84706e-14	1.16941e-10
Fap	-0.762921	0.00202101	1
Wdpcp	-0.749711	5.14698e-08	0.00010294
Fos	-0.748518	3.66658e-23	7.33316e-20
Lrrc32	-0.744696	2.65227e-06	0.00530453
Il1r2	-0.736708	4.14592e-08	8.29185e-05
Klf6	-0.735838	1.09328e-06	0.00218655
Bicd1	-0.729902	1.983e-10	3.96599e-07
Cdk6	-0.720609	0.00518114	1
Cd69	-0.716015	2.61762e-07	0.000523524
Stk32c	-0.707416	0.00133676	1
Ahnak	-0.704597	0.00207459	1
Ppp2r3a	-0.702894	2.22441e-06	0.00444883
Arhgap31	-0.700946	5.04285e-08	0.000100857
Izumo1r	-0.693781	6.7399e-08	0.000134798
Hist1h3c	-0.693123	0.00413296	1
Myo1f	-0.691466	1.29206e-07	0.000258413
Isg20	-0.690294	0.0155982	1
Itsn1	-0.681297	0.000573907	1
Gm26917	-0.675476	1.14565e-07	0.00022913
Cela1	-0.666971	0.00153249	1
Chsy1	-0.665973	5.13072e-11	1.02614e-07
Hsp90b1	-0.663947	6.06136e-06	0.0121227
Atad3a	-0.66338	9.9267e-06	0.0198534
Entpd1	-0.658235	5.16059e-08	0.000103212
Phactr2	-0.656996	2.53198e-05	0.0506396
Garem1	-0.655138	4.06229e-12	8.12459e-09
Cdt1	-0.654167	2.47767e-05	0.0495533
Zfp36	-0.653409	2.80721e-11	5.61443e-08
Pim1	-0.652269	4.26654e-12	8.53308e-09
Kif23	-0.652241	1.18152e-07	0.000236305
Shtn1	-0.650432	5.29044e-12	1.05809e-08
Rbpj	-0.649291	1.15345e-05	0.0230691
Dek	-0.645759	1.93009e-07	0.000386018
St6galnac5	-0.644277	4.34171e-05	0.0868343
Tox2	-0.641549	4.99958e-14	9.99916e-11
Capg	-0.637888	0.000289239	0.578478
Plin2	-0.63354	0.0112773	1
Pydc3	-0.629451	1.0474e-09	2.09479e-06
Dhfr	-0.624319	4.96193e-14	9.92385e-11
Ifi47	-0.623996	0.038608	1
Rorb	-0.621086	0.00386489	1
Ranbp17	-0.62063	5.01413e-08	0.000100283
Nacc2	-0.620602	0.000250727	0.501454
Cks2	-0.613028	0.017381	1
Pou2f2	-0.612058	1.57643e-07	0.000315286
A630091E08Rik	-0.611199	2.21271e-08	4.42542e-05
Icos	-0.607197	4.2095e-10	8.41899e-07
Pde1c	-0.606259	0.00270481	1
S100a4	-0.605122	1.25168e-17	2.50336e-14
Radx	-0.604889	6.66681e-07	0.00133336
Hdac7	-0.601439	1.99495e-06	0.00398991
Mdfic	-0.600685	3.7639e-05	0.075278
Rbl1	-0.599382	1.9017e-06	0.0038034
Ddx21	-0.598427	8.92228e-05	0.178446
Prex1	-0.595462	0.038691	1
Dcbld1	-0.595418	8.50099e-12	1.7002e-08
Lyst	-0.592551	3.47336e-08	6.94672e-05
Mettl1	-0.59194	8.23227e-24	1.64645e-20
E2f1	-0.587459	0.0167275	1
Ablim3	-0.581396	7.86393e-09	1.57279e-05
Lhfp	-0.579835	4.41919e-05	0.0883839
Dusp14	-0.578194	7.80322e-19	1.56064e-15
Meis1	-0.574487	4.34012e-16	8.68025e-13
Dnph1	-0.571786	0.000810823	1
Itga4	-0.571537	5.15057e-08	0.000103011
1110002J07Rik	-0.569759	0.000634913	1
Cd226	-0.567059	0.0215425	1
Lig1	-0.561775	0.00137768	1
Tpx2	-0.561048	0.000120885	0.24177
Rnf157	-0.55839	2.75095e-08	5.50189e-05
Brca1	-0.55516	5.0348e-14	1.00696e-10
Prdm5	-0.554807	1.78797e-29	3.57593e-26
Ptpn13	-0.551476	0.00088083	1
Ikzf2	-0.5503	6.03099e-32	1.2062e-28
Shcbp1	-0.548652	2.74021e-11	5.48041e-08
Nop16	-0.541439	0.00954743	1
Tnfrsf4	-0.541074	1.80216e-07	0.000360433
Gm42555	-0.540565	5.59681e-11	1.11936e-07
Nfatc1	-0.539114	0.000223643	0.447286
Ifi213	-0.537517	3.39612e-08	6.79224e-05
Itgad	-0.537144	0.00169656	1
A330023F24Rik	-0.535405	3.61279e-13	7.22557e-10
Bhlhe41	-0.528931	2.02711e-08	4.05422e-05
S100a6	-0.527701	1.81089e-14	3.62178e-11
Slc22a15	-0.525728	2.09149e-07	0.000418298
Cpm	-0.525	9.59608e-06	0.0191922
Mcm7	-0.520695	0.0022565	1
Kcnq5	-0.517604	7.31947e-07	0.00146389
Wls	-0.517138	1.75335e-12	3.5067e-09
Car5b	-0.517042	2.59388e-07	0.000518776
Myadm	-0.514211	1.78679e-07	0.000357358
Zdhhc14	-0.514036	0.000111938	0.223876
Kntc1	-0.513597	4.36885e-18	8.73769e-15
Nrip1	-0.512333	0.00938409	1
Prc1	-0.507377	0.00184405	1
Tnfrsf8	-0.506822	4.19028e-13	8.38057e-10
Ttc39c	-0.506605	5.33505e-11	1.06701e-07
Traf1	-0.505962	0.0370856	1
Cep55	-0.502966	1.03665e-11	2.07331e-08
Gm49180	0.504052	0.00860686	1
Cenpk	0.50962	2.78623e-09	5.57245e-06
Arhgap6	0.512445	3.87974e-13	7.75949e-10
Acyp2	0.514438	0.000977749	1
Knstrn	0.516686	0.00547323	1
Mms22l	0.519595	0.00299599	1
Ifi27l2a	0.520382	0.00254498	1
Gm43305	0.525026	0.002638	1
Gfod2	0.52889	0.00485547	1
Slc16a10	0.538931	5.10738e-10	1.02148e-06
Ccdc50	0.539444	0.0494725	1
Il18rap	0.541768	0.00305573	1
Neto2	0.544304	0.0121253	1
Timeless	0.553315	0.00299022	1
Pde3b	0.55376	0.000187206	0.374413
Cd24a	0.55526	0.000249488	0.498977
Ssbp2	0.558134	6.53425e-07	0.00130685
Dgki	0.560398	0.000135049	0.270099
Glis3	0.560932	0.00431794	1
Grk5	0.563082	0.0464303	1
Pkhd1l1	0.56461	3.63002e-05	0.0726004
Rplp1	0.565356	2.9677e-35	5.93539e-32
Dpf3	0.567879	0.000994682	1
Rpsa	0.571925	6.0382e-33	1.20764e-29
Dnm3	0.57531	1.51649e-05	0.0303297
Diaph2	0.575698	2.54971e-09	5.09942e-06
Capn3	0.578471	1.08417e-06	0.00216835
Ccr7	0.579071	0.00119961	1
Rps12	0.579325	3.66634e-26	7.33268e-23
Cxcr5	0.583469	1.42581e-11	2.85163e-08
Nek2	0.591007	3.69759e-21	7.39517e-18
Tbx21	0.591274	0.00307975	1
Ifit3	0.5951	1.82018e-07	0.000364035
Pbx1	0.596696	5.11635e-06	0.0102327
Gm41333	0.604351	0.0406433	1
Gm48321	0.604704	3.96312e-08	7.92624e-05
Gm27008	0.611279	2.99515e-09	5.9903e-06
Uchl3	0.617629	2.55337e-05	0.0510675
Lockd	0.622941	0.0208323	1
Fhl2	0.625435	1.2641e-08	2.52819e-05
Tfrc	0.627646	0.0400008	1
Abtb2	0.627727	1.91996e-12	3.83992e-09
Rpl28	0.637227	4.29682e-07	0.000859365
Klf8	0.647369	0.00335261	1
Rps20	0.648296	3.69621e-23	7.39241e-20
Chaf1a	0.654557	2.33508e-08	4.67017e-05
Cabcoco1	0.658804	0.000311348	0.622696
3830403N18Rik	0.659517	6.43458e-07	0.00128692
Pik3r3	0.66633	0.00235022	1
Ar	0.679897	0.039393	1
Cdc42bpa	0.687107	0.000990959	1
Rgs10	0.690316	0.0167853	1
Rnf32	0.696151	9.82265e-11	1.96453e-07
Tesc	0.69854	0.00215502	1
Tbc1d4	0.699813	9.32401e-05	0.18648
Rpl41	0.719704	2.01626e-47	4.03252e-44
Dtx1	0.720525	0.000274596	0.549192
Ctnnd1	0.72332	0.000465879	0.931757
Prr5l	0.723417	0.00174708	1
Trpm1	0.723631	2.439e-09	4.878e-06
Rps2	0.729089	2.19633e-06	0.00439266
Themis	0.746569	3.56767e-21	7.13534e-18
Fam78b	0.747532	5.35135e-11	1.07027e-07
Rnf43	0.759164	0.0174618	1
Gas7	0.75926	1.08141e-07	0.000216282
Rasgrp2	0.760535	3.06652e-08	6.13304e-05
Zfp608	0.771395	0.0421839	1
Mybl1	0.780762	0.00133063	1
Cdca2	0.795384	7.99904e-05	0.159981
Syne2	0.797074	4.63966e-07	0.000927931
Gpc5	0.797995	0.00664699	1
Rras2	0.798991	2.30262e-08	4.60524e-05
Zc3h12b	0.830716	0.0428388	1
Clybl	0.835234	0.0107599	1
Ldlrad4	0.838707	1.02423e-15	2.04846e-12
Bcl2	0.852415	1.23124e-06	0.00246247
Smurf2	0.853068	9.85303e-09	1.97061e-05
Mctp1	0.855537	5.48085e-05	0.109617
Abcb1b	0.859252	0.00935431	1
Vegfc	0.860815	8.14984e-05	0.162997
Tk1	0.866842	7.52335e-07	0.00150467
Spag16	0.867211	0.00531479	1
Oip5	0.870041	7.56944e-05	0.151389
Oasl2	0.870862	4.56655e-11	9.13311e-08
Rpl14	0.881307	7.10094e-10	1.42019e-06
Bach2	0.891328	7.12072e-15	1.42414e-11
Fanca	0.899458	3.83393e-07	0.000766785
Zbtb20	0.90368	3.36314e-14	6.72629e-11
Acoxl	0.908587	0.000179521	0.359042
Slamf6	0.932964	5.56374e-19	1.11275e-15
Spdl1	0.933674	1.31062e-10	2.62123e-07
Arg1	0.94493	2.6903e-06	0.0053806
Pde7b	0.957975	0.0391473	1
Aff3	0.960229	1.89165e-36	3.78329e-33
Uba52	0.968662	0.000874037	1
Gm44174	0.975233	1.61354e-09	3.22708e-06
Bcat1	0.988689	3.38777e-12	6.77554e-09
Trerf1	0.991941	2.50028e-10	5.00056e-07
4833422C13Rik	1.00775	6.89303e-07	0.00137861
Anxa2	1.05728	3.25155e-09	6.5031e-06
BC035044	1.06806	1.72856e-05	0.0345713
Enkur	1.07009	0.00196866	1
Tbc1d31	1.07186	9.04423e-08	0.000180885
Nrp2	1.08885	0.00557133	1
Ect2l	1.09522	4.94535e-09	9.89069e-06
Angpt1	1.15753	0.00251485	1
Ldlrad3	1.16057	0.0367891	1
Tctn1	1.17118	1.41383e-05	0.0282765
Emp1	1.17563	3.33211e-08	6.66422e-05
Psd3	1.20279	4.49366e-06	0.00898733
Tex15	1.21122	0.000293374	0.586748
Txn1	1.21963	0.000170043	0.340085
Fam83d	1.23446	0.0380996	1
Tmem163	1.24429	0.0175563	1
Gm6213	1.28556	0.0297452	1
Ifit3b	1.29606	0.0183014	1
2210408F21Rik	1.29662	0.00326155	1
Zeb2	1.30593	1.08165e-07	0.00021633
Map3k9	1.32723	5.08296e-09	1.01659e-05
Satb1	1.32998	1.97213e-15	3.94425e-12
Lrig1	1.33792	0.000543934	1
Crppa	1.36663	0.000186846	0.373692
Gm4258	1.37764	0.0193118	1
Ncald	1.38364	1.03594e-05	0.0207189
Cbfa2t3	1.40774	0.00387615	1
Lrmda	1.42451	1.53444e-07	0.000306888
Sema3e	1.42976	2.98419e-10	5.96838e-07
4933406I18Rik	1.43348	0.0164549	1
Boll	1.4386	0.020246	1
Dnah7a	1.44511	2.18851e-07	0.000437701
Ftl1	1.4676	8.78527e-07	0.00175705
Gm14085	1.47242	5.17645e-12	1.03529e-08
Plxdc2	1.47329	0.0484487	1
Eomes	1.54153	1.08701e-08	2.17401e-05
Slc22a4	1.5693	0.000222198	0.444396
St8sia6	1.59005	2.12547e-05	0.0425094
March8	1.63784	1.86259e-07	0.000372517
Fgf13	1.65651	0.000789871	1
Cers6	1.66704	0.0126341	1
Gm36723	1.70021	0.000258554	0.517108
Cx3cr1	1.71838	0.000240741	0.481482
Spef2	1.78674	0.0228979	1
Nav1	1.82448	9.62886e-11	1.92577e-07
Klra4	1.88367	5.52273e-13	1.10455e-09
St8sia1	1.93931	0.0350854	1
Gm10076	2.01669	6.533e-28	1.3066e-24
Apba1	2.04115	2.75028e-10	5.50056e-07
Sox4	2.17253	0.00014348	0.286959
Gab2	2.5269	0.000212089	0.424177
Klrk1	2.55028	2.29811e-06	0.00459622
Gm27166	2.55158	3.31537e-11	6.63074e-08
Atp8b4	2.56445	0.00513139	1
Nqo1	2.83679	7.67777e-06	0.0153555
Ralyl	3.66813	1.2427e-05	0.024854
