# Supplementary material for: Vps34-orchestrated lipid signaling processes regulate the transitional heterogeneity and functional adaptation of effector regulatory T cells
Source: PLoS Biol. 2025 Apr 11;23(4):e3003074. doi: 10.1371/journal.pbio.3003074 (PMC11990774; doi:10.1371/journal.pbio.3003074)
Supplement: S4 Table — (XLSX) [file pbio.3003074.s012.xlsx]

## Sheet: S4 Table
S4 Table. Gene set enrichment analyses (GSEA) of Hallmark gene signatures (from MSigDB) in Vps34-deficient versus WT cTregs (upper), Vps34-deficient versus WT transitional eTregs (middle) and Vps34-deficient versus WT terminal eTregs (lower), as profiled by combination 3' single-cell RNA-seq and single-nuclear RNA-seq analysis (from multiome analysis) (see Methods). Downregulated pathways (FDR < …
GSEA: Vps34-deficient cTregs versus WT cTregs
Name	ES	NES	NOM P value	FDR q value
Hallmark TNFa signaling via NFkB	-0.579249	-2.15115	<0.0001	<0.0001
Hallmark hypoxia	-0.56624	-1.86624	0.00653595	0.02221
Hallmark Kras signaling UP	-0.603577	-1.8005	0.00457666	0.0294132
Hallmark inflammatory response	-0.491829	-1.67944	0.00921659	0.0559878
Hallmark IL-6–Jak–Stat3 signaling	-0.604613	-1.67198	0.0258216	0.0465601
GSEA: Vps34-deficient transitional eTregs versus WT transitional eTregs
Name	ES	NES	NOM P value	FDR q value
Hallmark Kras signaling UP	-0.626838	-1.98173	<0.0001	0.0107558
Hallmark TNFa signaling via NFkB	-0.40697	-1.51077	0.0145191	0.129742
Hallmark Myc targets v2	0.595802	1.9564	<0.0001	0.0010101
Hallmark Myc targets v1	0.53714	2.17225	<0.0001	<0.0001
GSEA: Vps34-deficient terminal eTregs versus WT terminal eTregs
Name	ES	NES	NOM P value	FDR q value
Hallmark IL-2–Stat5 signaling	-0.517457	-1.85485	<0.0001	0.0135182
Hallmark TNFa signaling via NFkB	-0.522892	-1.78598	<0.0001	0.0232465
Hallmark allograft rejection	-0.563691	-1.74405	0.00145773	0.0307408
Hallmark inflammatory response	-0.540178	-1.73603	0.00439239	0.0244895
Hallmark Myc targets v2	-0.298383	-0.817513	0.721122	0.95514
Hallmark Myc targets v1	-0.224188	-0.773343	0.82585	0.944243
