# Supplementary material for: Vps34-orchestrated lipid signaling processes regulate the transitional heterogeneity and functional adaptation of effector regulatory T cells
Source: PLoS Biol. 2025 Apr 11;23(4):e3003074. doi: 10.1371/journal.pbio.3003074 (PMC11990774; doi:10.1371/journal.pbio.3003074)
Supplement: S5 Table — (XLSX) [file pbio.3003074.s013.xlsx]

## Sheet: S5 Table
S5 Table. Differentially accessible (DA) chromatin regions in Vps34-deficient (Vps34 KO) Tregs from lung compared with control Tregs from lung (upper), Vps34-deficient Tregs from spleen compared with control Tregs from spleen (middle), and shared DA peaks in Vps34-deficient Tregs from spleen and lung compared with control Tregs from spleen and lung (lower), as determined by ATAC-seq. TSS, transcr…
Vps34-deficient Tregs lung versus control Tregs lung (|log2FC| > 0.5, Adj. P < 0.05; 4,885 DA peaks)
Chromosome	Start	End	Strand	Peak score	Annotation	Detailed annotation	Distance to TSS	Gene name	log2FC(Vps34 KO Treg lung vs. control Treg lung)	P value	Adj. P value
chr1	169187730	169188190	+	.	Intergenic	Intergenic	-168871	Mir6354	7.02372	5.55996e-05	0.00318304
chr1	11988578	11988787	+	.	Intergenic	Intergenic	-437304	Mir6341	6.71203	8.18018e-05	0.00428507
chr17	45256311	45256508	+	.	Intergenic	MER20|DNA|hAT-Charlie	177298	Cdc5l	6.47931	0.0002111	0.00872175
chr15	37305584	37305785	+	.	intron (NM_026496, intron 7 of 15)	intron (NM_026496, intron 7 of 15)	-72525	Gm16136	6.41786	6.43668e-05	0.0035594
chr4	125490689	125490880	+	.	promoter-TSS (NM_001081097)	promoter-TSS (NM_001081097)	-47	Grik3	6.34552	0.000251098	0.00991032
chr18	86141272	86141461	+	.	Intergenic	Intergenic	-253586	Neto1	6.24954	0.000604789	0.0186082
chr14	21094516	21094749	+	.	intron (NM_134079, intron 2 of 10)	L1_Mus3|LINE|L1	18480	Adk	6.20572	0.000110466	0.00537754
chr14	110113609	110113809	+	.	Intergenic	Intergenic	641440	Slitrk6	6.14681	0.000892994	0.0243315
chr8	84715581	84715792	+	.	intron (NM_001081982, intron 8 of 9)	intron (NM_001081982, intron 8 of 9)	14229	Lyl1	6.14537	0.000353615	0.0125585
chr13	101968958	101969153	+	.	Intergenic	MTA_Mm|LTR|ERVL-MaLR	-200838	Pik3r1	5.89621	0.000470686	0.0155531
chr12	71968951	71969150	+	.	intron (NM_026102, intron 17 of 25)	intron (NM_026102, intron 17 of 25)	79507	Daam1	5.82929	0.000269382	0.0103564
chrX	164200495	164200712	+	.	intron (NM_009759, intron 17 of 18)	intron (NM_009759, intron 17 of 18)	57590	Bmx	5.80031	0.000454967	0.0151626
chr6	94601322	94601437	+	.	intron (NM_026255, intron 9 of 9)	intron (NM_026255, intron 9 of 9)	5036	Mir7041	5.71306	0.00134167	0.0324442
chr13	116983686	116983787	+	.	intron (NM_001081009, intron 3 of 26)	intron (NM_001081009, intron 3 of 26)	41780	Parp8	5.66215	0.00038223	0.0132604
chr11	121105354	121105553	+	.	Intergenic	Intergenic	13224	Tex19.2	5.55533	0.00060554	0.0186196
chr2	164761574	164761854	+	.	intron (NM_133763, intron 8 of 12)	7SK|RNA|RNA	-8215	Ube2c	5.52925	0.000421105	0.0143233
chr2	32128124	32128465	+	.	Intergenic	Intergenic	-22854	Prrc2b	5.5051	0.000470995	0.0155531
chr5	65040534	65040728	+	.	exon (NM_026667, exon 14 of 14)	exon (NM_026667, exon 14 of 14)	-66937	Klhl5	5.4877	0.0014406	0.0340008
chr15	68222633	68223068	+	.	intron (NR_152182, intron 2 of 13)	intron (NR_152182, intron 2 of 13)	36006	Zfat	5.46854	0.00233994	0.0469052
chr18	56870950	56871231	+	.	intron (NM_177115, intron 1 of 4)	intron (NM_177115, intron 1 of 4)	54458	March3	5.37278	0.000699886	0.0205784
chr9	96258523	96258780	+	.	promoter-TSS (NM_001184710)	promoter-TSS (NM_001184710)	-54	Tfdp2	5.36864	0.000579218	0.0180721
chr11	46578754	46579352	+	.	intron (NM_001025435, intron 3 of 5)	intron (NM_001025435, intron 3 of 5)	7540	BC053393	5.3087	1.41977e-05	0.00111141
chr8	23034939	23035236	+	.	promoter-TSS (NM_001277281)	promoter-TSS (NM_001277281)	-12	Ank1	5.13738	0.00142872	0.0338306
chr15	74833057	74833328	+	.	Intergenic	Intergenic	8451	Cyp11b1	5.10212	0.00220039	0.0450254
chr8	61345395	61345594	+	.	intron (NM_021506, intron 4 of 11)	intron (NM_021506, intron 4 of 11)	-56622	1700001D01Rik	5.07081	0.00188751	0.0406563
chr3	105808546	105808829	+	.	Intergenic	Intergenic	-6880	Gm5547	4.85718	0.00232837	0.0467503
chr13	101611738	101612092	+	.	Intergenic	Intergenic	80715	Pik3r1	4.83311	0.00223426	0.0454891
chr9	10017615	10017824	+	.	intron (NM_001033359, intron 4 of 20)	intron (NM_001033359, intron 4 of 20)	123288	Mir6237	4.6637	0.00018292	0.00783674
chr11	25499935	25500146	+	.	Intergenic	MARNA|DNA|TcMar-Mariner	173933	4933427E13Rik	4.37305	0.00123028	0.0304461
chr5	48310468	48310667	+	.	Intergenic	Intergenic	-61825	Pacrgl	4.29506	0.00122075	0.030326
chr1	44237348	44237488	+	.	Intergenic	Intergenic	-18487	Mettl21e	3.89014	0.00187124	0.0404581
chr15	93926905	93927150	+	.	promoter-TSS (NR_045737)	promoter-TSS (NR_045737)	84	9430014N10Rik	3.7183	0.00255349	0.049812
chr12	109954626	109954815	+	.	Intergenic	RLTR24|LTR|ERV1	203353	3110009F21Rik	3.69569	0.00236297	0.0472211
chr12	27521208	27521417	+	.	Intergenic	Intergenic	-178594	Sox11	3.61882	0.000317181	0.0116821
chr17	73875241	73875570	+	.	Intergenic	MTD|LTR|ERVL-MaLR	70564	Ehd3	3.523	0.00218808	0.0448663
chr1	164642810	164643009	+	.	Intergenic	Intergenic	139602	Gm26685	3.48216	0.000849239	0.0234333
chr2	84850815	84851035	+	.	intron (NM_001081349, intron 5 of 14)	MADE2|DNA|TcMar-Mariner	10299	Slc43a1	3.46841	0.00151506	0.035103
chr19	8686316	8686515	+	.	Intergenic	Intergenic	22410	Chrm1	3.42993	0.00132622	0.0322067
chr11	46566012	46566280	+	.	Intergenic	B3|SINE|B2	-5367	BC053393	3.4171	0.000109996	0.00536114
chr12	60763017	60763226	+	.	Intergenic	Intergenic	758699	Gm20063	3.36852	0.000906896	0.0245623
chr5	17500400	17500605	+	.	Intergenic	Intergenic	24380	Speer4f1	3.30484	0.00236469	0.0472361
chr9	118750144	118750436	+	.	intron (NM_001113514, intron 1 of 13)	intron (NM_001113514, intron 1 of 13)	38598	Itga9	3.2712	6.75957e-07	9.70875e-05
chr11	46579637	46580077	+	.	intron (NM_001025435, intron 3 of 5)	intron (NM_001025435, intron 3 of 5)	8344	BC053393	3.25649	0.00145896	0.0342844
chr4	63868340	63868658	+	.	Intergenic	B3|SINE|B2	-7215	Tnfsf8	3.24604	4.15369e-05	0.00254397
chr7	81648083	81648266	+	.	intron (NM_011983, intron 2 of 8)	intron (NM_011983, intron 2 of 8)	44791	Homer2	3.19404	0.00185313	0.0401786
chr8	125478390	125478892	+	.	intron (NM_001357372, intron 5 of 21)	ORR1C2|LTR|ERVL-MaLR	14192	Sipa1l2	3.18721	0.000584034	0.0181764
chr2	19601131	19601344	+	.	Intergenic	Intergenic	-47327	4921504E06Rik	3.17666	0.000760374	0.0217909
chr12	107370105	107370387	+	.	Intergenic	Intergenic	365242	4930465M20Rik	3.17175	0.00181006	0.0395658
chr13	46980675	46981159	+	.	Intergenic	CT-rich|Low_complexity|Low_complexity	33933	Nhlrc1	3.16429	0.000555406	0.017567
chr8	14934338	14934646	+	.	intron (NM_001037736, intron 5 of 27)	intron (NM_001037736, intron 5 of 27)	22829	Arhgef10	3.15721	0.000742869	0.0214472
chr10	24157907	24158124	+	.	intron (NM_016797, intron 2 of 9)	intron (NM_016797, intron 2 of 9)	8698	Stx7	3.14932	0.000456926	0.0152123
chr6	97504659	97504853	+	.	intron (NM_145148, intron 2 of 23)	intron (NM_145148, intron 2 of 23)	-16936	Frmd4b	3.12382	0.0015351	0.0353905
chr5	75783365	75783557	+	.	Intergenic	Intergenic	194967	Kdr	3.11538	0.00170257	0.0379662
chrX	36352503	36352712	+	.	intron (NM_028894, intron 6 of 10)	intron (NM_028894, intron 6 of 10)	24198	Lonrf3	3.10487	8.41919e-05	0.00437263
chr3	19327046	19327286	+	.	Intergenic	L1MA4|LINE|L1	-15844	Pde7a	3.10388	0.000925949	0.0249226
chr11	113474090	113474420	+	.	intron (NM_027216, intron 4 of 9)	intron (NM_027216, intron 4 of 9)	91560	Slc39a11	3.0619	0.000664303	0.019817
chr12	14225805	14226015	+	.	Intergenic	Intergenic	-35624	Gm16497	2.97408	0.00135301	0.0326051
chr6	147282568	147282777	+	.	Intergenic	Intergenic	-18659	Pthlh	2.94806	0.00213121	0.0441197
chr4	5697010	5697354	+	.	intron (NM_173426, intron 1 of 2)	intron (NM_173426, intron 1 of 2)	-27130	Fam110b	2.93814	0.00117315	0.0295739
chr12	32856656	32856979	+	.	Intergenic	Intergenic	32701	Gdap10	2.93808	0.0012239	0.0303886
chr15	73318692	73318906	+	.	intron (NM_001358046, intron 7 of 34)	intron (NM_001358046, intron 7 of 34)	-63917	Mir151	2.93032	0.000698329	0.0205611
chr1	51670029	51670345	+	.	Intergenic	Intergenic	-73469	Gm17767	2.92396	0.00250052	0.0490538
chr8	108599549	108600087	+	.	Intergenic	Intergenic	-15141	Lncbate1	2.92358	0.000923894	0.0248946
chr13	11738381	11738589	+	.	exon (NM_023868, exon 37 of 105)	exon (NM_023868, exon 37 of 105)	216433	Zp4-ps	2.89448	0.000737506	0.0213493
chr2	22677149	22677395	+	.	intron (NM_008078, intron 12 of 15)	ERVB7_3-LTR_MM|LTR|ERVK	22989	Mir3967	2.86697	0.000163253	0.00719027
chr4	55784809	55785185	+	.	Intergenic	MLT1J|LTR|ERVL-MaLR	-252522	Klf4	2.85285	0.000174166	0.00753796
chr2	25894386	25894595	+	.	intron (NM_001302351, intron 10 of 30)	intron (NM_001302351, intron 10 of 30)	16707	Kcnt1	2.8078	0.000698453	0.0205611
chr12	116583707	116583963	+	.	intron (NM_011215, intron 2 of 22)	intron (NM_011215, intron 2 of 22)	98115	Ptprn2	2.7978	0.00149942	0.034865
chr10	88082392	88082600	+	.	Intergenic	Intergenic	-8576	Pmch	2.789	0.000444047	0.0149161
chr3	21639586	21639964	+	.	Intergenic	Intergenic	-436877	Tbl1xr1	2.78511	2.99699e-05	0.00197063
chr3	40709676	40709960	+	.	intron (NM_178386, intron 1 of 5)	intron (NM_178386, intron 1 of 5)	947	Slc25a31	2.76149	0.00159758	0.0363141
chr5	128638866	128639138	+	.	Intergenic	Intergenic	37896	Fzd10	2.75316	0.000202587	0.00842724
chr1	24713498	24713746	+	.	intron (NM_026719, intron 6 of 15)	intron (NM_026719, intron 6 of 15)	34704	Lmbrd1	2.74681	0.00169724	0.0378907
chr13	94116579	94117090	+	.	intron (NM_172589, intron 1 of 3)	intron (NM_172589, intron 1 of 3)	59038	Lhfpl2	2.73722	0.000677538	0.020128
chr1	151974467	151974814	+	.	intron (NM_197990, intron 3 of 5)	intron (NM_197990, intron 3 of 5)	115680	1700025G04Rik	2.73167	2.74302e-06	0.00030668
chr15	58747151	58747448	+	.	Intergenic	Intergenic	76128	Tmem65	2.72814	1.88539e-05	0.0013671
chr3	41220419	41220739	+	.	Intergenic	Intergenic	-137533	Pgrmc2	2.72697	0.00147111	0.0344288
chr2	97670256	97670469	+	.	Intergenic	(T)n|Simple_repeat|Simple_repeat	202705	Lrrc4c	2.68837	0.000326284	0.0119242
chr10	95583584	95583793	+	.	Intergenic	B4A|SINE|B4	-19542	Nudt4	2.67833	0.00210177	0.0436309
chr12	36216377	36216537	+	.	intron (NM_001361098, intron 5 of 8)	B4|SINE|B4	1761	Lrrc72	2.67766	0.0017552	0.0387668
chr16	18172569	18172869	+	.	Intergenic	Intergenic	-7549	Mir6366	2.66884	2.40569e-05	0.00166266
chr13	30156047	30156246	+	.	intron (NM_153546, intron 1 of 12)	intron (NM_153546, intron 1 of 12)	19656	Mboat1	2.66418	0.00246745	0.0486008
chr3	99502983	99503192	+	.	Intergenic	MYSERV16_I-int|LTR|ERVK	249327	Tbx15	2.66397	0.00221002	0.0451183
chr1	165063892	165064253	+	.	Intergenic	RMER15|LTR|ERVL	27858	4930568G15Rik	2.64529	7.19319e-08	1.592e-05
chrX	89983029	89983228	+	.	Intergenic	L1Md_F3|LINE|L1	-50276	4930415L06Rik	2.64023	0.00186637	0.0403886
chr17	31082363	31082560	+	.	intron (NM_009593, intron 2 of 14)	MTD|LTR|ERVL-MaLR	24767	Abcg1	2.61799	0.00160529	0.0364139
chr18	54921335	54921661	+	.	intron (NM_001360787, intron 2 of 8)	intron (NM_001360787, intron 2 of 8)	68682	Zfp608	2.60459	0.000393228	0.0135441
chr9	63507210	63507423	+	.	intron (NM_030068, intron 13 of 21)	intron (NM_030068, intron 13 of 21)	95177	Iqch	2.60238	0.000619102	0.0189149
chr2	157322019	157322510	+	.	intron (NM_001355165, intron 16 of 16)	intron (NM_001355165, intron 16 of 16)	15162	Ghrh	2.59934	0.000152688	0.00681123
chr17	74667997	74668337	+	.	intron (NM_007566, intron 62 of 72)	intron (NM_007566, intron 62 of 72)	-49583	Ttc27	2.59198	0.000381123	0.0132361
chr8	115278604	115278803	+	.	intron (NM_019573, intron 8 of 8)	intron (NM_019573, intron 8 of 8)	428191	Maf	2.58448	0.00198068	0.041876
chr8	128290131	128290453	+	.	Intergenic	Intergenic	-12067	Mir21c	2.55981	0.000223466	0.00908367
chr4	103349275	103349528	+	.	intron (NM_025909, intron 7 of 8)	B3|SINE|B2	-33099	Gm12718	2.51629	0.000743431	0.0214564
chr1	157428378	157428696	+	.	Intergenic	Intergenic	-15942	Rasal2	2.50139	0.00052228	0.01683
chr3	109173115	109173414	+	.	Intergenic	Intergenic	50115	Slc25a24	2.50005	0.00202706	0.042525
chr17	88381139	88381391	+	.	Intergenic	Intergenic	-59439	Foxn2	2.49089	0.000262869	0.0102197
chr17	86674676	86674919	+	.	Intergenic	Intergenic	-79067	Epas1	2.48725	0.0017558	0.0387696
chr17	27842487	27842696	+	.	intron (NM_011432, intron 3 of 5)	intron (NM_011432, intron 3 of 5)	2504	Snrpc	2.47511	0.00240021	0.0476913
chr10	20198292	20198495	+	.	TTS (NR_045350)	TTS (NR_045350)	3461	4930405J17Rik	2.46763	0.00231692	0.0465876
chr14	59612990	59613199	+	.	Intergenic	Intergenic	-12187	Shisa2	2.45487	0.00152904	0.035301
chr10	21069531	21069797	+	.	intron (NM_001177776, intron 4 of 6)	intron (NM_001177776, intron 4 of 6)	28844	Ahi1	2.43537	0.000122482	0.00578721
chr3	103653370	103653637	+	.	Intergenic	Intergenic	77377	Syt6	2.42742	0.000451421	0.0150909
chr2	76520160	76520376	+	.	intron (NM_001290733, intron 3 of 26)	Lx7|LINE|L1	21262	Osbpl6	2.42242	0.00256158	0.0498824
chr10	59800350	59801171	+	.	intron (NM_001359267, intron 8 of 11)	intron (NM_001359267, intron 8 of 11)	-78831	Dnajb12	2.42087	0.000851143	0.0234603
chr10	95112976	95113478	+	.	Intergenic	Intergenic	32598	Gm29684	2.40989	0.000766727	0.0219022
chr12	116659977	116660457	+	.	intron (NM_011215, intron 2 of 22)	intron (NM_011215, intron 2 of 22)	174497	Ptprn2	2.40938	0.000437387	0.0147483
chr2	101286073	101286684	+	.	Intergenic	Intergenic	-338370	Rag2	2.40836	2.7742e-07	4.73955e-05
chr4	143178296	143178652	+	.	intron (NM_001256380, intron 4 of 7)	intron (NM_001256380, intron 4 of 7)	34235	Prdm2	2.40407	0.000496205	0.0161555
chrX	11268411	11268845	+	.	Intergenic	Intergenic	-30629	H2al1a	2.39904	5.94267e-05	0.00335092
chr9	15786199	15786662	+	.	Intergenic	Intergenic	76692	Slc36a4	2.39509	4.26076e-05	0.00258838
chr9	13630094	13630365	+	.	intron (NM_001013813, intron 1 of 3)	intron (NM_001013813, intron 1 of 3)	10240	Maml2	2.39386	0.000541705	0.0172448
chr7	68236600	68236925	+	.	3' UTR (NM_030101, exon 4 of 4)	3' UTR (NM_030101, exon 4 of 4)	27471	Pgpep1l	2.37257	0.00193817	0.0412926
chrX	151696455	151696879	+	.	Intergenic	Lx4A|LINE|L1	-106615	Huwe1	2.36926	0.000128217	0.00600812
chr7	121842660	121842869	+	.	Intergenic	Intergenic	-22274	Scnn1b	2.34595	0.00113351	0.028896
chr5	52655058	52655277	+	.	intron (NM_172490, intron 8 of 10)	PB1|SINE|Alu	14534	Sepsecs	2.34212	0.000434918	0.0146873
chr12	83821794	83822006	+	.	intron (NM_001272055, intron 2 of 8)	RSINE1|SINE|B4	20458	Numb	2.34152	0.00185523	0.0402013
chr5	117182437	117182838	+	.	intron (NM_001081308, intron 1 of 19)	L1MB7|LINE|L1	49049	Taok3	2.32984	0.000101148	0.00503058
chrX	50846985	50847164	+	.	intron (NM_133729, intron 2 of 11)	intron (NM_133729, intron 2 of 11)	5703	Stk26	2.32701	0.00230957	0.0465071
chr6	12472247	12472446	+	.	intron (NM_001164805, intron 4 of 26)	intron (NM_001164805, intron 4 of 26)	276907	Thsd7a	2.32417	0.00102838	0.0268772
chr14	5871296	5871658	+	.	Intergenic	Intergenic	-63538	Gm3383	2.32303	0.00241727	0.0479052
chr3	115831670	115832112	+	.	Intergenic	Intergenic	56168	A930005H10Rik	2.31696	0.00107321	0.0277143
chr18	80810983	80811319	+	.	intron (NM_015805, intron 11 of 28)	intron (NM_015805, intron 11 of 28)	-98080	Nfatc1	2.31121	7.84399e-05	0.00414463
chr8	9398093	9398393	+	.	intron (NM_001347127, intron 1 of 3)	intron (NM_001347127, intron 1 of 3)	253574	4930453L07Rik	2.2935	0.00105821	0.0274068
chr19	41013236	41013442	+	.	Intergenic	RMER17C2|LTR|ERVK	-1661	C330026H20Rik	2.28465	0.00123483	0.0305254
chr6	31489855	31490329	+	.	intron (NM_013791, intron 13 of 17)	intron (NM_013791, intron 13 of 17)	73845	Podxl	2.28372	0.00120379	0.0300579
chr6	68252835	68253118	+	.	Intergenic	Lx3_Mus|LINE|L1	-687277	4930515G16Rik	2.28206	0.000791761	0.022381
chr2	105358032	105358630	+	.	intron (NM_028747, intron 3 of 3)	MLT1K|LTR|ERVL-MaLR	40988	Rcn1	2.28172	4.25849e-12	3.48484e-09
chr11	58134955	58135245	+	.	intron (NM_001166669, intron 20 of 27)	intron (NM_001166669, intron 20 of 27)	30871	Cnot8	2.27545	0.00142207	0.0337105
chr10	93696417	93696726	+	.	intron (NM_021320, intron 3 of 9)	intron (NM_021320, intron 3 of 9)	-13249	Gm15915	2.27392	0.00216054	0.0444999
chr9	86393287	86393593	+	.	intron (NM_027394, intron 8 of 9)	MTC|LTR|ERVL-MaLR	71476	Ube2cbp	2.26926	0.00152317	0.0352211
chr5	30444679	30444889	+	.	intron (NM_001100395, intron 1 of 46)	intron (NM_001100395, intron 1 of 46)	17148	Otof	2.26284	0.000120452	0.00571623
chr13	28645244	28645516	+	.	intron (NR_045054, intron 5 of 7)	intron (NR_045054, intron 5 of 7)	65493	Mir6368	2.25382	0.0021489	0.0443728
chr14	47739028	47739490	+	.	Intergenic	Lx7|LINE|L1	75503	Ktn1	2.24883	3.01623e-12	2.59932e-09
chr17	70868877	70869177	+	.	Intergenic	Intergenic	-8427	Mir1195	2.23579	0.00112109	0.0286843
chr7	122602385	122602666	+	.	intron (NM_001316672, intron 16 of 16)	intron (NM_001316672, intron 16 of 16)	-69219	Cacng3	2.23191	0.000762744	0.0218333
chr2	104374671	104374965	+	.	intron (NM_001033347, intron 1 of 20)	intron (NM_001033347, intron 1 of 20)	35516	D430041D05Rik	2.2238	0.000246084	0.00976524
chr3	130012993	130013305	+	.	intron (NM_207209, intron 4 of 23)	intron (NM_207209, intron 4 of 23)	-42943	Mcub	2.21169	0.000381558	0.0132465
chr19	55391784	55392101	+	.	intron (NM_001360431, intron 6 of 8)	intron (NM_001360431, intron 6 of 8)	75885	Vti1a	2.21095	0.000104515	0.00514288
chr10	32665929	32666139	+	.	intron (NM_001025286, intron 1 of 3)	B4A|SINE|B4	223881	Nkain2	2.20249	0.000474822	0.0156431
chr2	166175161	166175458	+	.	Intergenic	Intergenic	-19626	Sulf2	2.20127	0.00105902	0.0274206
chr15	51845099	51845406	+	.	intron (NM_080635, intron 1 of 7)	intron (NM_080635, intron 1 of 7)	20209	Eif3h	2.20075	0.000102066	0.00504889
chr9	114585027	114585270	+	.	TTS (NM_153585)	TTS (NM_153585)	-20779	Trim71	2.20033	0.000495648	0.0161535
chr8	64777957	64778232	+	.	intron (NM_178633, intron 5 of 14)	ID_B1|SINE|B4	-44516	Msmo1	2.19355	0.0010578	0.0274033
chr4	106898954	106899261	+	.	Intergenic	L2|LINE|L2	-12363	Ssbp3	2.17131	0.00218516	0.0448625
chr7	96386693	96386892	+	.	intron (NM_011858, intron 2 of 32)	intron (NM_011858, intron 2 of 32)	-44828	Gm15412	2.16751	0.0025031	0.0490748
chr15	74799772	74800152	+	.	promoter-TSS (NM_029627)	promoter-TSS (NM_029627)	6	Ly6k	2.16532	0.000427671	0.0145111
chr6	49134814	49135344	+	.	intron (NM_023670, intron 3 of 14)	intron (NM_023670, intron 3 of 14)	61284	Malsu1	2.16133	0.000372111	0.0129917
chr15	93832429	93832779	+	.	Intergenic	Intergenic	94507	9430014N10Rik	2.16099	0.00208859	0.0434405
chr11	44539299	44539616	+	.	intron (NM_001166553, intron 3 of 5)	intron (NM_001166553, intron 3 of 5)	20080	Rnf145	2.14986	2.05231e-06	0.000242838
chr12	34976013	34976469	+	.	Intergenic	Intergenic	-8520	Prps1l1	2.14536	0.00017686	0.00763084
chr14	25368486	25369030	+	.	Intergenic	Intergenic	-90427	Zmiz1	2.13249	0.000656027	0.0196293
chr16	21297464	21297818	+	.	promoter-TSS (NR_046162)	promoter-TSS (NR_046162)	-769	Gm16863	2.11793	0.00140578	0.0334382
chr9	122139229	122139650	+	.	intron (NM_001357775, intron 4 of 7)	intron (NM_001357775, intron 4 of 7)	21980	Snrk	2.116	3.47244e-05	0.00221883
chr16	24548277	24548651	+	.	intron (NM_178665, intron 3 of 12)	intron (NM_178665, intron 3 of 12)	19150	Morf4l1-ps1	2.11478	0.00255798	0.0498562
chr2	62148566	62148938	+	.	intron (NM_001242381, intron 1 of 25)	intron (NM_001242381, intron 1 of 25)	102237	Slc4a10	2.11346	0.000572514	0.0179447
chr7	63981756	63981948	+	.	Intergenic	L1MB7|LINE|L1	-42937	Klf13	2.11234	0.000668193	0.019905
chr10	70919808	70920017	+	.	Intergenic	RMER17C|LTR|ERVK	239778	Bicc1	2.11176	0.000965959	0.0256439
chr2	90022503	90022873	+	.	promoter-TSS (NM_021368)	promoter-TSS (NM_021368)	-624	Olfr1264	2.11117	0.000557712	0.0176161
chr9	118196656	118197040	+	.	Intergenic	Intergenic	46617	Gm17399	2.10956	7.34925e-06	0.000676443
chr17	84872331	84872664	+	.	Intergenic	MIR3|SINE|MIR	-81711	Lrpprc	2.08203	9.04424e-05	0.0046136
chr11	103951168	103951425	+	.	intron (NM_008740, intron 1 of 20)	intron (NM_008740, intron 1 of 20)	2760	Nsf	2.07907	0.00141521	0.0336134
chr2	102103972	102104341	+	.	intron (NM_178886, intron 2 of 5)	intron (NM_178886, intron 2 of 5)	82304	Ldlrad3	2.07475	2.3328e-05	0.00162381
chr1	106827414	106827802	+	.	Intergenic	MLTR73|LTR|ERV1	-30883	Vps4b	2.07449	2.16366e-05	0.0015191
chr18	53400790	53401372	+	.	Intergenic	Intergenic	16926	Ppic	2.07446	0.000887138	0.0242058
chr14	38318067	38318276	+	.	Intergenic	Intergenic	-580131	Nrg3os	2.06902	0.00207411	0.0432596
chr6	54935621	54936011	+	.	intron (NM_001171007, intron 7 of 11)	intron (NM_001171007, intron 7 of 11)	35845	Nod1	2.06637	0.00161352	0.036524
chr5	70037765	70037974	+	.	Intergenic	Intergenic	-445565	Gnpda2	2.05889	0.00209473	0.0435312
chr1	39623252	39623522	+	.	intron (NM_170597, intron 3 of 3)	intron (NM_170597, intron 3 of 3)	27795	Creg2	2.05641	0.00218999	0.0448881
chr5	45535270	45535552	+	.	intron (NM_021416, intron 12 of 15)	intron (NM_021416, intron 12 of 15)	15182	Med28	2.05606	0.000825033	0.0229948
chr2	83828014	83828239	+	.	intron (NM_175514, intron 1 of 7)	intron (NM_175514, intron 1 of 7)	15398	Fam171b	2.04072	0.00241649	0.0479052
chr16	10699338	10699581	+	.	intron (NM_177562, intron 21 of 22)	intron (NM_177562, intron 21 of 22)	86077	Socs1	2.03848	0.000525394	0.0168884
chr7	101739642	101739946	+	.	intron (NM_009191, intron 5 of 15)	intron (NM_009191, intron 5 of 15)	76026	Clpb	2.03063	0.00242538	0.0480347
chr18	79267763	79268135	+	.	Intergenic	Intergenic	-158558	Setbp1	2.02501	9.94737e-05	0.00498791
chr3	20340461	20340739	+	.	intron (NM_175086, intron 1 of 1)	intron (NM_175086, intron 1 of 1)	26577	Agtr1b	2.02105	0.00066775	0.019901
chr8	12876215	12876490	+	.	Intergenic	Intergenic	-39541	Mcf2l	2.02051	0.000498747	0.0162111
chr7	79447344	79447824	+	.	non-coding (NR_153404, exon 22 of 22)	non-coding (NR_153404, exon 22 of 22)	16296	Polg	2.01884	0.00050792	0.0164489
chr15	64247031	64247260	+	.	intron (NM_001276461, intron 3 of 28)	intron (NM_001276461, intron 3 of 28)	65528	Asap1	2.01855	9.69051e-05	0.00489382
chr6	99866102	99866736	+	.	Intergenic	Intergenic	-140027	Prok2	2.01764	7.17212e-06	0.000663905
chr13	89321155	89321495	+	.	3' UTR (NM_010103, exon 10 of 10)	3' UTR (NM_010103, exon 10 of 10)	-219311	Hapln1	2.0151	0.000227795	0.00920833
chr1	82853261	82853808	+	.	intron (NM_001310713, intron 1 of 11)	intron (NM_001310713, intron 1 of 11)	14074	Agfg1	2.00589	0.00251506	0.0492299
chr16	24262970	24263341	+	.	Intergenic	Lx7|LINE|L1	-130195	Lpp	2.00406	0.000319233	0.0117266
chr6	71307621	71307895	+	.	Intergenic	Intergenic	13993	Gm1070	2.00033	0.00165132	0.0371558
chr18	32542413	32542767	+	.	intron (NM_001048207, intron 1 of 2)	intron (NM_001048207, intron 1 of 2)	17444	Gypc	1.99527	0.00130295	0.0317762
chr9	13600771	13601076	+	.	Intergenic	Intergenic	-19066	Maml2	1.98949	0.000363557	0.0128088
chr5	140772365	140772718	+	.	intron (NM_010302, intron 2 of 3)	intron (NM_010302, intron 2 of 3)	48414	Amz1	1.97743	0.000217376	0.00891618
chr14	82527898	82528107	+	.	Intergenic	MMERVK10C-int|LTR|ERVK	1547288	Gm32455	1.97525	0.00137731	0.0329977
chr2	110164319	110164529	+	.	Intergenic	Charlie1a|DNA|hAT-Charlie	-113945	Ccdc34os	1.96352	0.000579199	0.0180721
chr2	4630924	4631133	+	.	intron (NM_026045, intron 9 of 9)	intron (NM_026045, intron 9 of 9)	21107	Prpf18	1.96309	0.000211498	0.00873448
chr16	55573077	55573287	+	.	Intergenic	Intergenic	78451	Mir5118	1.96282	0.000695219	0.0204907
chr12	34489677	34490211	+	.	intron (NM_001271386, intron 4 of 27)	intron (NM_001271386, intron 4 of 27)	38945	Hdac9	1.95594	0.000543969	0.0172942
chr13	97408475	97408805	+	.	Intergenic	Intergenic	-26330	Lncenc1	1.9558	0.000178851	0.00770991
chr18	73963258	73963696	+	.	intron (NM_172632, intron 2 of 5)	intron (NM_172632, intron 2 of 5)	-22448	Mapk4	1.94449	8.20277e-05	0.00429348
chr12	3890346	3890567	+	.	intron (NM_007872, intron 6 of 22)	intron (NM_007872, intron 6 of 22)	-1288	Dnmt3a	1.93908	0.000302213	0.0112499
chr15	20474146	20474619	+	.	Intergenic	Intergenic	192368	Acot10	1.93172	0.00244847	0.0483836
chr10	86815635	86815909	+	.	intron (NM_175331, intron 4 of 13)	intron (NM_175331, intron 4 of 13)	36767	Nt5dc3	1.92873	0.0014639	0.034322
chr8	88941969	88942365	+	.	Intergenic	Intergenic	-82568	Mir8110	1.92596	0.000244407	0.00972245
chr11	22163819	22164140	+	.	intron (NM_001252515, intron 7 of 24)	Lx8|LINE|L1	122816	Ehbp1	1.92554	0.00255832	0.0498562
chr17	74354728	74355283	+	.	intron (NM_001357738, intron 2 of 15)	intron (NM_001357738, intron 2 of 15)	16018	Spast	1.92496	0.00194759	0.0414282
chr17	73218195	73218659	+	.	intron (NM_001081071, intron 5 of 5)	intron (NM_001081071, intron 5 of 5)	110442	Lclat1	1.91973	9.25327e-05	0.00470545
chr3	157581807	157582099	+	.	intron (NM_001359745, intron 1 of 3)	intron (NM_001359745, intron 1 of 3)	15061	Ptger3	1.9136	0.000502107	0.0163094
chr10	62945083	62945514	+	.	3' UTR (NM_175194, exon 9 of 9)	3' UTR (NM_175194, exon 9 of 9)	-1731	Dna2	1.91359	0.000189238	0.00804758
chr7	142964003	142964272	+	.	Intergenic	Intergenic	5127	Ascl2	1.90806	0.000153103	0.00682351
chr6	125748731	125748940	+	.	intron (NM_153589, intron 3 of 25)	intron (NM_153589, intron 3 of 25)	58416	Ano2	1.90314	0.000559189	0.0176534
chr1	60813432	60813778	+	.	Intergenic	MIRc|SINE|MIR	67217	Cd28	1.90241	3.48461e-05	0.00221932
chr11	99180112	99180627	+	.	Intergenic	Intergenic	-25292	Ccr7	1.89951	2.10104e-05	0.00148477
chr10	111900923	111901368	+	.	Intergenic	Intergenic	-26769	Gm20758	1.89928	0.00188024	0.0405627
chr11	72398527	72398738	+	.	intron (NM_177776, intron 7 of 7)	intron (NM_177776, intron 7 of 7)	9876	Mir6338	1.89789	0.00203325	0.042599
chr1	81030580	81030789	+	.	Intergenic	Intergenic	-46266	Nyap2	1.8965	0.00132145	0.0321028
chr4	47288362	47288622	+	.	intron (NM_009928, intron 22 of 39)	intron (NM_009928, intron 22 of 39)	-64730	Tgfbr1	1.88561	0.000334264	0.0121143
chr17	13902536	13903071	+	.	intron (NR_151731, intron 33 of 33)	intron (NR_151731, intron 33 of 33)	-45570	Gm7168	1.88444	0.000101494	0.00504005
chr10	128230664	128230908	+	.	3' UTR (NM_008600, exon 4 of 4)	3' UTR (NM_008600, exon 4 of 4)	-1277	Timeless	1.8764	0.000128635	0.00602242
chr7	30353383	30353737	+	.	Intergenic	Intergenic	9212	Lrfn3	1.8754	8.01098e-05	0.00421002
chr10	30660624	30660832	+	.	intron (NM_001358842, intron 10 of 14)	intron (NM_001358842, intron 10 of 14)	-4861	Ncoa7	1.87368	0.000736466	0.0213319
chr9	72039569	72039888	+	.	intron (NM_011544, intron 3 of 20)	intron (NM_011544, intron 3 of 20)	71473	Tcf12	1.8716	0.00143437	0.0339105
chr12	35934369	35934721	+	.	intron (NM_207531, intron 3 of 7)	intron (NM_207531, intron 3 of 7)	8924	Agr3	1.87063	0.00110485	0.0283283
chr7	104167166	104167461	+	.	Intergenic	Intergenic	-2497	Olfm5	1.8699	0.000789909	0.0223416
chr3	83783670	83783990	+	.	Intergenic	Intergenic	17509	Sfrp2	1.86787	0.00193158	0.041229
chr7	36267807	36268016	+	.	Intergenic	ORR1F|LTR|ERVL-MaLR	-430207	Tshz3	1.86682	0.00159771	0.0363141
chr5	64765723	64766196	+	.	Intergenic	L2a|LINE|L2	-37564	Klf3	1.86235	0.000143591	0.00650676
chr2	22679730	22680401	+	.	intron (NM_008078, intron 12 of 15)	intron (NM_008078, intron 12 of 15)	25782	Mir3967	1.85883	7.86572e-06	0.000714526
chr4	55415565	55416097	+	.	intron (NR_040674, intron 1 of 3)	intron (NR_040674, intron 1 of 3)	3011	Gm12505	1.85759	0.000113233	0.00547563
chr3	60419247	60419554	+	.	Intergenic	Intergenic	-53430	Mbnl1	1.85359	0.000293914	0.0110466
chr3	10399537	10399784	+	.	Intergenic	Intergenic	32687	Chmp4c	1.84726	0.00237558	0.0473661
chr15	98937359	98937563	+	.	Intergenic	Intergenic	-3071	Tuba1b	1.84579	0.00148018	0.0345829
chr1	174414525	174414734	+	.	Intergenic	MTB_Mm|LTR|ERVL-MaLR	-15801	Olfr414	1.84367	0.000501065	0.016281
chr13	104553338	104553642	+	.	Intergenic	Intergenic	263463	Cwc27	1.84153	0.00197723	0.0418212
chr17	73213683	73213892	+	.	intron (NM_001081071, intron 5 of 5)	intron (NM_001081071, intron 5 of 5)	105802	Lclat1	1.83488	0.000529375	0.0169708
chr3	83986480	83986744	+	.	intron (NM_172681, intron 3 of 34)	RMER10A|LTR|ERVL	53549	Tmem131l	1.83355	0.00153191	0.0353422
chr16	23256783	23257106	+	.	intron (NM_001252505, intron 1 of 7)	intron (NM_001252505, intron 1 of 7)	30923	St6gal1	1.83193	0.000351501	0.0125017
chr14	47664457	47664836	+	.	intron (NM_001293636, intron 3 of 39)	intron (NM_001293636, intron 3 of 39)	890	Ktn1	1.82988	3.79695e-05	0.00237611
chr10	7049921	7050393	+	.	Intergenic	L1M5|LINE|L1	-26972	Ipcef1	1.82845	0.00110047	0.0282385
chr9	106177838	106178313	+	.	promoter-TSS (NR_029526)	promoter-TSS (NR_029526)	-765	Mirlet7g	1.82643	0.000137434	0.00628631
chr7	78737265	78737470	+	.	Intergenic	Intergenic	-19147	E430016F16Rik	1.8253	0.000369931	0.012931
chr14	104095601	104095810	+	.	Intergenic	RCHARR1|DNA|hAT-Charlie	-68563	4930432J09Rik	1.81511	0.000339073	0.0122203
chr6	90673128	90673552	+	.	intron (NM_001356440, intron 6 of 13)	intron (NM_001356440, intron 6 of 13)	43189	Iqsec1	1.81363	0.000121567	0.00576074
chr13	24608990	24609190	+	.	intron (NM_001286100, intron 1 of 22)	intron (NM_001286100, intron 1 of 22)	-4323	Gm11346	1.81151	3.79666e-05	0.00237611
chr5	130097442	130098148	+	.	intron (NM_001130476, intron 1 of 5)	L1M4|LINE|L1	18425	Tpst1	1.81031	0.000559299	0.0176534
chr14	68966836	68967092	+	.	Intergenic	Intergenic	-62325	Stc1	1.80752	0.0022702	0.04599
chr2	168532403	168532821	+	.	intron (NM_001037177, intron 5 of 6)	intron (NM_001037177, intron 5 of 6)	57753	Nfatc2	1.80524	3.84525e-05	0.00239574
chr5	118594902	118595192	+	.	intron (NM_001347445, intron 2 of 30)	intron (NM_001347445, intron 2 of 30)	34328	Med13l	1.80506	1.66983e-05	0.00124893
chr1	80015471	80015748	+	.	Intergenic	L2|LINE|L2	-156944	Serpine2	1.80297	0.000343012	0.0123121
chr2	9823633	9824004	+	.	Intergenic	Intergenic	54782	Gata3	1.79919	0.0024711	0.048653
chr10	53650684	53651027	+	.	intron (NM_001081428, intron 11 of 17)	A-rich|Low_complexity|Low_complexity	-20416	Mcm9	1.79778	0.00180073	0.0394504
chr5	44217610	44217987	+	.	intron (NM_173764, intron 2 of 13)	intron (NM_173764, intron 2 of 13)	8808	Tapt1	1.79478	7.52572e-05	0.00400252
chr13	112522302	112522622	+	.	TTS (NM_139299)	TTS (NM_139299)	58200	Il31ra	1.7927	0.00167769	0.0375921
chr15	86253512	86253929	+	.	intron (NM_145476, intron 4 of 12)	intron (NM_145476, intron 4 of 12)	-23955	Tbc1d22a	1.7897	0.000422507	0.014366
chr15	28650092	28650301	+	.	Intergenic	Intergenic	446430	Dnah5	1.78809	0.000960813	0.0255712
chr9	51799100	51799484	+	.	intron (NM_175535, intron 2 of 14)	L1MA10|LINE|L1	33940	Arhgap20	1.78216	0.000565351	0.0177939
chr10	93672664	93673412	+	.	intron (NM_021320, intron 2 of 9)	intron (NM_021320, intron 2 of 9)	-7184	Gm8580	1.77937	0.0001353	0.00623221
chr18	74614429	74614638	+	.	intron (NM_201600, intron 4 of 38)	intron (NM_201600, intron 4 of 38)	-83409	1700120E14Rik	1.7771	0.00179697	0.0394033
chr10	24692505	24692714	+	.	intron (NM_001308329, intron 1 of 24)	intron (NM_001308329, intron 1 of 24)	19550	Enpp1	1.77445	0.00147193	0.0344397
chr7	135043299	135043742	+	.	intron (NM_001033420, intron 29 of 51)	intron (NM_001033420, intron 29 of 51)	-105090	Fam196a	1.77021	0.00240827	0.0478125
chr2	91866837	91867046	+	.	intron (NM_001080754, intron 12 of 18)	L1MC|LINE|L1	-55248	Chrm4	1.76794	0.00217477	0.0447362
chr8	67713111	67713956	+	.	intron (NM_177698, intron 14 of 14)	intron (NM_177698, intron 14 of 14)	104762	Psd3	1.76658	4.04359e-07	6.37996e-05
chr18	64760422	64760870	+	.	Intergenic	Intergenic	-99646	Atp8b1	1.76587	0.000775885	0.0220732
chr7	134224396	134225007	+	.	intron (NM_007400, intron 1 of 22)	CpG	396	Adam12	1.76537	0.000864164	0.0237051
chr19	37493997	37494384	+	.	Intergenic	Intergenic	28936	1700122C19Rik	1.76502	0.000429053	0.0145479
chr3	22121742	22122078	+	.	intron (NM_030732, intron 1 of 15)	RLTR9D|LTR|ERVK	45258	Tbl1xr1	1.76144	0.000537299	0.0171494
chr14	65088777	65089019	+	.	intron (NM_018788, intron 1 of 6)	intron (NM_018788, intron 1 of 6)	9208	Extl3	1.7531	0.00212758	0.0440744
chr6	17788622	17788831	+	.	intron (NM_022332, intron 1 of 15)	B4A|SINE|B4	39556	St7	1.75305	6.98918e-05	0.00378081
chr12	17737140	17738179	+	.	intron (NM_016677, intron 1 of 3)	(TG)n|Simple_repeat|Simple_repeat	46850	Hpcal1	1.75038	2.70255e-06	0.000303549
chr10	26351080	26351451	+	.	intron (NM_001359255, intron 2 of 21)	intron (NM_001359255, intron 2 of 21)	22807	L3mbtl3	1.75008	6.69066e-05	0.00365564
chr10	86814483	86815004	+	.	intron (NM_175331, intron 4 of 13)	intron (NM_175331, intron 4 of 13)	35738	Nt5dc3	1.7493	0.000787033	0.0222926
chr3	20236669	20237520	+	.	intron (NM_007753, intron 3 of 10)	intron (NM_007753, intron 3 of 10)	5087	Cpa3	1.74461	0.000218491	0.00894364
chrX	167328688	167328841	+	.	intron (NM_001290758, intron 2 of 3)	intron (NM_001290758, intron 2 of 3)	1807	Tlr7	1.73645	0.00232474	0.0467063
chr12	36029722	36029950	+	.	intron (NM_025359, intron 1 of 5)	intron (NM_025359, intron 1 of 5)	12642	Tspan13	1.7343	0.00120884	0.0301533
chr14	53553202	53553631	+	.	Intergenic	L1MA4|LINE|L1	-513950	Gm30214	1.7306	0.000237737	0.00951542
chr1	100042670	100042880	+	.	intron (NM_172851, intron 3 of 23)	intron (NM_172851, intron 3 of 23)	270010	Cntnap5b	1.72195	0.00159474	0.036293
chr19	40424910	40425123	+	.	intron (NM_001034962, intron 1 of 22)	B3|SINE|B2	-22706	Sorbs1	1.71888	0.000502338	0.0163115
chr14	71146115	71146911	+	.	Intergenic	L1M4b|LINE|L1	-104760	Gm4251	1.71778	1.27022e-09	5.13257e-07
chr5	125375661	125376261	+	.	Intergenic	B3|SINE|B2	14056	Ubc	1.71524	0.000454176	0.0151414
chr1	89580012	89580712	+	.	intron (NM_001037136, intron 1 of 16)	CpG	103530	4933400F21Rik	1.71354	0.000124978	0.00587874
chr16	49834778	49834991	+	.	Intergenic	(GA)n|Simple_repeat|Simple_repeat	-20770	Cd47	1.71181	0.00129007	0.0315173
chr15	73228436	73228719	+	.	intron (NM_001358046, intron 28 of 34)	intron (NM_001358046, intron 28 of 34)	26305	Mir151	1.71132	0.0016595	0.0372873
chr10	34537248	34537458	+	.	intron (NM_001358769, intron 2 of 8)	intron (NM_001358769, intron 2 of 8)	53953	Frk	1.71037	0.000613543	0.0187708
chr3	146506479	146506689	+	.	intron (NM_027371, intron 8 of 8)	intron (NM_027371, intron 8 of 8)	6748	Gng5	1.70921	0.00226739	0.0459428
chr6	121226791	121227149	+	.	TTS (NM_017379)	TTS (NM_017379)	16236	Tuba8	1.69988	7.14566e-06	0.000662085
chr14	89771423	89771632	+	.	Intergenic	Intergenic	-124697	Gm5088	1.69383	0.000287677	0.0108498
chr12	107120628	107120827	+	.	Intergenic	Intergenic	-404403	4933406K04Rik	1.69044	0.000101057	0.00503058
chr16	78294832	78295497	+	.	Intergenic	RMER15|LTR|ERVL	-6507	Cxadr	1.6889	0.000231462	0.00933152
chr16	10605475	10606034	+	.	intron (NM_177562, intron 10 of 22)	intron (NM_177562, intron 10 of 22)	60415	Clec16a	1.68133	0.000124826	0.00587558
chr3	21809655	21810054	+	.	Intergenic	Intergenic	-266798	Tbl1xr1	1.67717	0.00168144	0.0376265
chr6	95678825	95679135	+	.	intron (NM_011507, intron 1 of 10)	intron (NM_011507, intron 1 of 10)	13902	Suclg2	1.67684	0.00166293	0.0373474
chr14	76165131	76165695	+	.	Intergenic	Intergenic	54522	Nufip1	1.67481	1.29245e-08	3.62709e-06
chr6	66908047	66909151	+	.	intron (NM_001177558, intron 1 of 4)	intron (NM_001177558, intron 1 of 4)	11708	Gng12	1.67477	2.93754e-06	0.000325439
chr4	150382572	150382908	+	.	intron (NM_001085492, intron 1 of 22)	MLT1A|LTR|ERVL-MaLR	100824	Rere	1.67398	0.000734976	0.0213077
chr6	116002654	116003138	+	.	Intergenic	Intergenic	-7891	Plxnd1	1.67082	0.000772537	0.0220058
chr13	101743304	101743556	+	.	intron (NM_001077495, intron 2 of 15)	B4|SINE|B4	24787	Pik3r1	1.67079	0.000927329	0.0249459
chr18	45637783	45637992	+	.	intron (NM_080465, intron 3 of 7)	MIR3|SINE|MIR	77733	Kcnn2	1.66498	0.00119667	0.0299708
chr1	189819221	189819541	+	.	intron (NM_008976, intron 3 of 18)	intron (NM_008976, intron 3 of 18)	91113	Ptpn14	1.66176	0.00154008	0.0354717
chr2	122485681	122485963	+	.	5' UTR (NM_001085518, exon 1 of 18)	5' UTR (NM_001085518, exon 1 of 18)	881	Gm14085	1.65773	0.000123521	0.00582622
chr14	52566876	52567327	+	.	Intergenic	Intergenic	-71406	Olfr1507	1.65614	0.000136559	0.00626982
chr5	114926087	114926297	+	.	intron (NM_001359946, intron 1 of 4)	intron (NM_001359946, intron 1 of 4)	2952	Oasl1	1.64709	0.00077245	0.0220058
chr12	76873049	76873320	+	.	intron (NM_145927, intron 2 of 11)	intron (NM_145927, intron 2 of 11)	35717	Fntb	1.64149	0.000911773	0.0246363
chrX	7898294	7898483	+	.	promoter-TSS (NM_011591)	promoter-TSS (NM_011591)	612	Pqbp1	1.63834	0.00199596	0.0420712
chr11	53028721	53028931	+	.	intron (NM_177059, intron 4 of 15)	intron (NM_177059, intron 4 of 15)	91230	Gm11186	1.63528	0.00170836	0.0380777
chr8	10990594	10990963	+	.	intron (NM_001081212, intron 1 of 1)	intron (NM_001081212, intron 1 of 1)	-17072	9530052E02Rik	1.63036	0.00178774	0.039263
chr10	86816087	86817325	+	.	intron (NM_175331, intron 5 of 13)	G-rich|Low_complexity|Low_complexity	37701	Nt5dc3	1.62879	8.67859e-08	1.85335e-05
chr6	94644826	94645028	+	.	intron (NM_001355269, intron 3 of 17)	intron (NM_001355269, intron 3 of 17)	-38512	Mir7041	1.62825	0.00213321	0.0441423
chr11	64752334	64752681	+	.	Intergenic	ORR1D2|LTR|ERVL-MaLR	-226528	Elac2	1.6275	0.000404035	0.0138735
chr5	36548096	36548467	+	.	intron (NM_133910, intron 2 of 13)	intron (NM_133910, intron 2 of 13)	-17658	Tbc1d14	1.62643	0.00121502	0.0302222
chr6	100248403	100248817	+	.	intron (NM_019743, intron 2 of 4)	intron (NM_019743, intron 2 of 4)	38748	Rybp	1.62526	0.00206801	0.0431879
chr1	180975988	180976197	+	.	TTS (NM_144794)	TTS (NM_144794)	33574	Tmem63a	1.62079	0.00225206	0.0457081
chr7	120695699	120696043	+	.	intron (NM_001164580, intron 1 of 2)	intron (NM_001164580, intron 1 of 2)	18251	Mosmo	1.61905	1.11946e-05	0.000939652
chr8	118422097	118422307	+	.	intron (NM_019707, intron 1 of 13)	intron (NM_019707, intron 1 of 13)	138591	Cdh13	1.61665	0.000171696	0.00747228
chr5	139686558	139687274	+	.	Intergenic	Intergenic	49417	Micall2	1.61665	0.000674242	0.0200545
chr3	144080772	144081245	+	.	Intergenic	Intergenic	121324	Lmo4	1.61255	3.22649e-09	1.13429e-06
chr3	104699843	104700053	+	.	Intergenic	Intergenic	61284	Slc16a1	1.61077	0.00197364	0.0417634
chr17	86205828	86206730	+	.	intron (NM_011104, intron 1 of 14)	intron (NM_011104, intron 1 of 14)	38494	Prkce	1.60968	0.000101903	0.00504889
chr14	77417137	77417446	+	.	intron (NM_001253759, intron 4 of 19)	intron (NM_001253759, intron 4 of 19)	89577	Gm6994	1.60898	0.00202976	0.0425575
chr11	43575244	43575565	+	.	intron (NM_001045530, intron 3 of 5)	intron (NM_001045530, intron 3 of 5)	26158	Fabp6	1.60795	0.00144251	0.0340375
chr16	18452257	18452725	+	.	intron (NM_001353143, intron 8 of 16)	intron (NM_001353143, intron 8 of 16)	-25775	Comt	1.60733	0.000264755	0.0102505
chr13	17185141	17185734	+	.	intron (NM_138654, intron 12 of 13)	intron (NM_138654, intron 12 of 13)	509328	Sugct	1.6073	1.21771e-05	0.000996487
chr13	28880935	28881256	+	.	intron (NR_045054, intron 2 of 7)	ID_B1|SINE|B4	4327	2610307P16Rik	1.60442	3.09097e-05	0.00202014
chr12	116585020	116585463	+	.	intron (NM_011215, intron 2 of 22)	intron (NM_011215, intron 2 of 22)	99521	Ptprn2	1.60319	0.000786745	0.022291
chr6	144711880	144712236	+	.	Intergenic	Intergenic	39190	Sox5os3	1.59919	0.00116973	0.02952
chr14	63919207	63919623	+	.	exon (NM_028228, exon 7 of 7)	exon (NM_028228, exon 7 of 7)	-24291	Sox7	1.59858	0.00174955	0.0386684
chr12	55343612	55344251	+	.	intron (NM_025373, intron 4 of 6)	intron (NM_025373, intron 4 of 6)	-40291	Psma6	1.59654	0.00151481	0.035103
chr12	108526165	108526718	+	.	intron (NM_001043335, intron 15 of 21)	B3|SINE|B2	-28279	Evl	1.59483	4.59606e-05	0.00274751
chr19	53199390	53199663	+	.	intron (NM_013758, intron 1 of 15)	intron (NM_013758, intron 1 of 15)	55529	Add3	1.59482	0.00183131	0.0398535
chr8	126625033	126625455	+	.	Intergenic	Intergenic	-31808	Irf2bp2	1.58939	0.000495842	0.0161544
chr3	37962802	37963011	+	.	intron (NR_040559, intron 2 of 3)	intron (NR_040559, intron 2 of 3)	64093	Gm20755	1.58209	0.000726402	0.021161
chr1	134545046	134545265	+	.	intron (NM_001145300, intron 2 of 2)	RMER6C|LTR|ERVK	4527	Mgat4e	1.57921	0.00116981	0.02952
chr15	37437068	37437489	+	.	intron (NM_029113, intron 2 of 3)	intron (NM_029113, intron 2 of 3)	-4614	Gm15941	1.57389	0.000933733	0.0250697
chr9	86388544	86388884	+	.	intron (NM_027394, intron 8 of 9)	intron (NM_027394, intron 8 of 9)	76202	Ube2cbp	1.57059	0.00125233	0.030843
chr11	4235719	4235923	+	.	promoter-TSS (NM_001013365)	promoter-TSS (NM_001013365)	-964	Osm	1.5617	0.00114083	0.029006
chr6	59354267	59354477	+	.	exon (NM_183183, exon 2 of 2)	exon (NM_183183, exon 2 of 2)	71918	Gprin3	1.55797	1.22974e-05	0.00100128
chr1	183962307	183962844	+	.	Intergenic	Intergenic	71423	1700056E22Rik	1.55741	4.34772e-06	0.000449931
chr18	68242662	68243008	+	.	intron (NM_001357444, intron 2 of 3)	intron (NM_001357444, intron 2 of 3)	14889	Ldlrad4	1.55387	0.000734539	0.0213062
chr2	126483341	126483790	+	.	intron (NM_001359975, intron 2 of 27)	intron (NM_001359975, intron 2 of 27)	7988	Atp8b4	1.55309	0.000475684	0.0156601
chr14	33418462	33418919	+	.	intron (NM_001310453, intron 1 of 11)	intron (NM_001310453, intron 1 of 11)	-7666	Mapk8	1.55241	4.15799e-05	0.002545
chr13	96132457	96133033	+	.	promoter-TSS (NM_029210)	promoter-TSS (NM_029210)	-168	Sv2c	1.55158	7.94007e-08	1.72978e-05
chrX	93812986	93813383	+	.	intron (NM_145630, intron 2 of 11)	intron (NM_145630, intron 2 of 11)	18911	Pdk3	1.55033	0.000649185	0.0194998
chr18	81038466	81039467	+	.	Intergenic	Intergenic	-52388	Sall3	1.54858	4.06192e-05	0.00249718
chr11	20988634	20989287	+	.	Intergenic	L2a|LINE|L2	-102364	Peli1	1.54819	0.00172129	0.0382784
chr2	168198745	168199171	+	.	intron (NR_132310, intron 9 of 11)	intron (NR_132310, intron 9 of 11)	8154	Adnp	1.54452	0.000787319	0.0222942
chr1	9833432	9833790	+	.	intron (NM_133220, intron 2 of 17)	intron (NM_133220, intron 2 of 17)	-14670	Sgk3	1.54407	0.00249304	0.048986
chr6	120619017	120619417	+	.	Intergenic	Intergenic	-47204	Cecr2	1.54285	2.85634e-05	0.00190429
chr16	48797131	48797424	+	.	Intergenic	Intergenic	-19579	Retnlb	1.54138	0.000245014	0.00973867
chr2	173060114	173060321	+	.	Intergenic	Intergenic	38315	Rbm38	1.53983	1.70038e-05	0.001264
chr9	115610913	115611133	+	.	Intergenic	RSINE1|SINE|B4	229204	Mir467h	1.53944	0.00075866	0.0217611
chr15	73629636	73630012	+	.	Intergenic	Intergenic	-5080	Slc45a4	1.53494	0.000167498	0.00733084
chr18	79472919	79473324	+	.	Intergenic	Intergenic	-363730	Setbp1	1.53455	0.00131331	0.0319568
chr5	118067612	118068036	+	.	3' UTR (NM_172721, exon 11 of 11)	3' UTR (NM_172721, exon 11 of 11)	40081	Tesc	1.53454	6.81143e-06	0.000638406
chr5	107141197	107141547	+	.	intron (NM_011578, intron 8 of 16)	intron (NM_011578, intron 8 of 16)	148257	Tgfbr3	1.53441	0.000285147	0.0108004
chr6	8422192	8422500	+	.	intron (NM_001302353, intron 4 of 4)	intron (NM_001302353, intron 4 of 4)	86815	A430035B10Rik	1.53234	0.0018131	0.0396055
chr2	68823385	68823836	+	.	Intergenic	Intergenic	-37831	Cers6	1.53068	2.60362e-06	0.000294133
chr2	14190131	14191015	+	.	intron (NM_001081310, intron 1 of 3)	B4A|SINE|B4	16049	Tmem236	1.52991	0.00018188	0.00779907
chr7	135139061	135139566	+	.	intron (NM_001033420, intron 42 of 51)	intron (NM_001033420, intron 42 of 51)	56689	1700120G07Rik	1.52647	5.67525e-05	0.00323383
chr1	189855723	189856053	+	.	intron (NM_008976, intron 14 of 18)	intron (NM_008976, intron 14 of 18)	66403	Smyd2	1.52504	0.000597687	0.0184363
chr12	119212019	119212360	+	.	intron (NM_177290, intron 1 of 13)	intron (NM_177290, intron 1 of 13)	26087	Itgb8	1.52002	0.000419766	0.0142927
chr11	20042911	20043613	+	.	Intergenic	B1_Mus2|SINE|Alu	69689	Actr2	1.51837	0.00177819	0.0391327
chr18	13712579	13713012	+	.	intron (NM_001360804, intron 7 of 7)	RLTR12A|LTR|ERVK	259938	Zfp521	1.51249	0.000991429	0.0261038
chr12	79635531	79636136	+	.	intron (NM_009014, intron 7 of 10)	intron (NM_009014, intron 7 of 10)	288900	9430078K24Rik	1.51058	0.00223008	0.0454135
chr8	119948283	119948885	+	.	intron (NM_009462, intron 7 of 13)	intron (NM_009462, intron 7 of 13)	38224	Usp10	1.50895	2.66882e-10	1.33965e-07
chr4	26003140	26003349	+	.	Intergenic	B3|SINE|B2	-203241	Fut9	1.50586	0.002187	0.0448625
chr6	142962599	142962800	+	.	intron (NM_011374, intron 1 of 4)	intron (NM_011374, intron 1 of 4)	1753	St8sia1	1.50584	0.00122903	0.0304313
chr1	153702734	153703114	+	.	Intergenic	Intergenic	34905	C230024C17Rik	1.50319	0.00106042	0.0274348
chr13	3590847	3591122	+	.	intron (NM_001360838, intron 9 of 19)	intron (NM_001360838, intron 9 of 19)	20124	Fam208b	1.50292	0.00121549	0.0302262
chr3	104376448	104377484	+	.	Intergenic	L1_Mus4|LINE|L1	134952	Lrig2	1.50215	0.00130987	0.0319051
chr16	61023691	61023900	+	.	Intergenic	Lx3A|LINE|L1	-418264	Epha6	1.49994	0.00173244	0.0384122
chr5	92488902	92489286	+	.	intron (NM_007644, intron 1 of 11)	intron (NM_007644, intron 1 of 11)	16563	Scarb2	1.4989	7.87991e-05	0.0041591
chr14	121658157	121659326	+	.	exon (NM_001128307, exon 6 of 56)	exon (NM_001128307, exon 6 of 56)	39676	Dock9	1.49851	0.000252751	0.00994873
chr9	66604061	66604587	+	.	Intergenic	Intergenic	-11209	Usp3	1.49423	0.000811326	0.022765
chr15	36769703	36769913	+	.	TTS (NM_011740)	TTS (NM_011740)	21124	Ywhaz	1.49064	0.00194618	0.0414254
chr2	101209127	101209535	+	.	Intergenic	L1MA7|LINE|L1	-415417	Rag2	1.49028	3.77392e-06	0.000403411
chrX	169892484	169893001	+	.	intron (NM_001290505, intron 1 of 9)	intron (NM_001290505, intron 1 of 9)	13123	Mid1	1.48852	0.00245065	0.0484071
chr2	74333981	74334190	+	.	Intergenic	Intergenic	-26368	4930441J16Rik	1.48799	0.00169782	0.0378949
chr10	21546143	21546555	+	.	Intergenic	Intergenic	-46796	1700020N01Rik	1.48704	0.000983158	0.0259531
chr5	105346048	105346755	+	.	promoter-TSS (NM_001039647)	promoter-TSS (NM_001039647)	71	Gbp11	1.48561	0.00202544	0.0425244
chr13	18723632	18723843	+	.	intron (NM_172120, intron 2 of 28)	intron (NM_172120, intron 2 of 28)	6445	Vps41	1.48293	0.00172266	0.0382998
chr3	138644208	138645019	+	.	Intergenic	(CTGGGG)n|Simple_repeat|Simple_repeat	82371	4930425O10Rik	1.47645	6.0776e-05	0.00340531
chr10	8883666	8884218	+	.	intron (NM_175155, intron 1 of 19)	intron (NM_175155, intron 1 of 19)	2128	Sash1	1.47548	9.97024e-05	0.00498975
chr12	16231146	16231488	+	.	Intergenic	Intergenic	358453	Lpin1	1.47349	0.000920366	0.0248135
chr11	53754791	53755351	+	.	Intergenic	Intergenic	8583	Mir7671	1.47201	0.00239543	0.0476429
chr8	54520571	54520856	+	.	3' UTR (NM_029701, exon 5 of 5)	3' UTR (NM_029701, exon 5 of 5)	9285	Spcs3	1.46448	0.000294097	0.0110492
chr6	99406097	99406547	+	.	intron (NM_053202, intron 1 of 18)	intron (NM_053202, intron 1 of 18)	29023	Foxp1	1.4632	8.45374e-05	0.00438824
chr3	68973245	68973491	+	.	intron (NM_026641, intron 5 of 19)	intron (NM_026641, intron 5 of 19)	31202	Ift80	1.4631	0.000888723	0.0242354
chr9	14352342	14352795	+	.	Intergenic	Intergenic	28674	Endod1	1.46185	1.37371e-06	0.000172834
chr13	84036159	84036368	+	.	intron (NR_131220, intron 1 of 1)	L1_Mus3|LINE|L1	28511	Gm17750	1.45889	0.00199706	0.0420761
chr7	110613718	110613961	+	.	intron (NM_177324, intron 1 of 40)	intron (NM_177324, intron 1 of 40)	1081	Sbf2	1.45827	0.0017682	0.0389833
chr9	61277558	61278473	+	.	intron (NR_045334, intron 3 of 4)	intron (NR_045334, intron 3 of 4)	15794	B930092H01Rik	1.45429	2.63507e-05	0.00178819
chr4	118449434	118450306	+	.	intron (NM_001285497, intron 6 of 9)	intron (NM_001285497, intron 6 of 9)	7643	Mpl	1.44942	1.91204e-05	0.00137923
chr9	119795202	119795558	+	.	intron (NM_011887, intron 12 of 26)	intron (NM_011887, intron 12 of 26)	30076	Scn11a	1.44802	0.000409715	0.0140055
chr12	70849623	70850202	+	.	intron (NM_028127, intron 1 of 13)	intron (NM_028127, intron 1 of 13)	24398	Frmd6	1.44792	1.34958e-08	3.76573e-06
chr4	98773427	98773637	+	.	intron (NM_172872, intron 5 of 9)	intron (NM_172872, intron 5 of 9)	-20236	Kank4os	1.44711	0.00200451	0.0422056
chr1	62252271	62252807	+	.	intron (NM_001081050, intron 15 of 22)	intron (NM_001081050, intron 15 of 22)	-116430	Pard3bos2	1.44461	0.000224453	0.00910663
chr4	41552527	41552854	+	.	intron (NM_027993, intron 1 of 5)	intron (NM_027993, intron 1 of 5)	16837	Fam219a	1.44342	0.00140905	0.0334997
chr14	79242114	79242344	+	.	intron (NM_001033215, intron 1 of 2)	intron (NM_001033215, intron 1 of 2)	5138	Zfp957	1.44338	0.0015224	0.0352165
chr13	59011517	59011879	+	.	intron (NM_001025074, intron 13 of 17)	intron (NM_001025074, intron 13 of 17)	204001	Ntrk2	1.4424	0.00111041	0.0284265
chr13	96131042	96131317	+	.	intron (NM_029210, intron 1 of 12)	CpG	1398	Sv2c	1.44202	0.00172783	0.0383624
chr17	5060563	5061034	+	.	intron (NM_001085355, intron 2 of 19)	intron (NM_001085355, intron 2 of 19)	65724	Arid1b	1.44172	0.000866367	0.0237455
chr3	89179113	89179404	+	.	intron (NM_001309910, intron 3 of 7)	intron (NM_001309910, intron 3 of 7)	1867	Scamp3	1.44124	0.00111466	0.0285274
chr16	64836757	64837000	+	.	intron (NM_001347245, intron 1 of 8)	intron (NM_001347245, intron 1 of 8)	14845	Zfp654	1.44111	0.0013495	0.0325528
chr14	120372659	120373338	+	.	intron (NM_001360376, intron 2 of 8)	intron (NM_001360376, intron 2 of 8)	66546	Mbnl2	1.44105	8.36101e-05	0.0043517
chr10	4088780	4089659	+	.	intron (NM_001170785, intron 22 of 27)	intron (NM_001170785, intron 22 of 27)	116144	Mthfd1l	1.43729	0.000108405	0.00529152
chr15	95884754	95885721	+	.	intron (NM_175344, intron 2 of 19)	intron (NM_175344, intron 2 of 19)	-55165	LOC102634389	1.43439	0.000106932	0.00523801
chr4	122951652	122951950	+	.	exon (NM_029662, exon 5 of 14)	exon (NM_029662, exon 5 of 14)	9387	Mfsd2a	1.42832	2.82165e-05	0.00188979
chr10	24672913	24673413	+	.	intron (NM_001308329, intron 5 of 24)	intron (NM_001308329, intron 5 of 24)	38996	Enpp1	1.42721	2.69804e-06	0.000303393
chr15	55279683	55280540	+	.	Intergenic	Intergenic	-27639	Col14a1	1.42642	0.0011949	0.0299436
chr3	81835360	81836151	+	.	Intergenic	RLTR26_Mus|LTR|ERVK	33730	A830029E22Rik	1.42591	0.000556869	0.0176009
chr17	83483702	83484236	+	.	Intergenic	Intergenic	30364	Cox7a2l	1.42276	0.00168592	0.0376985
chr17	52103498	52104221	+	.	Intergenic	Intergenic	-45430	Gm19585	1.42133	0.00132691	0.0322119
chr9	96469603	96470230	+	.	Intergenic	Intergenic	8759	Rnf7	1.42032	0.000825427	0.0229948
chrX	17513920	17514435	+	.	Intergenic	Intergenic	57830	Fundc1	1.41712	0.000452555	0.0151092
chr6	4427560	4428229	+	.	Intergenic	Intergenic	-77724	Col1a2	1.41605	0.000749192	0.021553
chr8	108931886	108932276	+	.	intron (NM_007496, intron 5 of 9)	intron (NM_007496, intron 5 of 9)	-4779	Mir3108	1.41501	0.000895837	0.0243816
chr9	63132078	63132437	+	.	Intergenic	Intergenic	14723	Skor1	1.41469	0.00189833	0.0407571
chr16	32228887	32229356	+	.	TTS (NM_173439)	TTS (NM_173439)	17904	Fbxo45	1.41418	0.000710508	0.0208278
chr13	106361008	106361217	+	.	Intergenic	Intergenic	575846	Ipo11	1.41259	0.000223592	0.00908367
chr4	118008081	118009106	+	.	intron (NM_001285520, intron 5 of 11)	L1MB3|LINE|L1	-78830	Artn	1.4101	3.68863e-05	0.00232343
chr2	45041426	45041873	+	.	intron (NM_001355291, intron 2 of 9)	intron (NM_001355291, intron 2 of 9)	-18472	Mir5129	1.40975	0.000333816	0.0121086
chr9	71202194	71202691	+	.	intron (NR_110517, intron 5 of 5)	intron (NR_110517, intron 5 of 5)	12799	Gm3458	1.40778	0.000629026	0.0190945
chr15	8065295	8065752	+	.	intron (NM_001081402, intron 5 of 17)	intron (NM_001081402, intron 5 of 17)	33686	Wdr70	1.40761	0.000699442	0.0205715
chr5	31629485	31629696	+	.	intron (NM_153196, intron 7 of 7)	intron (NM_153196, intron 7 of 7)	15639	Mrpl33	1.40711	0.000131551	0.00610316
chr13	8684715	8685105	+	.	intron (NR_110345, intron 4 of 10)	intron (NR_110345, intron 4 of 10)	186134	Wdr37	1.4046	0.00151713	0.0351425
chr5	118590886	118591233	+	.	intron (NM_001347445, intron 1 of 30)	intron (NM_001347445, intron 1 of 30)	30340	Med13l	1.4042	7.25274e-05	0.0038892
chr4	5685418	5685868	+	.	intron (NM_173426, intron 1 of 2)	intron (NM_173426, intron 1 of 2)	-38669	Fam110b	1.40313	0.000706505	0.0207292
chr3	30793928	30794148	+	.	intron (NM_001357528, intron 1 of 8)	intron (NM_001357528, intron 1 of 8)	1162	Sec62	1.40258	0.00159627	0.0363108
chr5	96825870	96826446	+	.	intron (NM_013470, intron 7 of 12)	intron (NM_013470, intron 7 of 12)	32773	Anxa3	1.39704	0.00247183	0.0486577
chrX	100789245	100789842	+	.	intron (NM_001177780, intron 1 of 11)	intron (NM_001177780, intron 1 of 11)	12272	Dlg3	1.39402	6.52847e-11	3.83049e-08
chr19	49077535	49077749	+	.	Intergenic	Intergenic	871617	Sorcs3	1.39401	0.00048746	0.0159223
chr15	36460402	36460864	+	.	Intergenic	Intergenic	36101	Ankrd46	1.39129	0.000589182	0.0182607
chr3	58333824	58334240	+	.	Intergenic	Intergenic	-80688	Tsc22d2	1.38805	2.41237e-05	0.00166609
chr19	53725900	53726109	+	.	intron (NM_001170847, intron 1 of 13)	intron (NM_001170847, intron 1 of 13)	48698	Rbm20	1.38671	0.0016125	0.0365093
chr7	79293561	79293948	+	.	intron (NM_018811, intron 1 of 10)	intron (NM_018811, intron 1 of 10)	20488	Abhd2	1.38568	0.00189569	0.0407571
chr17	84267558	84268056	+	.	intron (NM_183021, intron 30 of 37)	L1M3|LINE|L1	-79860	Zfp36l2	1.38209	0.000585038	0.0181902
chr4	53316270	53317274	+	.	Intergenic	B4A|SINE|B4	-46540	AI427809	1.38196	4.95082e-05	0.00291485
chr10	20257665	20258227	+	.	intron (NM_001358787, intron 7 of 17)	intron (NM_001358787, intron 7 of 17)	39742	Mir6413	1.38191	8.05597e-08	1.74721e-05
chr17	51899504	51899992	+	.	intron (NR_045095, intron 1 of 2)	intron (NR_045095, intron 1 of 2)	17021	Gm20098	1.37824	0.00160572	0.0364152
chr5	9085368	9085981	+	.	Intergenic	Intergenic	-15063	Tmem243	1.37618	0.000279908	0.0106392
chr9	35105745	35106608	+	.	intron (NM_009178, intron 1 of 10)	intron (NM_009178, intron 1 of 10)	-10552	4930581F22Rik	1.37174	0.000108057	0.00527984
chr13	11948358	11949182	+	.	intron (NM_023868, intron 1 of 104)	intron (NM_023868, intron 1 of 104)	158175	Ryr2	1.37167	0.000258477	0.0101024
chr8	13263255	13263744	+	.	intron (NM_001024504, intron 4 of 6)	intron (NM_001024504, intron 4 of 6)	-9337	Adprhl1	1.37154	0.00092552	0.0249179
chr15	93948364	93948708	+	.	Intergenic	Lx|LINE|L1	-21425	9430014N10Rik	1.36963	0.000564775	0.0177816
chr1	152315348	152315840	+	.	Intergenic	MTA_Mm|LTR|ERVL-MaLR	71088	Tsen15	1.36835	3.58905e-07	5.77695e-05
chrX	162800393	162800707	+	.	intron (NM_001290777, intron 4 of 5)	intron (NM_001290777, intron 4 of 5)	28904	Txlng	1.36606	0.00179908	0.0394319
chr9	118784359	118785042	+	.	intron (NM_001113514, intron 3 of 13)	intron (NM_001113514, intron 3 of 13)	73008	Itga9	1.36539	0.00016198	0.00714392
chr5	118121951	118122299	+	.	intron (NM_172721, intron 4 of 10)	intron (NM_172721, intron 4 of 10)	33333	Fbxw8	1.36515	0.00132777	0.0322122
chr16	24181237	24181788	+	.	Intergenic	Intergenic	-98822	Gm46545	1.36488	0.000363992	0.0128127
chr12	52615701	52616214	+	.	Intergenic	Intergenic	-13635	1700031P21Rik	1.36473	0.00132864	0.0322172
chr6	134532977	134533435	+	.	intron (NM_008514, intron 2 of 22)	intron (NM_008514, intron 2 of 22)	33707	Lrp6	1.36212	2.00729e-12	1.83082e-09
chr4	121039722	121040465	+	.	intron (NM_007741, intron 1 of 31)	intron (NM_007741, intron 1 of 31)	527	Col9a2	1.35997	0.00188002	0.0405627
chr13	19339599	19340038	+	.	Intergenic	Intergenic	55995	Stard3nl	1.35876	0.000165135	0.00725352
chr17	80698282	80699113	+	.	intron (NM_001360278, intron 1 of 33)	intron (NM_001360278, intron 1 of 33)	29328	Map4k3	1.35696	0.000451633	0.0150928
chr14	117186266	117186475	+	.	intron (NM_011821, intron 1 of 8)	intron (NM_011821, intron 1 of 8)	261073	Gpc6	1.35411	0.00035959	0.0127197
chr11	99166351	99166547	+	.	Intergenic	Intergenic	-11372	Ccr7	1.35205	0.000833017	0.0231507
chr19	57802834	57803433	+	.	intron (NM_181415, intron 26 of 28)	intron (NM_181415, intron 26 of 28)	192099	Atrnl1	1.35173	0.00109989	0.0282311
chr1	132035549	132035938	+	.	intron (NM_172510, intron 9 of 10)	L2b|LINE|L2	28138	Elk4	1.35126	0.000290012	0.0109295
chr2	70789518	70789922	+	.	intron (NM_172664, intron 1 of 19)	Cheshire|DNA|hAT-Charlie	35760	Tlk1	1.35049	0.00144524	0.034069
chr10	20257101	20257480	+	.	exon (NM_008635, exon 7 of 18)	exon (NM_008635, exon 7 of 18)	40398	Mir6413	1.34918	0.000403415	0.013862
chr1	136699081	136699492	+	.	intron (NR_037986, intron 1 of 4)	intron (NR_037986, intron 1 of 4)	3075	Platr22	1.34776	6.13221e-07	8.91285e-05
chr3	149638261	149638710	+	.	Intergenic	Intergenic	363748	Gm1653	1.34337	0.00163576	0.0369272
chr3	135249168	135249536	+	.	intron (NM_173762, intron 34 of 45)	intron (NM_173762, intron 34 of 45)	-31869	Bdh2	1.34278	0.000974839	0.025808
chr8	65814603	65814812	+	.	intron (NM_175188, intron 1 of 7)	Lx5|LINE|L1	196182	March1	1.34247	0.00201617	0.0423962
chr13	41975977	41976293	+	.	Intergenic	Intergenic	-75886	Hivep1	1.34178	0.00189359	0.0407571
chr18	7609613	7609872	+	.	intron (NM_001081287, intron 1 of 16)	C-rich|Low_complexity|Low_complexity	-1588	Mpp7	1.33721	5.22625e-06	0.000520585
chr1	125866218	125867029	+	.	TTS (NM_001311089)	TTS (NM_001311089)	44764	Lypd1	1.33636	0.00134359	0.0324827
chr19	34209913	34210551	+	.	intron (NM_001360718, intron 1 of 10)	B3|SINE|B2	-7276	Stambpl1	1.33189	0.000136017	0.00625083
chr7	81880808	81881497	+	.	TTS (NM_013886)	TTS (NM_013886)	18465	Tm6sf1	1.32948	0.00118712	0.02981
chr17	84006814	84007113	+	.	intron (NR_130994, intron 1 of 1)	L1MA10|LINE|L1	8411	8430430B14Rik	1.32935	4.77864e-06	0.000484738
chr13	73685473	73685941	+	.	intron (NM_001359603, intron 7 of 10)	intron (NM_001359603, intron 7 of 10)	6929	Slc6a19	1.32663	6.71635e-09	2.12352e-06
chr5	54005423	54005866	+	.	intron (NM_001081103, intron 1 of 11)	intron (NM_001081103, intron 1 of 11)	7121	Stim2	1.32509	0.0025101	0.0491725
chr8	39035003	39035320	+	.	intron (NM_001357305, intron 1 of 8)	intron (NM_001357305, intron 1 of 8)	29316	Tusc3	1.3232	0.000801689	0.022596
chr10	39386198	39386608	+	.	intron (NM_001122893, intron 1 of 13)	intron (NM_001122893, intron 1 of 13)	16604	Fyn	1.32162	0.00157928	0.0360676
chr4	62557466	62557783	+	.	Intergenic	Intergenic	-2223	Rgs3	1.31885	0.000959123	0.0255515
chr10	34533919	34534128	+	.	intron (NM_001358769, intron 2 of 8)	intron (NM_001358769, intron 2 of 8)	50623	Frk	1.31872	0.000576529	0.0180319
chr11	114672549	114672757	+	.	TTS (NM_023372)	TTS (NM_023372)	-2815	Ttyh2	1.31661	0.00145704	0.0342476
chr2	158161696	158162098	+	.	Intergenic	Intergenic	-15505	Tgm2	1.31554	4.51891e-07	6.97395e-05
chr5	75575585	75576000	+	.	intron (NM_021099, intron 1 of 20)	CpG	801	Kit	1.31421	3.48245e-05	0.00221932
chr7	137442552	137443060	+	.	intron (NR_033611, intron 1 of 10)	intron (NR_033611, intron 1 of 10)	5132	Gm12669	1.31356	0.000644546	0.0194023
chr17	48938849	48939058	+	.	intron (NM_027452, intron 1 of 2)	intron (NM_027452, intron 1 of 2)	6371	Lrfn2	1.31167	0.000847068	0.0234076
chr11	100891630	100892063	+	.	intron (NM_213660, intron 21 of 23)	intron (NM_213660, intron 21 of 23)	31362	Stat5a	1.31078	6.0574e-05	0.00339814
chr3	148793249	148793799	+	.	Intergenic	Intergenic	161111	Adgrl2	1.30998	0.00142775	0.0338205
chr9	13483926	13484687	+	.	Intergenic	Intergenic	52945	Phxr4	1.30747	0.000369946	0.012931
chr9	51861699	51862134	+	.	intron (NR_033560, intron 1 of 3)	intron (NR_033560, intron 1 of 3)	13969	Arhgap20os	1.30738	0.00107656	0.0277934
chr10	7182307	7182790	+	.	intron (NM_172546, intron 1 of 12)	intron (NM_172546, intron 1 of 12)	29689	Cnksr3	1.30704	0.00135616	0.0326326
chr11	20210314	20210524	+	.	intron (NM_008996, intron 1 of 5)	ID_B1|SINE|B4	9007	Rab1a	1.30611	0.00205653	0.0429942
chr5	136465473	136466210	+	.	intron (NM_001291238, intron 2 of 22)	intron (NM_001291238, intron 2 of 22)	-90038	Mir721	1.30417	9.32292e-07	0.000124708
chr5	6672677	6672888	+	.	Intergenic	Intergenic	-631382	Tex47	1.30289	0.00101887	0.0266791
chr17	42857311	42857930	+	.	intron (NM_009847, intron 1 of 17)	intron (NM_009847, intron 1 of 17)	18804	Cd2ap	1.29897	0.000848574	0.0234226
chr17	51879733	51880013	+	.	Intergenic	Intergenic	-2854	Gm20098	1.29787	8.34185e-05	0.00434405
chr13	109864254	109864638	+	.	intron (NM_011056, intron 7 of 16)	intron (NM_011056, intron 7 of 16)	-39363	Mir1904	1.29762	0.00204679	0.0428273
chr15	95826385	95827039	+	.	intron (NR_155276, intron 1 of 1)	intron (NR_155276, intron 1 of 1)	3360	LOC102634389	1.29625	1.68896e-07	3.12092e-05
chr15	41883601	41884402	+	.	Intergenic	Intergenic	-14281	Abra	1.29573	6.48255e-05	0.0035807
chr6	142881575	142882003	+	.	intron (NM_011374, intron 2 of 4)	intron (NM_011374, intron 2 of 4)	67558	Gm7457	1.29504	0.000420018	0.0142963
chr10	30698446	30698655	+	.	intron (NM_172495, intron 5 of 15)	intron (NM_172495, intron 5 of 15)	-42683	Ncoa7	1.29396	0.00114095	0.029006
chr1	36435071	36435457	+	.	intron (NM_001310517, intron 4 of 8)	intron (NM_001310517, intron 4 of 8)	10007	Lman2l	1.29278	0.00233055	0.0467748
chr4	95481912	95482922	+	.	Intergenic	Intergenic	-75090	Fggy	1.29247	1.93703e-09	7.39099e-07
chr6	33003931	33004854	+	.	intron (NM_001355667, intron 3 of 8)	intron (NM_001355667, intron 3 of 8)	55868	Chchd3	1.2917	0.00160379	0.0363967
chr17	78271375	78271842	+	.	intron (NM_015800, intron 2 of 16)	intron (NM_015800, intron 2 of 16)	71360	Crim1	1.29097	5.67379e-05	0.00323383
chr7	114103168	114103534	+	.	intron (NM_025846, intron 1 of 5)	intron (NM_025846, intron 1 of 5)	14430	Rras2	1.28734	5.80016e-05	0.00329345
chr1	183134341	183134945	+	.	intron (NM_001278218, intron 3 of 8)	intron (NM_001278218, intron 3 of 8)	12914	Disp1	1.28695	3.16237e-09	1.11983e-06
chr17	74258478	74259033	+	.	intron (NM_133771, intron 1 of 8)	intron (NM_133771, intron 1 of 8)	36108	Memo1	1.28554	0.00153145	0.0353422
chr12	42228328	42228566	+	.	Intergenic	(AACTG)n|Simple_repeat|Simple_repeat	-742390	Lrrn3	1.28489	0.000132224	0.00612274
chr12	111119204	111119597	+	.	Intergenic	Intergenic	-46970	Traf3	1.28257	1.68887e-05	0.00125737
chr12	33061594	33062099	+	.	intron (NM_001024478, intron 6 of 19)	intron (NM_001024478, intron 6 of 19)	31029	Cdhr3	1.28125	3.97488e-06	0.000420737
chr11	30164531	30164831	+	.	intron (NM_175836, intron 1 of 34)	intron (NM_175836, intron 1 of 34)	33576	Sptbn1	1.28082	0.000715128	0.0209506
chr6	115000640	115001036	+	.	Intergenic	Intergenic	-31635	Vgll4	1.27964	0.000367454	0.0128898
chr7	48795131	48795613	+	.	intron (NM_028031, intron 1 of 16)	MLT1E1A|LTR|ERVL-MaLR	6369	Zdhhc13	1.27801	4.51764e-05	0.00271536
chr19	36382906	36383222	+	.	intron (NM_029508, intron 1 of 8)	C-rich|Low_complexity|Low_complexity	3997	Pcgf5	1.27666	0.000590629	0.0182939
chr3	52837468	52837815	+	.	Intergenic	Intergenic	90025	Gm20750	1.27652	0.000196449	0.00826011
chr5	74405902	74406066	+	.	intron (NM_001114660, intron 4 of 8)	intron (NM_001114660, intron 4 of 8)	125758	Scfd2	1.27547	0.00213217	0.0441303
chr16	10639107	10639747	+	.	intron (NM_177562, intron 17 of 22)	intron (NM_177562, intron 17 of 22)	94088	Clec16a	1.27528	1.54886e-07	2.91176e-05
chr13	60479497	60480391	+	.	Intergenic	Intergenic	-122003	Dapk1	1.27512	0.00134423	0.0324858
chr2	78872201	78872445	+	.	intron (NM_001356395, intron 2 of 5)	intron (NM_001356395, intron 2 of 5)	2645	Ube2e3	1.27475	1.89115e-05	0.00136923
chr11	49861143	49861509	+	.	intron (NM_016961, intron 2 of 11)	intron (NM_016961, intron 2 of 11)	14575	Mapk9	1.2712	0.000489416	0.0159664
chr1	93289822	93290177	+	.	exon (NM_172463, exon 29 of 31)	exon (NM_172463, exon 29 of 31)	15450	Mir6901	1.26993	0.00157002	0.0359196
chr10	13086104	13086323	+	.	Intergenic	Intergenic	-4575	Plagl1	1.26699	1.04386e-05	0.000889346
chr19	40808337	40808712	+	.	Intergenic	Intergenic	-22755	Ccnj	1.26688	0.00212648	0.0440744
chr13	101760832	101761287	+	.	intron (NM_001077495, intron 1 of 15)	intron (NM_001077495, intron 1 of 15)	7158	Pik3r1	1.26582	0.00163588	0.0369272
chr3	65793340	65794159	+	.	intron (NM_001166659, intron 9 of 12)	ORR1B1-int|LTR|ERVL-MaLR	127521	Lekr1	1.26479	2.9343e-06	0.000325439
chr7	122599643	122600111	+	.	intron (NM_001316672, intron 15 of 16)	intron (NM_001316672, intron 15 of 16)	-71867	Cacng3	1.26447	0.00123721	0.030548
chr5	149364060	149364745	+	.	Intergenic	L2a|LINE|L2	-47347	Medag	1.26325	2.75273e-05	0.00184999
chr1	84742109	84742521	+	.	exon (NM_133975, exon 30 of 41)	exon (NM_133975, exon 30 of 41)	-46094	Dner	1.25922	2.58751e-05	0.00176329
chr13	28734948	28735339	+	.	intron (NR_045053, intron 3 of 8)	intron (NR_045053, intron 3 of 8)	-24270	Mir6368	1.25795	0.000113233	0.00547563
chr5	151232484	151234065	+	.	Intergenic	Intergenic	-43081	Stard13	1.2564	0.00168859	0.0377321
chr7	133645703	133646243	+	.	intron (NM_178115, intron 6 of 24)	intron (NM_178115, intron 6 of 24)	8298	Edrf1	1.25461	4.33662e-05	0.00262138
chr19	21051032	21051712	+	.	Intergenic	Intergenic	-53338	4930554I06Rik	1.25411	0.00150693	0.0349728
chr11	62131587	62131979	+	.	intron (NM_001029936, intron 3 of 12)	intron (NM_001029936, intron 3 of 12)	54759	Specc1	1.25301	0.000929029	0.0249685
chr1	160169445	160169893	+	.	Intergenic	Intergenic	-16094	Tnn	1.25245	0.00145576	0.0342332
chr1	106706522	106706845	+	.	intron (NM_009741, intron 1 of 1)	intron (NM_009741, intron 1 of 1)	7607	Bcl2	1.25087	0.00104292	0.027119
chr1	12843103	12843415	+	.	intron (NM_172294, intron 18 of 21)	intron (NM_172294, intron 18 of 21)	124714	Sulf1	1.25068	0.00011796	0.00564199
chr3	98042971	98043354	+	.	intron (NM_010928, intron 1 of 33)	intron (NM_010928, intron 1 of 33)	29624	Notch2	1.24982	0.000386491	0.0133796
chr19	45733640	45734001	+	.	Intergenic	L2b|LINE|L2	-3262	4933429K18Rik	1.24767	0.00178383	0.0391982
chr14	88578494	88578703	+	.	Intergenic	RMER5|LTR|ERV1	-107202	Pcdh20	1.24759	2.20105e-05	0.00154202
chr14	114952295	114952919	+	.	Intergenic	Intergenic	-6659	1700100I10Rik	1.24554	0.00110749	0.0283736
chr4	43563181	43563431	+	.	promoter-TSS (NM_011602)	promoter-TSS (NM_011602)	672	Creb3	1.2438	0.00228503	0.0461849
chr15	94011380	94012461	+	.	Intergenic	Intergenic	-84809	9430014N10Rik	1.24294	4.12182e-05	0.00253215
chr5	75705797	75706022	+	.	Intergenic	L1MB1|LINE|L1	130918	Kit	1.24197	0.000212509	0.00876878
chr5	96891248	96891691	+	.	Intergenic	Intergenic	-29803	Gm8013	1.23773	0.00240491	0.0477554
chr11	49406257	49406472	+	.	Intergenic	RMER19B|LTR|ERVK	-24063	Olfr1389	1.23613	0.000406386	0.0139346
chr1	176877737	176878097	+	.	intron (NM_001357390, intron 11 of 18)	intron (NM_001357390, intron 11 of 18)	-41784	Hmga2-ps1	1.23462	0.000411717	0.0140604
chr18	4181732	4182215	+	.	exon (NM_026092, exon 5 of 5)	exon (NM_026092, exon 5 of 5)	16141	Lyzl1	1.23254	3.48047e-05	0.00221932
chr3	101541445	101541961	+	.	Intergenic	Intergenic	63004	Atp1a1	1.23239	0.00203262	0.0425966
chr2	7979681	7979891	+	.	Intergenic	Lx2B2|LINE|L1	-583588	Celf2	1.23223	0.000936641	0.0251339
chr9	77928265	77928560	+	.	intron (NM_134255, intron 1 of 7)	Lx8|LINE|L1	11047	Elovl5	1.23058	0.00244553	0.0483647
chr13	38049859	38050391	+	.	intron (NM_024242, intron 8 of 16)	intron (NM_024242, intron 8 of 16)	13136	Riok1	1.22726	3.22541e-09	1.13429e-06
chr11	32095801	32096278	+	.	non-coding (NR_130637, exon 2 of 2)	non-coding (NR_130637, exon 2 of 2)	5189	Gm12108	1.226	0.000539773	0.0171958
chr10	26345855	26346234	+	.	intron (NM_001359254, intron 2 of 21)	intron (NM_001359254, intron 2 of 21)	28028	L3mbtl3	1.22496	0.0023095	0.0465071
chr16	10837892	10838237	+	.	intron (NM_001162932, intron 1 of 1)	intron (NM_001162932, intron 1 of 1)	3005	Rmi2	1.22492	0.000294936	0.0110679
chr18	84886794	84887009	+	.	Intergenic	RSINE1|SINE|B4	35563	Cyb5a	1.22452	0.000742339	0.0214446
chr5	67930604	67931077	+	.	Intergenic	Intergenic	-10829	Gm5108	1.22418	0.000165991	0.00727908
chr18	13786644	13787331	+	.	intron (NM_001360804, intron 5 of 7)	intron (NM_001360804, intron 5 of 7)	185746	Zfp521	1.22324	2.68711e-06	0.000302513
chr2	16866169	16867303	+	.	Intergenic	Intergenic	146990	4930515L03Rik	1.22252	3.27877e-06	0.00035835
chr6	13582043	13582444	+	.	non-coding (NR_155435, exon 4 of 4)	non-coding (NR_155435, exon 4 of 4)	25855	Tmem168	1.22061	5.9077e-07	8.6511e-05
chr12	99773616	99774155	+	.	intron (NM_030172, intron 5 of 5)	intron (NM_030172, intron 5 of 5)	109557	Efcab11	1.22008	0.000372681	0.0129986
chr3	109420874	109421495	+	.	intron (NM_020505, intron 1 of 26)	intron (NM_020505, intron 1 of 26)	80501	Vav3	1.21906	0.00062191	0.0189791
chr7	76185743	76186342	+	.	Intergenic	Intergenic	-43845	Agbl1	1.21894	0.00040581	0.0139201
chr10	78578265	78578466	+	.	intron (NM_001359302, intron 5 of 14)	intron (NM_001359302, intron 5 of 14)	3374	Ilvbl	1.21797	0.00119725	0.0299715
chr14	33475815	33476239	+	.	Intergenic	Intergenic	-28869	Mapk8	1.21778	0.000119934	0.00570001
chr13	63038466	63038783	+	.	intron (NM_001289926, intron 3 of 15)	B1F2|SINE|Alu	73731	2010111I01Rik	1.21755	0.00179509	0.0393799
chr5	92336711	92337356	+	.	intron (NM_001310664, intron 2 of 10)	L1M4c|LINE|L1	5206	Art3	1.21669	0.000524136	0.0168649
chr18	69588488	69588766	+	.	intron (NM_001361128, intron 8 of 19)	intron (NM_001361128, intron 8 of 19)	242467	Tcf4	1.21667	0.000748417	0.0215435
chr4	85005492	85006079	+	.	intron (NM_175275, intron 11 of 25)	intron (NM_175275, intron 11 of 25)	121476	Cntln	1.21411	1.56383e-05	0.00119629
chr16	52006915	52007460	+	.	Intergenic	Intergenic	-19900	Gm29686	1.214	5.38052e-05	0.00310403
chr6	67318544	67318859	+	.	intron (NM_001311141, intron 2 of 9)	intron (NM_001311141, intron 2 of 9)	20993	Il12rb2	1.20985	0.000106032	0.00520175
chr2	76220767	76221045	+	.	intron (NM_001081033, intron 2 of 19)	intron (NM_001081033, intron 2 of 19)	117747	Pde11a	1.20847	0.000956303	0.0255069
chr1	128667161	128667791	+	.	Intergenic	Intergenic	-75177	Cxcr4	1.20731	0.00221829	0.0452302
chr12	35981749	35982264	+	.	Intergenic	Intergenic	-10919	Agr2	1.20468	0.000655041	0.0196119
chr5	54067646	54067961	+	.	intron (NM_001081103, intron 2 of 11)	L1MEc|LINE|L1	69280	Stim2	1.20259	0.00145069	0.0341562
chr14	120368500	120368918	+	.	intron (NM_001360376, intron 2 of 8)	MIRb|SINE|MIR	62257	Mbnl2	1.20201	9.92061e-05	0.00498236
chr1	60941757	60942088	+	.	Intergenic	Intergenic	32897	Ctla4	1.20048	0.000604273	0.0185982
chr14	73350032	73350727	+	.	Intergenic	Intergenic	-24557	Rb1	1.1998	8.06771e-05	0.00423527
chr5	16350709	16351338	+	.	intron (NM_001110843, intron 25 of 38)	intron (NM_001110843, intron 25 of 38)	-202472	Hgf	1.19851	0.00184923	0.0401336
chr5	76543005	76543611	+	.	intron (NM_001359370, intron 6 of 19)	intron (NM_001359370, intron 6 of 19)	13950	Exoc1	1.1983	0.00198553	0.041924
chrX	162025282	162025612	+	.	intron (NM_001290526, intron 1 of 8)	intron (NM_001290526, intron 1 of 8)	133994	Nhs	1.19664	0.000813271	0.0227917
chr13	71327738	71328597	+	.	Intergenic	Intergenic	221078	Mir466f-4	1.1954	0.000193067	0.00816388
chr4	58235839	58236440	+	.	Intergenic	Intergenic	-29543	Svep1	1.19536	0.00226317	0.0459026
chr12	17097766	17098238	+	.	Intergenic	Intergenic	78886	Kcnf1	1.19332	0.000265042	0.0102505
chr10	45376813	45377360	+	.	3' UTR (NM_001031772, exon 5 of 5)	3' UTR (NM_001031772, exon 5 of 5)	41324	Bves	1.19174	0.000176185	0.00761184
chr13	104635910	104636585	+	.	intron (NM_001360094, intron 13 of 13)	intron (NM_001360094, intron 13 of 13)	180706	Cwc27	1.19152	0.000653768	0.0195948
chr12	101818784	101819351	+	.	promoter-TSS (NM_011812)	promoter-TSS (NM_011812)	52	Fbln5	1.19091	0.00244067	0.0482883
chr4	47261870	47262324	+	.	intron (NM_009928, intron 9 of 39)	intron (NM_009928, intron 9 of 39)	54085	Col15a1	1.19061	0.000766339	0.0218976
chr15	50694079	50694357	+	.	intron (NM_001310481, intron 4 of 5)	intron (NM_001310481, intron 4 of 5)	194831	Trps1	1.18996	0.00161581	0.0365672
chr2	103901402	103902739	+	.	intron (NR_131913, intron 1 of 6)	intron (NR_131913, intron 1 of 6)	1119	Lincred1	1.18939	2.61999e-05	0.00178044
chr7	76185025	76185503	+	.	Intergenic	Intergenic	-44623	Agbl1	1.18744	0.00204518	0.0428028
chr10	60284618	60285385	+	.	intron (NM_001146124, intron 1 of 13)	intron (NM_001146124, intron 1 of 13)	540	Psap	1.18692	0.00027867	0.0106088
chr6	134183647	134184379	+	.	intron (NM_001303102, intron 3 of 8)	intron (NM_001303102, intron 3 of 8)	148313	Etv6	1.18531	6.0663e-06	0.000584315
chrX	91884874	91885086	+	.	Intergenic	Lx5|LINE|L1	48000	Gm5071	1.18518	0.00138181	0.0330539
chr7	83566759	83566968	+	.	Intergenic	B4|SINE|B4	-18068	Tmc3	1.18377	0.000298441	0.0111564
chr1	164972785	164973226	+	.	Intergenic	Intergenic	-37483	Xcl1	1.18328	4.18805e-05	0.00255537
chr1	88592109	88592405	+	.	Intergenic	Intergenic	40740	Gm19589	1.18254	0.00125882	0.0309558
chr19	23057339	23058070	+	.	Intergenic	Intergenic	-83522	Klf9	1.18121	0.00108819	0.0280266
chr1	143640573	143640916	+	.	promoter-TSS (NM_020025)	promoter-TSS (NM_020025)	47	B3galt2	1.1808	0.000276233	0.0105486
chr8	114974367	114975049	+	.	intron (NM_019573, intron 8 of 8)	intron (NM_019573, intron 8 of 8)	535056	Wwox	1.1806	1.97795e-05	0.00141317
chr3	10446471	10446987	+	.	Intergenic	Intergenic	-6599	Snx16	1.18	0.000621459	0.0189772
chr16	90298731	90299578	+	.	Intergenic	Intergenic	-14651	Scaf4	1.17952	0.00101016	0.0265044
chr5	96229546	96229755	+	.	intron (NM_001039084, intron 5 of 6)	intron (NM_001039084, intron 5 of 6)	19535	Mrpl1	1.17669	0.000347311	0.0124051
chr3	144330578	144331033	+	.	Intergenic	Intergenic	-125550	Lmo4	1.17603	0.000465274	0.0154059
chr15	50836584	50836913	+	.	intron (NM_001310481, intron 2 of 5)	intron (NM_001310481, intron 2 of 5)	52301	Trps1	1.17276	0.00213009	0.0441153
chr8	25946176	25946385	+	.	exon (NM_029884, exon 17 of 18)	exon (NM_029884, exon 17 of 18)	30464	Hgsnat	1.17262	0.00124086	0.0306224
chr18	46747777	46748042	+	.	intron (NM_009681, intron 1 of 5)	B3|SINE|B2	6033	Ap3s1	1.17255	0.0006065	0.0186255
chr10	99284573	99285237	+	.	Intergenic	Intergenic	21674	Dusp6	1.17214	1.39609e-05	0.00109728
chr10	68020745	68021435	+	.	intron (NM_001359319, intron 7 of 11)	intron (NM_001359319, intron 7 of 11)	41520	Rtkn2	1.17144	0.00171104	0.0381144
chr1	111836056	111836265	+	.	Intergenic	Intergenic	28758	Dsel	1.17135	0.00230475	0.0464597
chr6	143074013	143074475	+	.	intron (NM_001362117, intron 7 of 26)	intron (NM_001362117, intron 7 of 26)	25908	C2cd5	1.17095	0.00110221	0.0282757
chr5	106982031	106982959	+	.	intron (NM_001271568, intron 10 of 10)	L2c|LINE|L2	17934	Cdc7	1.16981	9.14419e-07	0.000123163
chr8	77282417	77283000	+	.	intron (NM_030113, intron 19 of 22)	intron (NM_030113, intron 19 of 22)	-234348	0610038B21Rik	1.16926	2.98732e-05	0.0019656
chr12	41647667	41648067	+	.	intron (NM_053122, intron 5 of 6)	RCHARR1|DNA|hAT-Charlie	-161810	Lrrn3	1.16828	0.000896323	0.0243831
chr13	59530428	59530926	+	.	intron (NM_001048008, intron 6 of 17)	intron (NM_001048008, intron 6 of 17)	13774	Agtpbp1	1.1677	0.000766018	0.0218948
chr10	57760687	57761180	+	.	Intergenic	PB1D10|SINE|Alu	-23990	Fabp7	1.16523	3.95033e-05	0.0024518
chr7	135035588	135036204	+	.	intron (NM_001033420, intron 29 of 51)	intron (NM_001033420, intron 29 of 51)	-97466	Fam196a	1.16481	4.17291e-07	6.53316e-05
chr16	97534855	97535364	+	.	promoter-TSS (NR_003508)	promoter-TSS (NR_003508)	-972	Mx2	1.16459	1.27005e-06	0.00016146
chr2	14603663	14604791	+	.	promoter-TSS (NM_023116)	promoter-TSS (NM_023116)	-79	Cacnb2	1.16445	7.10314e-06	0.000659401
chr8	53872209	53872846	+	.	Intergenic	Intergenic	-205005	Vegfc	1.16378	0.00186579	0.0403851
chr8	119947485	119947941	+	.	exon (NM_001310630, exon 6 of 14)	exon (NM_001310630, exon 6 of 14)	37353	Usp10	1.16239	0.00026289	0.0102197
chr9	82963943	82964358	+	.	intron (NM_001081216, intron 4 of 39)	intron (NM_001081216, intron 4 of 39)	11339	Phip	1.16093	0.000926655	0.0249347
chr4	11077534	11077782	+	.	Intergenic	Lx7|LINE|L1	-1453	Ndufaf6	1.16009	0.00228037	0.0461001
chr15	96319143	96319982	+	.	intron (NM_175251, intron 3 of 20)	intron (NM_175251, intron 3 of 20)	32040	Arid2	1.15993	0.00157052	0.0359196
chr18	61622995	61623205	+	.	Intergenic	Intergenic	-16553	Bvht	1.15767	5.60476e-06	0.000547439
chr4	3953790	3954444	+	.	Intergenic	Intergenic	14693	Chchd7	1.15643	2.33233e-05	0.00162381
chr2	6391253	6391691	+	.	intron (NM_181399, intron 2 of 13)	intron (NM_181399, intron 2 of 13)	38736	Usp6nl	1.15573	1.74929e-09	6.8139e-07
chr7	58770286	58770624	+	.	intron (NM_009728, intron 2 of 20)	intron (NM_009728, intron 2 of 20)	112253	Atp10a	1.15201	0.00190493	0.0408329
chr17	52348531	52349069	+	.	Intergenic	C-rich|Low_complexity|Low_complexity	199511	Gm19585	1.15067	0.00152142	0.0352165
chr1	162295417	162295898	+	.	intron (NM_001038619, intron 10 of 20)	intron (NM_001038619, intron 10 of 20)	72289	Mir214	1.1505	0.000484339	0.0158433
chr13	104616346	104616605	+	.	Intergenic	Intergenic	200478	Cwc27	1.14999	0.00178399	0.0391982
chr7	140901725	140901934	+	.	Intergenic	Intergenic	-1383	Cox8b	1.14977	0.0022746	0.046062
chr6	143035198	143035656	+	.	intron (NM_001362118, intron 16 of 25)	intron (NM_001362118, intron 16 of 25)	64725	C2cd5	1.14711	0.000194547	0.0082085
chr13	91169629	91170346	+	.	intron (NM_025770, intron 2 of 7)	intron (NM_025770, intron 2 of 7)	54000	Atg10	1.14687	0.00220326	0.0450274
chr9	118167496	118168031	+	.	intron (NR_155294, intron 1 of 1)	MLT1H-int|LTR|ERVL-MaLR	17532	Gm17399	1.14677	2.36278e-09	8.74868e-07
chr5	21192424	21192962	+	.	intron (NR_153365, intron 1 of 26)	intron (NR_153365, intron 1 of 26)	6426	Gsap	1.14511	2.36541e-05	0.00163948
chr1	179492738	179493587	+	.	intron (NM_027188, intron 1 of 11)	intron (NM_027188, intron 1 of 11)	24879	Smyd3	1.14484	2.84799e-05	0.00190089
chr6	129312512	129312971	+	.	Intergenic	L1M4|LINE|L1	19040	4922502D21Rik	1.14384	0.000118934	0.00566628
chr9	87178354	87179146	+	.	intron (NM_001101482, intron 3 of 3)	intron (NM_001101482, intron 3 of 3)	29522	Mrap2	1.14241	3.21021e-07	5.28063e-05
chr13	93354888	93355529	+	.	intron (NM_147176, intron 4 of 9)	intron (NM_147176, intron 4 of 9)	47174	Homer1	1.1419	5.53684e-05	0.00317353
chr13	102143788	102144292	+	.	Intergenic	Intergenic	-375823	Pik3r1	1.14168	0.000242802	0.00967182
chr4	32280457	32280852	+	.	Intergenic	Intergenic	-136781	Bach2	1.14163	0.000889025	0.0242369
chr1	131566005	131566507	+	.	Intergenic	RLTR46B|LTR|ERVK	-32858	Avpr1b	1.1412	0.000731331	0.0212446
chr6	142925427	142925867	+	.	intron (NM_011374, intron 1 of 4)	RSINE1|SINE|B4	38805	St8sia1	1.14059	5.09613e-05	0.002977
chr16	94254455	94254959	+	.	intron (NM_001360045, intron 5 of 10)	intron (NM_001360045, intron 5 of 10)	35584	Hlcs	1.1387	0.00186308	0.0403354
chr7	135024577	135025140	+	.	intron (NM_001033420, intron 29 of 51)	intron (NM_001033420, intron 29 of 51)	-86428	Fam196a	1.13721	0.00187088	0.0404581
chr5	142989116	142989819	+	.	Intergenic	B1_Mur4|SINE|Alu	29112	Fscn1	1.13631	0.00010017	0.00500498
chr12	15811044	15811307	+	.	intron (NM_144551, intron 1 of 2)	intron (NM_144551, intron 1 of 2)	5610	Trib2	1.13541	0.000400747	0.0137752
chr4	19923317	19923615	+	.	promoter-TSS (NM_175406)	promoter-TSS (NM_175406)	-900	Atp6v0d2	1.1353	0.00120307	0.0300479
chr6	67302497	67302871	+	.	intron (NM_001311141, intron 6 of 9)	intron (NM_001311141, intron 6 of 9)	35705	Serbp1	1.13522	0.000171942	0.00747404
chr3	83987705	83988129	+	.	intron (NM_172681, intron 3 of 34)	intron (NM_172681, intron 3 of 34)	52244	Tmem131l	1.1349	0.00078184	0.022202
chrX	138818442	138818651	+	.	intron (NM_030688, intron 8 of 10)	intron (NM_030688, intron 8 of 10)	-95884	Nrk	1.13465	4.89313e-06	0.00049378
chr2	75582364	75582662	+	.	Intergenic	Intergenic	-76746	Hnrnpa3	1.1339	0.000477636	0.0156809
chr16	21690411	21690759	+	.	intron (NM_001001881, intron 1 of 1)	intron (NM_001001881, intron 1 of 1)	4080	2510009E07Rik	1.13386	9.95216e-05	0.00498791
chr1	192834381	192835111	+	.	non-coding (NR_155503, exon 1 of 1)	non-coding (NR_155503, exon 1 of 1)	467	A730013G03Rik	1.13294	0.000145395	0.00656711
chr11	94252589	94253696	+	.	Intergenic	Intergenic	-10563	Wfikkn2	1.13031	0.00192609	0.0411415
chr5	113127098	113128272	+	.	intron (NM_172884, intron 1 of 7)	intron (NM_172884, intron 1 of 7)	10900	2900026A02Rik	1.12978	0.000318909	0.0117252
chr13	30022487	30023028	+	.	Intergenic	Intergenic	-36694	E2f3	1.12964	0.00196215	0.0416469
chr5	119085090	119085300	+	.	Intergenic	Intergenic	-23041	1700081H04Rik	1.12925	0.00221604	0.0452097
chr15	74723328	74723604	+	.	exon (NM_198607, exon 2 of 2)	exon (NM_198607, exon 2 of 2)	2232	Them6	1.12908	0.000960465	0.0255696
chr6	146748321	146748637	+	.	intron (NM_001346666, intron 1 of 11)	intron (NM_001346666, intron 1 of 11)	23549	Stk38l	1.12838	0.00047839	0.0156809
chr9	42463696	42463997	+	.	intron (NM_173038, intron 1 of 7)	intron (NM_173038, intron 1 of 7)	-2385	Tbcel	1.12739	8.94906e-06	0.000787946
chr2	153509139	153509549	+	.	intron (NM_001134300, intron 1 of 10)	intron (NM_001134300, intron 1 of 10)	20627	Nol4l	1.1251	0.000335494	0.0121239
chr7	24498982	24500190	+	.	exon (NM_153112, exon 3 of 9)	exon (NM_153112, exon 3 of 9)	-7501	Zfp428	1.12489	0.000267562	0.0102989
chr6	103564808	103565398	+	.	intron (NM_007697, intron 2 of 26)	intron (NM_007697, intron 2 of 26)	54227	Chl1	1.12422	0.000100696	0.00502092
chr6	142941825	142942515	+	.	intron (NM_011374, intron 1 of 4)	ORR1E|LTR|ERVL-MaLR	22282	St8sia1	1.12319	3.9115e-11	2.50596e-08
chr8	128484095	128484493	+	.	intron (NM_001358960, intron 11 of 15)	intron (NM_001358960, intron 11 of 15)	125053	Mir1903	1.122	0.000612138	0.0187447
chr6	87725299	87725967	+	.	Intergenic	MLT1G1|LTR|ERVL-MaLR	-5236	Efcc1	1.12076	0.000347405	0.0124051
chr15	60136691	60136994	+	.	Intergenic	Intergenic	-120224	4933412E24Rik	1.12	0.00164847	0.0371252
chr9	14858266	14858534	+	.	Intergenic	Intergenic	-1810	Gpr83	1.11967	6.55069e-05	0.00360607
chr11	23801896	23802276	+	.	Intergenic	L2c|LINE|L2	-31116	Rel	1.1178	0.00193421	0.0412517
chr6	100479402	100479903	+	.	Intergenic	Intergenic	-47748	1700049E22Rik	1.1178	0.00218535	0.0448625
chr16	92928153	92928826	+	.	Intergenic	Intergenic	-102415	Runx1	1.11708	0.000198439	0.00831046
chrX	48480898	48481628	+	.	intron (NM_001290364, intron 12 of 15)	intron (NM_001290364, intron 12 of 15)	-18131	Elf4	1.11685	0.00208235	0.0433665
chr6	34129260	34129675	+	.	intron (NM_028886, intron 18 of 19)	intron (NM_028886, intron 18 of 19)	47587	Slc35b4	1.11649	0.00126096	0.0309905
chr18	60632720	60633225	+	.	Intergenic	Intergenic	-8667	Synpo	1.11517	0.00198402	0.0419194
chr19	38406413	38406622	+	.	TTS (NM_175507)	TTS (NM_175507)	10537	Slc35g1	1.11426	0.000442722	0.0148818
chr18	82864494	82865152	+	.	Intergenic	Intergenic	8926	4930445N18Rik	1.11323	6.21216e-05	0.00346873
chr15	39905020	39905417	+	.	intron (NM_172814, intron 1 of 6)	intron (NM_172814, intron 1 of 6)	38776	Lrp12	1.11276	0.000423653	0.0143999
chr9	96952476	96952827	+	.	intron (NM_145134, intron 2 of 2)	intron (NM_145134, intron 2 of 2)	-63177	Pxylp1	1.11225	0.00121342	0.0301977
chr8	46512608	46512967	+	.	intron (NM_001302163, intron 5 of 20)	intron (NM_001302163, intron 5 of 20)	21821	Acsl1	1.11224	0.00255586	0.0498374
chr17	84310483	84310689	+	.	intron (NM_183021, intron 28 of 37)	intron (NM_183021, intron 28 of 37)	-122639	Zfp36l2	1.11221	0.00238025	0.0474399
chr4	88070862	88071268	+	.	Intergenic	Intergenic	-23565	Focad	1.11143	0.000546653	0.01734
chr7	129774047	129774637	+	.	Intergenic	Intergenic	182479	Wdr11	1.1097	8.12983e-13	8.49868e-10
chr19	11371166	11371546	+	.	Intergenic	LTR65|LTR|ERV1	-4132	Ms4a4a	1.10922	0.00112883	0.0288294
chr5	103726524	103726982	+	.	Intergenic	Intergenic	-27409	Aff1	1.10897	0.000749649	0.021555
chr5	146239372	146239581	+	.	intron (NM_153599, intron 1 of 12)	intron (NM_153599, intron 1 of 12)	8226	Cdk8	1.10802	0.00230743	0.0464832
chr9	61719990	61720674	+	.	Intergenic	Intergenic	194178	Rplp1	1.10792	0.00087414	0.023898
chr1	189727952	189728724	+	.	promoter-TSS (NM_008976)	promoter-TSS (NM_008976)	70	Ptpn14	1.10779	4.73369e-05	0.00281252
chr12	34653536	34653998	+	.	intron (NM_001271386, intron 3 of 27)	intron (NM_001271386, intron 3 of 27)	-124878	Hdac9	1.10702	0.00058842	0.0182545
chr1	93735877	93736326	+	.	intron (NM_025920, intron 2 of 5)	RMER4A|LTR|ERVK	-4175	Thap4	1.10618	0.00121899	0.0302978
chr12	34559653	34560093	+	.	intron (NM_001271386, intron 3 of 27)	intron (NM_001271386, intron 3 of 27)	-30984	Hdac9	1.1055	0.000767373	0.0219033
chr12	80271828	80272212	+	.	Intergenic	Charlie29a|DNA|hAT-Charlie	-11639	Actn1	1.10402	6.78751e-05	0.00369466
chr15	34514312	34514523	+	.	intron (NM_152894, intron 12 of 16)	L1MC2|LINE|L1	19106	Pop1	1.10398	0.000909297	0.0246067
chr3	58518606	58518957	+	.	Intergenic	Intergenic	-7040	Eif2a	1.10281	0.00227669	0.0460737
chr4	99944630	99945387	+	.	intron (NM_028132, intron 1 of 10)	intron (NM_028132, intron 1 of 10)	15557	Pgm2	1.10021	2.68976e-05	0.00181645
chr17	6154259	6154786	+	.	intron (NM_054040, intron 1 of 13)	intron (NM_054040, intron 1 of 13)	16374	Tulp4	1.10004	0.00129338	0.0315825
chr17	78220953	78221462	+	.	intron (NM_015800, intron 1 of 16)	intron (NM_015800, intron 1 of 16)	20959	Crim1	1.09892	8.23127e-07	0.000113859
chr16	95283979	95284558	+	.	intron (NM_001271687, intron 3 of 4)	intron (NM_001271687, intron 3 of 4)	-24566	Gm31641	1.09841	7.39465e-07	0.000104514
chr15	93948945	93949496	+	.	Intergenic	Intergenic	-22109	9430014N10Rik	1.0984	0.000970116	0.0257134
chr10	54063543	54063973	+	.	intron (NM_008548, intron 2 of 12)	MARNA|DNA|TcMar-Mariner	12038	Man1a	1.09826	0.0020544	0.0429589
chr15	12065692	12066273	+	.	Intergenic	Intergenic	-51869	Zfr	1.09805	0.00215179	0.04439
chr12	76874015	76874485	+	.	intron (NM_145927, intron 3 of 11)	intron (NM_145927, intron 3 of 11)	36783	Fntb	1.09747	0.000194321	0.00820252
chr10	59792785	59793140	+	.	intron (NM_001359267, intron 8 of 11)	intron (NM_001359267, intron 8 of 11)	-86629	Dnajb12	1.09697	0.00181274	0.0396055
chr13	93738284	93738494	+	.	intron (NM_028772, intron 14 of 15)	intron (NM_028772, intron 14 of 15)	-19214	AW495222	1.09518	0.00216899	0.0446362
chr8	120068114	120068847	+	.	Intergenic	Intergenic	32992	Zdhhc7	1.09472	4.41288e-08	1.04557e-05
chr13	28693092	28693513	+	.	intron (NR_045054, intron 3 of 7)	intron (NR_045054, intron 3 of 7)	17571	Mir6368	1.0939	0.000345672	0.0123888
chr1	69156347	69156557	+	.	Intergenic	Intergenic	-48393	Erbb4	1.09387	0.000242594	0.00967008
chr1	160060338	160061006	+	.	intron (NM_001162896, intron 1 of 2)	intron (NM_001162896, intron 1 of 2)	16292	4930523C07Rik	1.09217	0.00122905	0.0304313
chr16	72678931	72679468	+	.	intron (NM_019413, intron 1 of 28)	intron (NM_019413, intron 1 of 28)	16050	Robo1	1.09192	0.00113545	0.0289266
chr17	74754378	74755208	+	.	intron (NM_152817, intron 9 of 19)	intron (NM_152817, intron 9 of 19)	37043	Ttc27	1.09126	0.000112529	0.00544982
chr6	67048837	67049602	+	.	intron (NR_040278, intron 1 of 6)	intron (NR_040278, intron 1 of 6)	-11812	Gadd45a	1.08872	0.00237294	0.0473524
chr2	131847443	131848305	+	.	promoter-TSS (NR_029381)	promoter-TSS (NR_029381)	-218	5330413P13Rik	1.08853	0.0001189	0.00566628
chr6	18372582	18373334	+	.	intron (NR_149735, intron 22 of 22)	intron (NR_149735, intron 22 of 22)	141911	Cttnbp2	1.08803	1.09527e-05	0.000926662
chr4	63859800	63860233	+	.	intron (NM_009403, intron 1 of 3)	intron (NM_009403, intron 1 of 3)	1268	Tnfsf8	1.08735	0.000259888	0.0101354
chr11	11888671	11889146	+	.	intron (NM_001190448, intron 1 of 14)	intron (NM_001190448, intron 1 of 14)	1500	Ddc	1.08537	0.000271511	0.0104217
chr8	111576517	111576806	+	.	intron (NM_001168623, intron 1 of 4)	intron (NM_001168623, intron 1 of 4)	38318	Znrf1	1.08433	0.000592886	0.0183393
chr4	135850736	135851123	+	.	Intergenic	Intergenic	-5142	Srsf10	1.08366	5.95667e-05	0.00335687
chr2	103945460	103946200	+	.	Intergenic	Intergenic	-12165	Lmo2	1.08333	0.000310595	0.0114917
chr5	107283735	107284093	+	.	intron (NM_011578, intron 1 of 16)	intron (NM_011578, intron 1 of 16)	5715	Tgfbr3	1.08298	0.00193292	0.0412337
chr6	127270576	127271537	+	.	Intergenic	Intergenic	36911	Gm38404	1.08213	2.73539e-06	0.000306178
chr2	153278223	153278876	+	.	Intergenic	Intergenic	-12867	Kif3b	1.08199	1.65434e-08	4.51263e-06
chr9	115407995	115408776	+	.	Intergenic	Intergenic	26566	Mir467h	1.08122	0.000352334	0.0125221
chr14	100861939	100862148	+	.	Intergenic	Intergenic	338026	Prr30	1.08054	0.00185148	0.0401647
chr12	15930085	15930635	+	.	Intergenic	Intergenic	-113575	Trib2	1.07959	0.000478349	0.0156809
chr5	38366650	38367424	+	.	intron (NM_145559, intron 9 of 10)	intron (NM_145559, intron 9 of 10)	22648	4930487D11Rik	1.07923	0.00146689	0.0343712
chr17	15591222	15591879	+	.	Intergenic	Intergenic	-28227	Prdm9	1.07898	2.8359e-07	4.80282e-05
chr3	67954450	67954830	+	.	intron (NM_001113419, intron 1 of 10)	intron (NM_001113419, intron 1 of 10)	62420	Gm21949	1.07791	0.00113743	0.0289503
chr8	85481815	85482266	+	.	Intergenic	Intergenic	-10577	Gpt2	1.07764	0.00243166	0.0481394
chr7	133734232	133734861	+	.	intron (NM_001357685, intron 5 of 11)	intron (NM_001357685, intron 5 of 11)	-24099	Uros	1.0764	1.75752e-07	3.21709e-05
chr2	49176833	49177811	+	.	intron (NM_029924, intron 6 of 16)	intron (NM_029924, intron 6 of 16)	-68578	Mbd5	1.07581	6.63213e-06	0.000628865
chrX	166585547	166585947	+	.	promoter-TSS (NM_019397)	promoter-TSS (NM_019397)	-31	Egfl6	1.07581	0.00196915	0.0417254
chr12	99325944	99326609	+	.	intron (NM_183186, intron 3 of 5)	intron (NM_183186, intron 3 of 5)	123798	Foxn3	1.07493	2.30338e-06	0.00026545
chr11	30160596	30161393	+	.	intron (NM_175836, intron 1 of 34)	intron (NM_175836, intron 1 of 34)	37263	Sptbn1	1.0745	1.75303e-05	0.00129425
chr5	75574757	75575289	+	.	promoter-TSS (NM_001122733)	promoter-TSS (NM_001122733)	32	Kit	1.07448	1.22887e-05	0.00100128
chr16	50230601	50231471	+	.	intron (NM_027444, intron 10 of 16)	intron (NM_027444, intron 10 of 16)	-158184	Gm4827	1.07403	0.00198403	0.0419194
chr11	34769950	34770234	+	.	intron (NM_033374, intron 1 of 51)	intron (NM_033374, intron 1 of 51)	13813	Dock2	1.07314	0.000773541	0.0220258
chr4	149850080	149850499	+	.	Intergenic	Intergenic	-76022	Slc25a33	1.07257	6.68636e-05	0.00365564
chr12	12172013	12172830	+	.	Intergenic	Intergenic	-89718	Fam49a	1.07104	0.00109863	0.028206
chr6	135206835	135207386	+	.	intron (NM_001362111, intron 1 of 12)	intron (NM_001362111, intron 1 of 12)	9010	Fam234b	1.06925	0.000919716	0.0248064
chr5	140207216	140207616	+	.	intron (NR_152617, intron 10 of 16)	intron (NR_152617, intron 10 of 16)	-32498	Mad1l1	1.069	0.000489842	0.015975
chr12	34560769	34561401	+	.	intron (NM_001271386, intron 3 of 27)	intron (NM_001271386, intron 3 of 27)	-32196	Hdac9	1.06857	1.57292e-06	0.000193644
chr2	172933598	172933939	+	.	intron (NM_007557, intron 1 of 6)	intron (NM_007557, intron 1 of 6)	6553	Bmp7	1.06799	0.000939108	0.0251655
chr7	125597136	125597465	+	.	Intergenic	Intergenic	-6129	Il21r	1.06701	0.000987676	0.026051
chr17	52067557	52068048	+	.	Intergenic	Intergenic	-81487	Gm19585	1.067	0.0021873	0.0448625
chr11	99115887	99116370	+	.	Intergenic	MLT1J|LTR|ERVL-MaLR	-26822	Tns4	1.06617	0.00038733	0.0133998
chr9	7783851	7784187	+	.	promoter-TSS (NR_049191)	promoter-TSS (NR_049191)	-371	Mir5618	1.06512	0.00161195	0.0365093
chr6	142950357	142950725	+	.	intron (NM_011374, intron 1 of 4)	intron (NM_011374, intron 1 of 4)	13911	St8sia1	1.06193	0.000151904	0.00678246
chr2	68304781	68305082	+	.	intron (NM_016866, intron 14 of 17)	intron (NM_016866, intron 14 of 17)	167050	Stk39	1.06161	0.000256644	0.0100597
chr1	164405283	164405852	+	.	intron (NM_138314, intron 13 of 13)	intron (NM_138314, intron 13 of 13)	52788	Atp1b1	1.06124	0.00154781	0.0355658
chr15	68287067	68287651	+	.	Intergenic	Intergenic	-28503	Zfat	1.06063	0.000633637	0.0191807
chr3	97297120	97297702	+	.	Intergenic	Intergenic	-70047	Bcl9	1.06004	0.00118812	0.0298269
chr11	35661413	35661622	+	.	intron (NM_011412, intron 25 of 35)	MER2|DNA|TcMar-Tigger	44701	Mir218-2	1.0593	0.00094415	0.0252519
chr15	34947073	34947871	+	.	intron (NM_001357821, intron 10 of 11)	intron (NM_001357821, intron 10 of 11)	109423	Kcns2	1.05905	0.000669582	0.0199402
chr16	55963108	55963403	+	.	Intergenic	RSINE1|SINE|B4	-3020	Rpl24	1.05831	0.0020327	0.0425966
chr12	99239741	99240152	+	.	intron (NM_183186, intron 4 of 5)	intron (NM_183186, intron 4 of 5)	-77138	4930474N09Rik	1.05816	0.00182072	0.0396964
chr13	89521439	89522089	+	.	Intergenic	L1M4|LINE|L1	-18872	Hapln1	1.05802	0.00109285	0.0281246
chr17	42887225	42887793	+	.	Intergenic	Intergenic	-11085	Cd2ap	1.05749	0.000317842	0.0116976
chr8	91507349	91508009	+	.	intron (NM_011936, intron 7 of 8)	intron (NM_011936, intron 7 of 8)	194154	Fto	1.0572	2.96898e-05	0.0019575
chr12	35638112	35638510	+	.	Intergenic	MLTR11A|LTR|ERVK	47993	9130015A21Rik	1.05688	0.00234788	0.0470236
chr6	50328953	50329237	+	.	intron (NM_001163645, intron 11 of 21)	intron (NM_001163645, intron 11 of 21)	53742	Osbpl3	1.05559	0.00121223	0.0301914
chr1	144298878	144299500	+	.	Intergenic	MER67B|LTR|ERV1	-50085	Rgs1	1.05555	0.00183479	0.0398884
chr19	31319314	31319526	+	.	intron (NM_001013833, intron 2 of 17)	intron (NM_001013833, intron 2 of 17)	-103024	8430431K14Rik	1.05409	5.13031e-05	0.00298839
chr4	62551821	62552394	+	.	Intergenic	Intergenic	-7740	Rgs3	1.05363	3.80348e-05	0.00237611
chr14	54710394	54710604	+	.	3' UTR (NM_207131, exon 2 of 2)	3' UTR (NM_207131, exon 2 of 2)	1675	Cebpe	1.05038	0.001171	0.0295346
chr3	98085775	98086205	+	.	intron (NM_010928, intron 5 of 33)	intron (NM_010928, intron 5 of 33)	72452	Notch2	1.05028	1.50357e-05	0.00116298
chr6	127372497	127373430	+	.	Intergenic	B1_Mur2|SINE|Alu	-64996	Gm38404	1.05003	7.1978e-05	0.00387254
chr1	192105946	192106756	+	.	intron (NM_001290279, intron 9 of 9)	intron (NM_001290279, intron 9 of 9)	-13752	Traf5	1.04862	2.67658e-05	0.00181005
chr18	60952254	60952962	+	.	intron (NM_177407, intron 6 of 17)	intron (NM_177407, intron 6 of 17)	-1265	Mir7220	1.04826	7.75777e-07	0.000108856
chr15	58731837	58732584	+	.	Intergenic	MIRc|SINE|MIR	91217	Tmem65	1.04792	2.09019e-05	0.00148141
chr11	31992512	31992971	+	.	Intergenic	RLTR14|LTR|ERV1	-7678	Nsg2	1.04691	0.000975542	0.025808
chr6	108507401	108507683	+	.	intron (NM_010585, intron 54 of 61)	intron (NM_010585, intron 54 of 61)	17799	Mir7661	1.04663	0.000810388	0.0227556
chr4	63906014	63906538	+	.	Intergenic	Intergenic	-44992	Tnfsf8	1.04661	0.000546568	0.01734
chr11	52310838	52311142	+	.	Intergenic	Intergenic	-27976	Tcf7	1.04648	0.00197324	0.0417634
chr3	108939756	108940695	+	.	promoter-TSS (NM_001078646)	promoter-TSS (NM_001078646)	141	Henmt1	1.04648	0.000538305	0.0171702
chr14	121553756	121554265	+	.	intron (NM_001081039, intron 50 of 53)	intron (NM_001081039, intron 50 of 53)	-48756	Slc15a1	1.04537	0.000477733	0.0156809
chr14	74888579	74889609	+	.	intron (NM_001033439, intron 1 of 19)	intron (NM_001033439, intron 1 of 19)	58783	Lrch1	1.04514	0.00198983	0.0419602
chr14	101486519	101486928	+	.	intron (NM_001081278, intron 8 of 18)	intron (NM_001081278, intron 8 of 18)	122468	Tbc1d4	1.04373	1.38191e-05	0.00109054
chr13	38770919	38771129	+	.	Intergenic	MIR3|SINE|MIR	-111996	Eef1e1	1.04342	0.00112955	0.0288325
chr7	56042360	56042733	+	.	Intergenic	Intergenic	-7609	Herc2	1.04318	0.00140284	0.0333928
chr6	67128896	67129540	+	.	Intergenic	Intergenic	-91811	Gadd45a	1.04285	0.000641148	0.019306
chr6	115761932	115762685	+	.	5' UTR (NM_001168257, exon 1 of 11)	5' UTR (NM_001168257, exon 1 of 11)	158	Tmem40	1.04127	6.81942e-07	9.75158e-05
chr17	51826449	51826881	+	.	promoter-TSS (NM_001163631)	promoter-TSS (NM_001163631)	-77	Satb1	1.04113	6.77527e-06	0.000636856
chr3	115944123	115944802	+	.	3' UTR (NM_023214, exon 11 of 11)	3' UTR (NM_023214, exon 11 of 11)	-35440	Mir669n	1.04077	0.000336912	0.0121604
chr2	84582164	84582760	+	.	Intergenic	Intergenic	67018	Ctnnd1	1.03894	4.70478e-06	0.000478342
chr4	33077731	33078165	+	.	intron (NM_008076, intron 3 of 8)	intron (NM_008076, intron 3 of 8)	14836	Gabrr2	1.03879	8.06271e-10	3.47414e-07
chr4	63862901	63863407	+	.	Intergenic	Intergenic	-1870	Tnfsf8	1.03622	0.000962373	0.0255917
chr1	184068969	184069266	+	.	exon (NM_022019, exon 3 of 4)	exon (NM_022019, exon 3 of 4)	34736	Dusp10	1.03609	0.000941956	0.025214
chr16	56492958	56493167	+	.	intron (NM_001014399, intron 1 of 27)	intron (NM_001014399, intron 1 of 27)	15216	Abi3bp	1.03605	0.000222178	0.0090489
chr14	73389118	73389450	+	.	Intergenic	Intergenic	-3995	Itm2b	1.03586	1.63772e-05	0.00123248
chr4	107259980	107260392	+	.	intron (NM_028394, intron 1 of 5)	intron (NM_028394, intron 1 of 5)	6283	Hspb11	1.03555	0.000465519	0.0154088
chr7	123389898	123390107	+	.	intron (NM_025304, intron 1 of 10)	intron (NM_025304, intron 1 of 10)	12020	Lcmt1	1.03407	0.000580987	0.0181047
chr16	87705830	87706267	+	.	intron (NM_007520, intron 1 of 4)	intron (NM_007520, intron 1 of 4)	7094	Bach1	1.03381	0.000478476	0.0156809
chr8	126835675	126836029	+	.	Intergenic	MTEb|LTR|ERVL-MaLR	-13168	A630001O12Rik	1.0325	9.59376e-06	0.000832665
chr13	28756930	28757639	+	.	intron (NR_045053, intron 3 of 8)	intron (NR_045053, intron 3 of 8)	-46411	Mir6368	1.03217	0.00085463	0.0235165
chr13	77335132	77335342	+	.	intron (NM_001145676, intron 19 of 19)	intron (NM_001145676, intron 19 of 19)	199701	2210408I21Rik	1.0309	0.000937544	0.0251443
chr3	21955733	21955985	+	.	Intergenic	Intergenic	-120793	Tbl1xr1	1.0296	0.00224515	0.0456417
chr12	113128906	113129562	+	.	intron (NM_001346696, intron 10 of 19)	intron (NM_001346696, intron 10 of 19)	-11002	Crip2	1.02871	0.000525481	0.0168884
chr18	60921308	60921778	+	.	Intergenic	Intergenic	-4089	Camk2a	1.02784	0.000526746	0.0169123
chr12	87287738	87287947	+	.	intron (NM_001290302, intron 1 of 5)	intron (NM_001290302, intron 1 of 5)	11863	Ism2	1.02776	0.000435119	0.0146873
chr17	22795146	22795647	+	.	intron (NR_030709, intron 2 of 4)	MERVK26-int|LTR|ERVK	22351	Gm16386	1.0271	0.000928689	0.0249685
chr16	97462777	97463262	+	.	promoter-TSS (NM_010846)	promoter-TSS (NM_010846)	-113	Mx1	1.02615	5.63558e-05	0.00322065
chr9	103696969	103697517	+	.	intron (NM_178638, intron 2 of 5)	intron (NM_178638, intron 2 of 5)	-4436	Tmem108	1.02588	0.000702751	0.0206377
chr3	10427176	10427764	+	.	intron (NM_001127191, intron 4 of 6)	intron (NM_001127191, intron 4 of 6)	12660	Snx16	1.02577	1.26849e-05	0.00102427
chr9	42520430	42521122	+	.	3' UTR (NM_175481, exon 21 of 21)	3' UTR (NM_175481, exon 21 of 21)	-48518	Tbcel	1.02573	0.00178104	0.0391776
chr4	155195242	155195606	+	.	intron (NM_011385, intron 1 of 6)	intron (NM_011385, intron 1 of 6)	27111	Ski	1.02372	0.000217493	0.00891618
chr16	75823220	75823787	+	.	Intergenic	(CA)n|Simple_repeat|Simple_repeat	-56685	Hspa13	1.02315	2.62768e-05	0.00178442
chr6	113871992	113872201	+	.	intron (NM_009723, intron 3 of 21)	intron (NM_009723, intron 3 of 21)	19443	Atp2b2	1.02251	0.00101055	0.0265044
chr7	120860887	120861547	+	.	intron (NM_001267710, intron 2 of 17)	intron (NM_001267710, intron 2 of 17)	10028	Eef2k	1.02243	4.09478e-06	0.000430723
chr11	94242409	94243410	+	.	promoter-TSS (NM_181819)	promoter-TSS (NM_181819)	-330	Wfikkn2	1.02237	0.000374438	0.0130552
chr1	121477772	121478705	+	.	intron (NM_029955, intron 13 of 23)	intron (NM_029955, intron 13 of 23)	47171	Ccdc93	1.02171	0.00110783	0.028375
chr1	23399552	23399986	+	.	Intergenic	L1ME2|LINE|L1	-16594	Ogfrl1	1.02155	0.000340928	0.0122688
chr18	89218995	89220164	+	.	intron (NM_178687, intron 3 of 6)	intron (NM_178687, intron 3 of 6)	22152	Cd226	1.0214	0.00160514	0.0364139
chr10	40449593	40449962	+	.	intron (NM_001291817, intron 4 of 11)	B3A|SINE|B2	100469	Cdk19	1.0213	0.000122456	0.00578721
chr15	97252495	97252984	+	.	intron (NM_172293, intron 1 of 5)	ORR1E|LTR|ERVL-MaLR	-5452	Amigo2	1.0212	0.00038735	0.0133998
chr16	24160720	24161076	+	.	Intergenic	Intergenic	-78208	Gm46545	1.01912	0.000140878	0.00640766
chr2	169388616	169389188	+	.	Intergenic	Intergenic	-244744	Tshz2	1.0164	5.69669e-06	0.000552107
chr17	88620653	88621356	+	.	Intergenic	Intergenic	-5551	Ston1	1.01545	0.000954478	0.0254731
chr3	157567343	157567696	+	.	exon (NM_011196, exon 1 of 3)	exon (NM_011196, exon 1 of 3)	627	Ptger3	1.0151	5.26452e-05	0.00305157
chr5	72746251	72746962	+	.	intron (NM_001289495, intron 1 of 14)	intron (NM_001289495, intron 1 of 14)	6171	Txk	1.0123	8.89925e-06	0.000784269
chr7	4842521	4842925	+	.	intron (NM_001290291, intron 1 of 4)	intron (NM_001290291, intron 1 of 4)	1973	Shisa7	1.0115	0.000391955	0.0135111
chr8	126845704	126845981	+	.	Intergenic	Intergenic	-3178	A630001O12Rik	1.01079	4.15354e-05	0.00254397
chr6	128783367	128783768	+	.	intron (NM_001159904, intron 5 of 5)	intron (NM_001159904, intron 5 of 5)	5074	Klrb1c	1.01067	0.00103693	0.0270137
chr1	21324367	21325046	+	.	Intergenic	Intergenic	-24971	Khdc1a	1.00948	0.000577639	0.0180465
chr9	3062172	3062381	+	.	Intergenic	Intergenic	-23533	Mir101c	1.00828	0.00235244	0.047088
chr2	153504533	153504970	+	.	intron (NM_001134300, intron 1 of 10)	L1MB5|LINE|L1	25220	Nol4l	1.00815	0.00239595	0.0476429
chr13	24986479	24986690	+	.	intron (NM_008156, intron 23 of 25)	intron (NM_008156, intron 23 of 25)	33733	Mrs2	1.00772	0.00256671	0.0499499
chr9	112234478	112235916	+	.	promoter-TSS (NM_001177619)	promoter-TSS (NM_001177619)	-356	Arpp21	1.00679	7.31283e-07	0.000103658
chr4	45267766	45268308	+	.	intron (NM_001081172, intron 7 of 15)	MIRb|SINE|MIR	-24047	Frmpd1os	1.00523	0.000764014	0.0218624
chr13	43208818	43209917	+	.	intron (NM_001033399, intron 1 of 1)	intron (NM_001033399, intron 1 of 1)	-37866	Tbc1d7	1.00483	8.65885e-05	0.00446377
chr6	116107406	116108396	+	.	intron (NM_177412, intron 3 of 5)	intron (NM_177412, intron 3 of 5)	85473	Tmcc1	1.00479	0.000101961	0.00504889
chr17	83907177	83907535	+	.	Intergenic	Intergenic	-52938	C430042M11Rik	1.00338	0.00164005	0.0369955
chr1	183147366	183148027	+	.	promoter-TSS (NM_001278220)	promoter-TSS (NM_001278220)	-139	Disp1	1.00233	0.000688286	0.0203603
chr1	106616956	106617412	+	.	intron (NM_009741, intron 1 of 1)	intron (NM_009741, intron 1 of 1)	-70553	Mir3473f	1.00159	0.000346299	0.0123922
chr1	194335562	194335777	+	.	Intergenic	Intergenic	-112910	4930503O07Rik	1.00105	0.000649626	0.019501
chr15	27796550	27797277	+	.	intron (NM_001081302, intron 34 of 56)	intron (NM_001081302, intron 34 of 56)	-115371	Fam105a	1.00073	8.56328e-08	1.83679e-05
chr9	14867011	14867384	+	.	intron (NM_010287, intron 3 of 3)	intron (NM_010287, intron 3 of 3)	6987	Gpr83	1.00023	5.64024e-06	0.000549427
chr7	79190443	79191124	+	.	Intergenic	Intergenic	-41723	Mfge8	0.999738	3.98699e-05	0.00246669
chr2	62293830	62294238	+	.	intron (NM_001242381, intron 18 of 25)	intron (NM_001242381, intron 18 of 25)	118197	Dpp4	0.999099	0.000361494	0.0127526
chr14	61061716	61062171	+	.	Intergenic	Intergenic	-15088	Tnfrsf19	0.996795	6.50455e-05	0.00358878
chr3	83791347	83791865	+	.	Intergenic	Intergenic	25285	Sfrp2	0.996076	8.32564e-07	0.000114514
chr8	111582319	111582853	+	.	intron (NM_001168623, intron 1 of 4)	intron (NM_001168623, intron 1 of 4)	44243	Znrf1	0.996011	3.6323e-10	1.75979e-07
chr1	127812638	127813353	+	.	Intergenic	Intergenic	27295	Map3k19	0.99517	0.000130449	0.00607518
chr12	111913847	111914463	+	.	Intergenic	Intergenic	-6100	Ppp1r13b	0.994387	0.00208473	0.0433919
chr17	64628829	64629214	+	.	intron (NM_008549, intron 3 of 21)	intron (NM_008549, intron 3 of 21)	27372	Man2a1	0.992608	0.000171998	0.00747404
chr1	164123208	164124391	+	.	intron (NM_011347, intron 2 of 15)	intron (NM_011347, intron 2 of 15)	8535	Selp	0.992572	0.00080372	0.0226336
chr9	58112286	58112792	+	.	intron (NM_001166282, intron 3 of 19)	intron (NM_001166282, intron 3 of 19)	6284	Ccdc33	0.992246	0.000150204	0.00672474
chr4	117494320	117495623	+	.	intron (NM_025739, intron 1 of 14)	CpG	2081	Rnf220	0.990838	0.00199654	0.0420743
chr8	120063293	120063770	+	.	Intergenic	Intergenic	37941	Zdhhc7	0.989888	0.00113056	0.0288359
chr18	73642976	73643525	+	.	intron (NM_008540, intron 10 of 11)	intron (NM_008540, intron 10 of 11)	60491	Smad4	0.989675	1.14464e-05	0.000951831
chr2	75631279	75631759	+	.	Intergenic	Intergenic	-27740	Hnrnpa3	0.988307	0.000707943	0.0207651
chr3	152204606	152204963	+	.	intron (NM_001356363, intron 1 of 3)	intron (NM_001356363, intron 1 of 3)	5299	Dnajb4	0.987175	0.000347231	0.0124051
chr10	88202556	88202910	+	.	intron (NM_026070, intron 2 of 6)	intron (NM_026070, intron 2 of 6)	1636	Washc3	0.98631	0.000107651	0.00526265
chr9	51866330	51867068	+	.	intron (NR_033560, intron 1 of 3)	intron (NR_033560, intron 1 of 3)	9186	Arhgap20os	0.985702	6.22952e-05	0.00347444
chr14	30584063	30585169	+	.	Intergenic	Intergenic	12467	Mir3076	0.985268	9.98806e-05	0.00499562
chr1	125621316	125621525	+	.	Intergenic	Intergenic	-55576	Gpr39	0.984649	0.0018988	0.0407571
chr4	40792906	40793115	+	.	Intergenic	B4|SINE|B4	-35125	Smu1	0.98355	0.00118374	0.0297788
chr4	153815285	153815497	+	.	Intergenic	B3A|SINE|B2	135085	BC039966	0.981869	0.00091473	0.0247025
chr16	22118687	22119869	+	.	intron (NM_183029, intron 2 of 15)	intron (NM_183029, intron 2 of 15)	44021	Igf2bp2	0.981682	0.00188251	0.0405937
chr11	49955895	49956294	+	.	intron (NM_001347462, intron 1 of 13)	intron (NM_001347462, intron 1 of 13)	53933	Rasgef1c	0.98106	0.00200632	0.0422256
chr11	115463529	115463896	+	.	promoter-TSS (NM_001359609)	promoter-TSS (NM_001359609)	-88	Slc16a5	0.980949	0.00144005	0.033996
chr8	85624311	85624933	+	.	Intergenic	Intergenic	66387	Neto2	0.978695	5.07536e-07	7.69045e-05
chr11	99142577	99143658	+	.	Intergenic	Intergenic	11960	Ccr7	0.97802	8.80154e-06	0.000778477
chr1	91626072	91626498	+	.	Intergenic	Intergenic	85205	Asb1	0.977841	0.000849442	0.0234333
chr2	68296604	68297227	+	.	intron (NM_016866, intron 14 of 17)	intron (NM_016866, intron 14 of 17)	175066	Stk39	0.97715	3.33467e-07	5.43033e-05
chr14	54912344	54913278	+	.	intron (NM_021551, intron 1 of 8)	CpG-4485	321	Slc22a17	0.976266	0.00115198	0.0292012
chr1	161395158	161395907	+	.	promoter-TSS (NM_009452)	promoter-TSS (NM_009452)	94	Tnfsf4	0.976121	0.00244716	0.0483788
chr2	12976985	12977840	+	.	intron (NM_001305437, intron 2 of 5)	MTE2a|LTR|ERVL-MaLR	33452	C1ql3	0.975545	6.87447e-10	3.03932e-07
chr7	118922399	118922924	+	.	intron (NM_001081446, intron 7 of 8)	intron (NM_001081446, intron 7 of 8)	-66663	Knop1	0.975542	0.000264355	0.0102505
chr3	83993219	83993602	+	.	intron (NM_172681, intron 3 of 34)	intron (NM_172681, intron 3 of 34)	46751	Tmem131l	0.97468	0.000294296	0.0110524
chr8	48424930	48425774	+	.	intron (NM_001145937, intron 2 of 26)	intron (NM_001145937, intron 2 of 26)	249338	Tenm3	0.974502	8.1471e-06	0.000733247
chr14	122902119	122902527	+	.	intron (NM_145466, intron 1 of 2)	intron (NM_145466, intron 1 of 2)	-10707	Gm15735	0.974291	0.000270908	0.0104068
chr12	16874119	16874714	+	.	Intergenic	Intergenic	-20562	Rock2	0.971725	2.12264e-06	0.000249945
chr12	99329112	99329637	+	.	intron (NM_183186, intron 3 of 5)	intron (NM_183186, intron 3 of 5)	120700	Foxn3	0.970497	1.09235e-06	0.000142784
chr1	51624535	51624970	+	.	Intergenic	ORR1A4|LTR|ERVL-MaLR	-28034	Gm17767	0.970373	0.000899606	0.0244432
chr18	79234303	79234751	+	.	Intergenic	Intergenic	-125136	Setbp1	0.969597	0.00074571	0.0214809
chr8	108819878	108820194	+	.	intron (NM_007496, intron 3 of 9)	intron (NM_007496, intron 3 of 9)	105392	Zfhx3	0.969521	0.000453153	0.0151204
chr2	32235954	32236875	+	.	promoter-TSS (NM_145145)	promoter-TSS (NM_145145)	-269	Pomt1	0.96951	0.000758349	0.0217586
chr6	54127245	54127825	+	.	intron (NM_001163640, intron 1 of 12)	intron (NM_001163640, intron 1 of 12)	87603	Chn2	0.968729	0.000125401	0.00589081
chr3	131116154	131116386	+	.	intron (NM_001276403, intron 3 of 11)	intron (NM_001276403, intron 3 of 11)	3479	Lef1	0.967486	0.00210535	0.0436958
chr7	4899839	4900786	+	.	Intergenic	B3A|SINE|B2	-14905	Zfp628	0.966482	0.00196372	0.0416621
chr3	159128689	159128898	+	.	intron (NR_040750, intron 2 of 4)	intron (NR_040750, intron 2 of 4)	52429	Gm20752	0.965716	0.000114552	0.00552237
chr13	13575045	13575256	+	.	Intergenic	Intergenic	-15259	Lyst	0.965257	0.0014618	0.0343098
chr8	120544096	120544540	+	.	intron (NM_001145896, intron 1 of 15)	intron (NM_001145896, intron 1 of 15)	5622	Mir7687	0.963452	2.31627e-07	4.09366e-05
chr6	33324195	33324436	+	.	intron (NM_001347089, intron 5 of 9)	L1MB3|LINE|L1	75187	Exoc4	0.963136	0.00154272	0.035499
chr15	49671162	49671697	+	.	Intergenic	LTRIS2|LTR|ERV1	-879440	Csmd3	0.962366	0.00159052	0.0362223
chr6	59348652	59349308	+	.	Intergenic	Intergenic	77310	Gprin3	0.961503	0.00163834	0.0369655
chr6	67531775	67532129	+	.	Intergenic	Intergenic	3870	Tacstd2	0.960318	0.000726278	0.021161
chr5	37056273	37056893	+	.	intron (NM_178394, intron 1 of 12)	intron (NM_178394, intron 1 of 12)	5726	Jakmip1	0.959689	4.69433e-05	0.00279582
chr1	189816877	189817497	+	.	intron (NM_008976, intron 3 of 18)	intron (NM_008976, intron 3 of 18)	88919	Ptpn14	0.958725	0.00148792	0.034664
chr2	71360159	71360566	+	.	intron (NM_172436, intron 2 of 17)	B4A|SINE|B4	7192	Slc25a12	0.958566	0.00164308	0.037052
chr7	68298345	68298807	+	.	intron (NM_001013811, intron 1 of 8)	intron (NM_001013811, intron 1 of 8)	-21982	Gm16157	0.957705	0.000606837	0.0186258
chr1	159999191	159999682	+	.	Intergenic	Intergenic	-44944	4930523C07Rik	0.956492	0.000266543	0.0102756
chr15	12068649	12069259	+	.	Intergenic	Intergenic	-48897	Zfr	0.956251	0.000290865	0.0109573
chr6	99643396	99644031	+	.	intron (NM_025829, intron 2 of 6)	intron (NM_025829, intron 2 of 6)	23058	Eif4e3	0.955782	1.35752e-09	5.46266e-07
chr12	41960959	41961425	+	.	Intergenic	Intergenic	-475135	Lrrn3	0.955139	1.99825e-05	0.00142453
chr16	90276845	90277336	+	.	intron (NM_001346799, intron 1 of 19)	intron (NM_001346799, intron 1 of 19)	7396	Scaf4	0.954697	0.00184967	0.0401343
chr8	36130007	36130911	+	.	intron (NM_172911, intron 4 of 5)	intron (NM_172911, intron 4 of 5)	-25551	Gm38414	0.953894	0.000741887	0.0214422
chr12	9865692	9865902	+	.	Intergenic	Intergenic	291355	Osr1	0.953487	0.00145608	0.0342332
chr1	177382645	177383184	+	.	Intergenic	Intergenic	-59437	Zbtb18	0.953482	0.000562796	0.0177307
chr3	145987381	145989182	+	.	exon (NM_001166064, exon 1 of 7)	exon (NM_001166064, exon 1 of 7)	411	Syde2	0.953284	2.87408e-09	1.03277e-06
chr1	184060492	184061044	+	.	intron (NM_022019, intron 2 of 3)	(CA)n|Simple_repeat|Simple_repeat	26387	Dusp10	0.951607	0.000334084	0.0121122
chr17	13479719	13480173	+	.	Intergenic	Intergenic	-41510	Smok4a	0.949314	0.000980088	0.0258931
chr6	125355133	125355780	+	.	intron (NM_011609, intron 1 of 9)	intron (NM_011609, intron 1 of 9)	5733	Tnfrsf1a	0.948791	0.000192512	0.00815087
chr1	91600669	91601095	+	.	Intergenic	Intergenic	59802	Asb1	0.948281	0.00131139	0.0319261
chr4	150583468	150584237	+	.	intron (NM_001085492, intron 12 of 22)	PB1D10|SINE|Alu	68322	Slc45a1	0.94823	0.000957675	0.0255365
chr9	45082870	45083583	+	.	intron (NM_001005421, intron 2 of 10)	intron (NM_001005421, intron 2 of 10)	4043	Jaml	0.946819	0.000170557	0.00743465
chr9	118302955	118303396	+	.	Intergenic	Intergenic	-126664	4933432G23Rik	0.946687	1.90463e-05	0.00137592
chr12	108617546	108618085	+	.	intron (NM_001163395, intron 1 of 12)	intron (NM_001163395, intron 1 of 12)	12049	Evl	0.945813	0.00034672	0.012395
chr6	134251893	134252688	+	.	intron (NM_001303102, intron 6 of 8)	intron (NM_001303102, intron 6 of 8)	-144039	Bcl2l14	0.945408	5.69791e-06	0.000552107
chr9	86994832	86995041	+	.	Intergenic	Intergenic	-20601	Ripply2	0.943917	0.000521643	0.0168206
chr8	10993567	10994280	+	.	intron (NM_001081212, intron 1 of 1)	intron (NM_001081212, intron 1 of 1)	-13927	9530052E02Rik	0.943111	1.19638e-07	2.41211e-05
chr19	32998811	32999241	+	.	Intergenic	Intergenic	-158086	Mir3970	0.942292	0.000472028	0.0155819
chr4	35140218	35141045	+	.	intron (NM_178061, intron 1 of 3)	intron (NM_178061, intron 1 of 3)	-11424	Ifnk	0.941456	1.53746e-05	0.00118169
chr2	103642251	103642890	+	.	intron (NM_178890, intron 1 of 16)	Tigger7|DNA|TcMar-Tigger	76260	Abtb2	0.940976	0.00182035	0.0396964
chr6	127177955	127178369	+	.	intron (NR_040275, intron 1 of 1)	intron (NR_040275, intron 1 of 1)	-27114	Ccnd2	0.939579	0.000690315	0.0203831
chr16	10723137	10723534	+	.	intron (NM_177562, intron 21 of 22)	intron (NM_177562, intron 21 of 22)	62201	Socs1	0.939232	0.000137323	0.00628631
chr10	119011016	119011388	+	.	Intergenic	Intergenic	39297	Gm33677	0.939047	0.000843945	0.0233478
chr18	60727459	60727810	+	.	promoter-TSS (NM_001348103)	promoter-TSS (NM_001348103)	-68	Ndst1	0.938443	6.00407e-05	0.00337771
chr15	50750895	50751536	+	.	intron (NM_001310481, intron 4 of 5)	intron (NM_001310481, intron 4 of 5)	137834	Trps1	0.938178	0.000639298	0.0192825
chr7	135002739	135003631	+	.	intron (NM_001033420, intron 29 of 51)	intron (NM_001033420, intron 29 of 51)	-64755	Fam196a	0.937247	0.000246351	0.00976788
chr8	64826140	64826859	+	.	intron (NM_178633, intron 2 of 14)	intron (NM_178633, intron 2 of 14)	23425	Klhl2	0.935192	0.00027207	0.0104391
chrX	12128237	12128949	+	.	intron (NM_001168321, intron 1 of 13)	CpG	31753	Bcor	0.934877	0.000326983	0.0119265
chr19	32906058	32906446	+	.	Intergenic	UCON26|Unknown|Unknown	148675	Pten	0.934799	0.00234751	0.0470236
chr7	58392285	58393189	+	.	Intergenic	Intergenic	-265465	Atp10a	0.933772	1.31078e-08	3.66796e-06
chr2	135873749	135874372	+	.	intron (NM_001355156, intron 3 of 37)	intron (NM_001355156, intron 3 of 37)	109222	Plcb4	0.933596	0.000326526	0.0119242
chr10	111407979	111408377	+	.	Intergenic	RMER17C|LTR|ERVK	-65049	Nap1l1	0.933145	0.00150367	0.0349222
chr2	104383562	104383928	+	.	intron (NM_001033347, intron 1 of 20)	intron (NM_001033347, intron 1 of 20)	26589	D430041D05Rik	0.932166	0.000251606	0.00991326
chr14	34782561	34782770	+	.	Intergenic	RMER1B|Other|Other	-37471	Grid1	0.9318	0.000805872	0.0226811
chr17	33947683	33948137	+	.	intron (NM_020603, intron 10 of 14)	intron (NM_020603, intron 10 of 14)	3578	B3galt4	0.931709	0.000469513	0.0155199
chr4	59586349	59586621	+	.	intron (NM_001301367, intron 2 of 11)	intron (NM_001301367, intron 2 of 11)	4922	Hsdl2	0.931392	0.00255547	0.0498374
chr6	67375829	67376469	+	.	promoter-TSS (NM_008354)	promoter-TSS (NM_008354)	39	Il12rb2	0.931262	0.00036476	0.012828
chr6	127365220	127365731	+	.	Intergenic	Intergenic	-57508	Gm38404	0.930627	0.00148359	0.0346127
chr3	121493711	121494482	+	.	intron (NM_145394, intron 10 of 14)	intron (NM_145394, intron 10 of 14)	38248	Slc44a3	0.9303	4.91126e-08	1.14417e-05
chr6	22408821	22409601	+	.	Intergenic	Intergenic	-53130	Fam3c	0.929831	4.52132e-05	0.00271536
chr1	159938392	159938836	+	.	Intergenic	Intergenic	-105766	4930523C07Rik	0.929224	0.000715961	0.0209687
chr4	150517228	150517873	+	.	intron (NM_001085492, intron 10 of 22)	intron (NM_001085492, intron 10 of 22)	134624	Slc45a1	0.929188	2.25184e-07	4.00158e-05
chr5	64764345	64764868	+	.	Intergenic	Intergenic	-38917	Klf3	0.926485	0.00250202	0.0490734
chr2	59997758	59998199	+	.	intron (NM_001001182, intron 4 of 35)	L1ME1|LINE|L1	-115372	Wdsub1	0.926443	0.00100919	0.0264895
chr16	50030408	50031613	+	.	intron (NR_045935, intron 2 of 3)	B4A|SINE|B4	41842	Gm4827	0.92612	0.000624665	0.0190214
chr9	121454524	121455649	+	.	3' UTR (NM_001357972, exon 14 of 14)	3' UTR (NM_001357972, exon 14 of 14)	40608	Cck	0.925446	3.49471e-08	8.57751e-06
chr3	86960929	86961655	+	.	Intergenic	RMER4B|LTR|ERVK	-25294	Cd1d2	0.924191	0.00174068	0.0385686
chrX	71403639	71403852	+	.	intron (NM_001313702, intron 14 of 17)	intron (NM_001313702, intron 14 of 17)	38985	Mtmr1	0.923766	0.000101465	0.00504005
chr18	70563117	70563659	+	.	Intergenic	Intergenic	-4904	Mbd2	0.923508	0.000366203	0.0128555
chr11	16792164	16792797	+	.	intron (NM_207655, intron 1 of 27)	intron (NM_207655, intron 1 of 27)	40277	Egfr	0.922769	0.000895624	0.0243816
chr5	142391562	142392423	+	.	Intergenic	ID|SINE|ID	-9505	Foxk1	0.922708	0.00197531	0.0417896
chr6	88782784	88783509	+	.	intron (NM_001166249, intron 3 of 7)	ORR1B1|LTR|ERVL-MaLR	58442	Mgll	0.922702	1.49545e-07	2.85546e-05
chr1	189830475	189831409	+	.	intron (NM_008976, intron 5 of 18)	intron (NM_008976, intron 5 of 18)	91349	Smyd2	0.922148	6.29726e-05	0.00350419
chr17	51763414	51763993	+	.	intron (NM_001357640, intron 8 of 10)	intron (NM_001357640, intron 8 of 10)	48351	Satb1	0.922055	0.000545161	0.0173208
chr3	59258043	59258549	+	.	exon (NM_177855, exon 30 of 44)	exon (NM_177855, exon 30 of 44)	4689	P2ry12	0.921438	0.00027574	0.0105377
chr12	110202318	110202530	+	.	Intergenic	Intergenic	-44351	3110009F21Rik	0.920718	0.000737026	0.0213417
chr2	61474588	61475018	+	.	Intergenic	Intergenic	-103783	Tank	0.919525	0.00137134	0.0329165
chr15	101256131	101256422	+	.	Intergenic	Intergenic	-10570	Nr4a1	0.918942	0.000554467	0.0175535
chr12	32999705	33000212	+	.	Intergenic	Intergenic	45772	Sypl	0.917878	3.96554e-05	0.00245654
chr6	147248840	147249050	+	.	Intergenic	Intergenic	15068	Pthlh	0.917547	0.00198021	0.041875
chr14	63023884	63024411	+	.	Intergenic	Intergenic	12376	Defb43	0.917146	0.00106379	0.0275148
chr13	28252191	28252793	+	.	Intergenic	Intergenic	110008	Prl5a1	0.916558	0.00134505	0.0324858
chr4	57866974	57867882	+	.	intron (NM_009649, intron 2 of 2)	intron (NM_009649, intron 2 of 2)	12866	Akap2	0.916476	0.00137349	0.0329438
chr5	62854383	62854673	+	.	intron (NM_001170705, intron 7 of 8)	intron (NM_001170705, intron 7 of 8)	40705	Dthd1	0.916099	0.000478065	0.0156809
chr1	147822059	147822268	+	.	Intergenic	Lx10|LINE|L1	1324476	Brinp3	0.915978	0.000757194	0.0217328
chr16	49156051	49156578	+	.	intron (NM_001166210, intron 30 of 40)	intron (NM_001166210, intron 30 of 40)	98828	Myh15	0.915879	0.00062428	0.0190214
chrX	161162541	161163077	+	.	promoter-TSS (NM_001290651)	promoter-TSS (NM_001290651)	59	Scml2	0.914788	0.00152693	0.0352691
chr9	115617857	115618366	+	.	Intergenic	Intergenic	236292	Mir467h	0.914778	3.36288e-05	0.00216301
chr7	55960480	55960900	+	.	intron (NM_023647, intron 1 of 6)	intron (NM_023647, intron 1 of 6)	1803	Nipa2	0.914065	3.03471e-05	0.00199139
chr2	153298547	153299279	+	.	intron (NM_008444, intron 1 of 8)	intron (NM_008444, intron 1 of 8)	7497	Kif3b	0.913242	0.00196209	0.0416469
chr10	22644824	22645567	+	.	5' UTR (NM_178934, exon 1 of 5)	5' UTR (NM_178934, exon 1 of 5)	184	Slc2a12	0.911822	0.000588085	0.0182499
chr6	143146791	143147166	+	.	intron (NR_153819, intron 5 of 8)	intron (NR_153819, intron 5 of 8)	6953	Gm31108	0.91127	0.00033843	0.0122016
chr4	63475180	63475661	+	.	intron (NM_001008791, intron 1 of 12)	MLT1B|LTR|ERVL-MaLR	20571	Whrn	0.911232	0.00248424	0.0488427
chr4	140744663	140745143	+	.	TTS (NM_011061)	TTS (NM_011061)	-2260	Padi6	0.910985	0.00176583	0.0389399
chr4	40883147	40883670	+	.	Intergenic	B3A|SINE|B2	-28871	B4galt1	0.90941	4.57107e-05	0.00273929
chr4	59167174	59168125	+	.	Intergenic	ORR1A2-int|LTR|ERVL-MaLR	-21901	Ugcg	0.909327	8.87003e-05	0.00454617
chr5	136467407	136467936	+	.	intron (NM_001291238, intron 2 of 22)	intron (NM_001291238, intron 2 of 22)	-91868	Mir721	0.908933	0.00206969	0.0431896
chr15	94214382	94214928	+	.	Intergenic	Intergenic	-32547	D630010B17Rik	0.908815	1.00766e-05	0.00086437
chr14	84087568	84087779	+	.	Intergenic	Intergenic	-12383	Gm32455	0.907867	0.000458614	0.0152581
chr17	52165740	52166017	+	.	Intergenic	Intergenic	16589	Gm19585	0.907192	0.00167	0.0374643
chr4	111414718	111415552	+	.	non-coding (NR_033793, exon 1 of 6)	non-coding (NR_033793, exon 1 of 6)	129	Bend5	0.907162	7.61124e-11	4.35994e-08
chr10	111421967	111423001	+	.	Intergenic	RMER17C|LTR|ERVK	-50743	Nap1l1	0.906947	2.20291e-05	0.00154221
chr11	32139412	32140030	+	.	Intergenic	Intergenic	-38493	Gm12108	0.906782	0.000861708	0.0236577
chr8	86706827	86707117	+	.	intron (NM_001168591, intron 5 of 8)	intron (NM_001168591, intron 5 of 8)	-38727	Gm10638	0.906368	0.00109627	0.0281678
chr16	88700975	88701913	+	.	Intergenic	Intergenic	6518	2310061N02Rik	0.905632	0.00126331	0.0310192
chr3	135515291	135515557	+	.	intron (NM_027288, intron 4 of 16)	intron (NM_027288, intron 4 of 16)	29813	Manba	0.905559	6.73318e-05	0.00367536
chr1	24045547	24046087	+	.	intron (NM_026604, intron 10 of 20)	intron (NM_026604, intron 10 of 20)	-40177	Sdhaf4	0.905331	0.00033509	0.0121239
chr14	27358176	27358660	+	.	intron (NM_001289687, intron 1 of 9)	intron (NM_001289687, intron 1 of 9)	-2971	Arhgef3	0.904997	7.93158e-06	0.000718497
chr14	77280179	77280798	+	.	intron (NM_001253759, intron 2 of 19)	intron (NM_001253759, intron 2 of 19)	123725	Enox1	0.904201	0.000634809	0.0191943
chr18	60925365	60925783	+	.	promoter-TSS (NM_177407)	promoter-TSS (NM_177407)	-58	Camk2a	0.904101	0.000472533	0.0155933
chr3	97948459	97948987	+	.	intron (NM_001033779, intron 1 of 1)	MIR3|SINE|MIR	18550	Gm5544	0.90403	2.6356e-07	4.53458e-05
chr4	97995699	97996731	+	.	intron (NM_010905, intron 3 of 10)	intron (NM_010905, intron 3 of 10)	218589	Nfia	0.903041	1.82941e-05	0.00133282
chr7	48138411	48138773	+	.	Intergenic	RLTR46A2|LTR|ERVK	30393	Mrgprb5	0.902125	0.000839999	0.0232783
chr12	55466247	55466773	+	.	Intergenic	Intergenic	26137	Nfkbia	0.902026	1.21241e-05	0.000992984
chr8	75015913	75016358	+	.	promoter-TSS (NM_001316754)	promoter-TSS (NM_001316754)	-87	Hmgxb4	0.901099	0.000390725	0.0134926
chr12	99610245	99611017	+	.	intron (NR_136760, intron 2 of 3)	intron (NR_136760, intron 2 of 3)	17343	1700064M15Rik	0.900785	1.1297e-05	0.00094349
chr3	90152820	90153030	+	.	intron (NM_029937, intron 14 of 39)	Lx9|LINE|L1	48793	Nup210l	0.900407	0.00231627	0.0465841
chr2	5401926	5402520	+	.	intron (NR_030601, intron 1 of 1)	intron (NR_030601, intron 1 of 1)	22833	Mir466d	0.899064	0.00173768	0.038511
chr2	18937629	18938028	+	.	intron (NM_008845, intron 1 of 9)	intron (NM_008845, intron 1 of 9)	60293	Pip4k2a	0.899032	0.000132357	0.00612406
chr15	95849836	95850879	+	.	intron (NM_001253813, intron 2 of 20)	L1MB3|LINE|L1	-20285	LOC102634389	0.898711	1.95909e-05	0.00140381
chr15	99276040	99276604	+	.	intron (NM_001081254, intron 5 of 7)	MLTR14|LTR|ERV1	10858	Fam186b	0.898365	0.00159876	0.0363206
chr9	123229589	123230234	+	.	Intergenic	Intergenic	-13873	Cdcp1	0.898045	0.00114222	0.0290256
chr7	38088517	38088814	+	.	Intergenic	PB1D10|SINE|Alu	18825	Ccne1	0.89766	0.00026757	0.0102989
chr17	63295216	63296113	+	.	intron (NM_015794, intron 6 of 8)	intron (NM_015794, intron 6 of 8)	17309	4930405O22Rik	0.897094	0.00144339	0.0340432
chr11	11740573	11740877	+	.	intron (NM_001301865, intron 3 of 6)	intron (NM_001301865, intron 3 of 6)	50548	Ikzf1	0.896534	0.00100565	0.0264109
chr9	23123352	23124225	+	.	Intergenic	L1MC1|LINE|L1	-99288	Bmper	0.896294	0.0024479	0.0483822
chr5	74261059	74261409	+	.	intron (NM_001114660, intron 5 of 8)	intron (NM_001114660, intron 5 of 8)	65908	Rasl11b	0.895697	0.000744071	0.0214564
chr12	110861293	110861716	+	.	intron (NM_028365, intron 3 of 7)	intron (NM_028365, intron 3 of 7)	11225	Zfp839	0.894906	0.000107105	0.00524383
chr8	64934478	64935569	+	.	Intergenic	Intergenic	-12162	Tmem192	0.894266	0.000276439	0.0105486
chr19	47910825	47911500	+	.	intron (NM_001001738, intron 1 of 1)	intron (NM_001001738, intron 1 of 1)	8137	Itprip	0.893911	0.00127882	0.0313134
chr8	39011006	39011409	+	.	intron (NM_001357305, intron 1 of 8)	intron (NM_001357305, intron 1 of 8)	5362	Tusc3	0.893744	6.57006e-05	0.00361264
chr6	13598043	13598921	+	.	intron (NR_155435, intron 1 of 3)	intron (NR_155435, intron 1 of 3)	9616	Tmem168	0.893197	0.00219973	0.0450214
chr5	134229403	134229882	+	.	promoter-TSS (NM_001286037)	promoter-TSS (NM_001286037)	-17	Ncf1	0.89302	0.000257335	0.0100803
chr7	19473882	19474514	+	.	Intergenic	CpG	-15704	Mark4	0.892401	0.0010807	0.0278706
chr7	19910750	19911185	+	.	intron (NM_027514, intron 4 of 7)	intron (NM_027514, intron 4 of 7)	10176	Pvr	0.892365	0.00166536	0.0373845
chr1	9883031	9883601	+	.	intron (NM_133220, intron 11 of 17)	intron (NM_133220, intron 11 of 17)	-25322	Mcmdc2	0.891798	5.7662e-05	0.00327989
chr6	99350466	99350951	+	.	intron (NM_053202, intron 1 of 18)	intron (NM_053202, intron 1 of 18)	-84193	Foxp1	0.890139	0.00209009	0.0434625
chrX	78482808	78483590	+	.	intron (NM_027322, intron 3 of 3)	intron (NM_027322, intron 3 of 3)	100606	Prrg1	0.88867	5.8467e-05	0.00331022
chr11	50788644	50788854	+	.	exon (NM_175643, exon 17 of 22)	exon (NM_175643, exon 17 of 22)	38982	Zfp354c	0.888341	0.00134505	0.0324858
chr2	21222638	21223323	+	.	Intergenic	Intergenic	17256	Thnsl1	0.888143	0.00223803	0.0455374
chr15	25216207	25216931	+	.	Intergenic	Intergenic	197195	Basp1	0.887926	0.000120368	0.00571623
chr15	65795584	65796003	+	.	intron (NM_133766, intron 1 of 22)	intron (NM_133766, intron 1 of 22)	8773	Efr3a	0.887837	0.000416996	0.0142183
chr11	32105725	32106064	+	.	Intergenic	Intergenic	-4666	Gm12108	0.884974	0.000779476	0.0221559
chr13	56890245	56890455	+	.	intron (NM_001302372, intron 1 of 11)	intron (NM_001302372, intron 1 of 11)	5439	Trpc7	0.884563	0.00126492	0.031043
chr8	17161349	17161560	+	.	intron (NM_053171, intron 2 of 69)	intron (NM_053171, intron 2 of 69)	373931	Csmd1	0.881804	0.000910694	0.0246162
chr1	132031592	132031992	+	.	intron (NM_172510, intron 9 of 10)	intron (NM_172510, intron 9 of 10)	24187	Elk4	0.881782	0.00197235	0.0417542
chr17	52506653	52507249	+	.	Intergenic	MIR|SINE|MIR	95709	Gm27217	0.880905	0.000164838	0.00724373
chr18	64931194	64931581	+	.	intron (NM_001114386, intron 1 of 30)	intron (NM_001114386, intron 1 of 30)	43631	Nedd4l	0.880088	0.000370101	0.0129317
chr1	189933460	189934180	+	.	Intergenic	Intergenic	-11529	Smyd2	0.879979	0.0011512	0.0292006
chr17	51879223	51879581	+	.	Intergenic	LTR78|LTR|ERV1	-3325	Gm20098	0.879952	6.73575e-06	0.000634366
chr11	103142314	103143293	+	.	Intergenic	Intergenic	9444	Hexim2	0.878696	0.000896393	0.0243831
chr12	72360815	72361350	+	.	intron (NM_153457, intron 1 of 8)	intron (NM_153457, intron 1 of 8)	47972	Rtn1	0.878003	0.000553185	0.0175218
chr13	71200723	71200933	+	.	Intergenic	Intergenic	93739	Mir466f-4	0.877942	0.00159791	0.0363141
chr2	13414176	13414387	+	.	intron (NM_001081084, intron 27 of 66)	B4A|SINE|B4	77595	Cubn	0.877558	4.87536e-05	0.00287985
chr16	76350901	76351270	+	.	intron (NM_001358238, intron 2 of 3)	intron (NM_001358238, intron 2 of 3)	21964	Nrip1	0.877126	1.96721e-05	0.00140756
chr1	156901670	156902097	+	.	exon (NM_001159965, exon 3 of 20)	exon (NM_001159965, exon 3 of 20)	37504	Ralgps2	0.87559	0.000214817	0.00883554
chr14	121353726	121354509	+	.	intron (NM_145465, intron 1 of 10)	ORR1E|LTR|ERVL-MaLR	25113	Stk24	0.875354	5.15515e-07	7.7711e-05
chr6	108594190	108594400	+	.	intron (NR_104577, intron 3 of 6)	intron (NR_104577, intron 3 of 6)	28872	0610040F04Rik	0.874866	0.00110735	0.0283736
chr11	113536577	113537276	+	.	intron (NM_027216, intron 3 of 9)	intron (NM_027216, intron 3 of 9)	28889	Slc39a11	0.874769	0.000279579	0.010634
chr12	106585664	106586068	+	.	Intergenic	Intergenic	130458	4933406K04Rik	0.873443	0.00212281	0.0440208
chr11	73281530	73282097	+	.	exon (NM_145099, exon 7 of 18)	exon (NM_145099, exon 7 of 18)	14193	Trpv3	0.872798	0.00215117	0.04439
chr10	7176083	7176509	+	.	intron (NM_172546, intron 1 of 12)	intron (NM_172546, intron 1 of 12)	35941	Cnksr3	0.871541	0.00206847	0.0431882
chr15	12800287	12801308	+	.	Intergenic	ID_B1|SINE|B4	23860	6030458C11Rik	0.871418	0.000116182	0.00557999
chr4	145200026	145201001	+	.	Intergenic	Intergenic	-5508	Vps13d	0.87129	0.000504808	0.0163638
chr17	18558190	18559174	+	.	Intergenic	IAPLTR3-int|LTR|ERVK	-23045	Vmn2r96	0.869194	0.000935865	0.02512
chr14	75727059	75728090	+	.	intron (NM_177381, intron 14 of 22)	intron (NM_177381, intron 14 of 22)	26919	Cog3	0.868958	0.00165047	0.0371531
chr9	25219852	25220466	+	.	Intergenic	Intergenic	-31832	Sept7	0.867643	0.000895445	0.0243816
chr4	33077154	33077541	+	.	intron (NM_008076, intron 2 of 8)	intron (NM_008076, intron 2 of 8)	14235	Gabrr2	0.867476	2.4393e-06	0.000278804
chr5	107717911	107718468	+	.	intron (NM_001267621, intron 6 of 6)	intron (NM_001267621, intron 6 of 6)	6154	Gfi1	0.86732	5.7803e-07	8.51575e-05
chr5	75791722	75792416	+	.	Intergenic	Intergenic	186359	Kdr	0.866865	0.000205785	0.00852384
chr6	103339921	103340499	+	.	Intergenic	Intergenic	-170666	Chl1	0.866473	0.00133353	0.0323117
chr12	17113559	17114343	+	.	Intergenic	Intergenic	62937	Kcnf1	0.864609	1.0327e-05	0.000881379
chr16	45653029	45653605	+	.	intron (NM_145389, intron 1 of 5)	intron (NM_145389, intron 1 of 5)	801	BC016579	0.864104	0.000980862	0.0258995
chr5	96878754	96879572	+	.	Intergenic	Intergenic	-42109	Gm8013	0.863428	1.11676e-09	4.6081e-07
chr1	9822934	9824155	+	.	intron (NM_177547, intron 1 of 16)	B3A|SINE|B2	-24737	Sgk3	0.863222	0.00191018	0.0409095
chr6	114777652	114778400	+	.	intron (NM_001253718, intron 19 of 19)	intron (NM_001253718, intron 19 of 19)	134929	Atg7	0.862966	4.43928e-05	0.00267183
chr6	67317768	67318230	+	.	intron (NM_001311141, intron 2 of 9)	intron (NM_001311141, intron 2 of 9)	21695	Il12rb2	0.862159	8.29519e-05	0.00432669
chr5	134444373	134444825	+	.	intron (NM_001081462, intron 1 of 29)	intron (NM_001081462, intron 1 of 29)	11663	Gtf2ird1	0.861868	0.000310581	0.0114917
chr1	191579484	191579943	+	.	intron (NM_001306204, intron 1 of 17)	intron (NM_001306204, intron 1 of 17)	4077	Ints7	0.861362	2.96358e-09	1.05713e-06
chr5	32284721	32284931	+	.	intron (NM_001081407, intron 12 of 58)	intron (NM_001081407, intron 12 of 58)	45742	Plb1	0.858891	0.00155621	0.0356662
chr1	184064254	184064744	+	.	intron (NM_022019, intron 2 of 3)	intron (NM_022019, intron 2 of 3)	30118	Dusp10	0.858732	5.91805e-08	1.34966e-05
chr13	11957779	11958148	+	.	intron (NM_023868, intron 1 of 104)	intron (NM_023868, intron 1 of 104)	148982	Ryr2	0.858653	2.53092e-05	0.001732
chr2	10749189	10749398	+	.	Intergenic	MTEb|LTR|ERVL-MaLR	231138	Mir669h	0.858114	0.000334786	0.0121239
chr2	105390124	105390600	+	.	intron (NM_009037, intron 4 of 5)	MT2B|LTR|ERVL	8957	Rcn1	0.857847	0.00209473	0.0435312
chr2	132102581	132103156	+	.	intron (NM_001355430, intron 1 of 15)	intron (NM_001355430, intron 1 of 15)	42240	Slc23a2	0.857373	0.000569241	0.0178788
chr2	11173545	11174077	+	.	intron (NM_008859, intron 1 of 17)	intron (NM_008859, intron 1 of 17)	1429	Prkcq	0.857233	0.000930607	0.0249996
chr6	143170254	143170427	+	.	intron (NM_029250, intron 1 of 7)	intron (NM_029250, intron 1 of 7)	3110	Etnk1	0.856229	0.00160916	0.0364761
chr2	37767285	37767606	+	.	Intergenic	Intergenic	-8804	Crb2	0.855106	0.000507694	0.016447
chr13	11959495	11960228	+	.	intron (NM_023868, intron 1 of 104)	intron (NM_023868, intron 1 of 104)	147084	Ryr2	0.852165	2.38087e-06	0.000272767
chr2	66769035	66769245	+	.	intron (NM_009135, intron 1 of 24)	intron (NM_009135, intron 1 of 24)	15770	Scn7a	0.852018	0.00136659	0.0328186
chr5	100643149	100643560	+	.	Intergenic	Intergenic	30902	Coq2	0.851254	4.5929e-05	0.00274731
chr1	92235553	92236007	+	.	Intergenic	Intergenic	-55439	Hdac4	0.850843	0.00101943	0.0266791
chrX	57325858	57326945	+	.	5' UTR (NM_001358573, exon 1 of 21)	5' UTR (NM_001358573, exon 1 of 21)	200	Arhgef6	0.850776	0.00123567	0.0305254
chr16	57317826	57318436	+	.	intron (NM_025599, intron 2 of 9)	intron (NM_025599, intron 2 of 9)	-25280	Tmem30c	0.849433	0.00139717	0.0332903
chr2	172405051	172405397	+	.	intron (NM_001080820, intron 1 of 6)	intron (NM_001080820, intron 1 of 6)	11430	Cass4	0.849113	0.00195165	0.0415049
chr6	146489761	146490696	+	.	intron (NM_019923, intron 1 of 56)	intron (NM_019923, intron 1 of 56)	11995	Itpr2	0.848186	0.000135986	0.00625083
chr2	123347345	123347556	+	.	Intergenic	Intergenic	565451	Sqor	0.847451	0.000621794	0.0189791
chr2	62390249	62390555	+	.	intron (NM_010074, intron 2 of 25)	intron (NM_010074, intron 2 of 25)	21829	Dpp4	0.847438	0.0015127	0.0350746
chr5	24888912	24889920	+	.	intron (NM_001310480, intron 3 of 13)	intron (NM_001310480, intron 3 of 13)	-13153	Prkag2os1	0.845564	0.000100366	0.00501218
chr7	24467858	24468289	+	.	intron (NM_011113, intron 3 of 6)	intron (NM_011113, intron 3 of 6)	5590	Plaur	0.844119	0.00062586	0.0190399
chr18	7404754	7405353	+	.	intron (NM_001360860, intron 12 of 17)	intron (NM_001360860, intron 12 of 17)	-107117	Armc4	0.843706	0.000222538	0.00905831
chr9	120961415	120961942	+	.	Intergenic	Intergenic	6592	Mir7090	0.843497	0.00229021	0.0462451
chr9	83573707	83574151	+	.	intron (NM_172507, intron 1 of 3)	intron (NM_172507, intron 1 of 3)	25591	Sh3bgrl2	0.842856	0.000589072	0.0182607
chr12	76886730	76887196	+	.	intron (NM_145927, intron 4 of 11)	ORR1E|LTR|ERVL-MaLR	49496	Fntb	0.842627	0.000150404	0.00672474
chr8	79398054	79398818	+	.	intron (NM_008539, intron 1 of 6)	CpG	1032	Smad1	0.842579	0.000323726	0.0118425
chr11	32009740	32010801	+	.	intron (NM_001290681, intron 2 of 4)	intron (NM_001290681, intron 2 of 4)	8993	Nsg2	0.842396	7.99798e-06	0.000723785
chr4	59214626	59215099	+	.	intron (NM_011673, intron 5 of 8)	intron (NM_011673, intron 5 of 8)	25312	Ugcg	0.841944	0.000689205	0.0203813
chrX	114473890	114474652	+	.	promoter-TSS (NM_001290477)	promoter-TSS (NM_001290477)	-62	Klhl4	0.8419	0.00179628	0.0393972
chr2	18968971	18969401	+	.	intron (NM_008845, intron 1 of 9)	intron (NM_008845, intron 1 of 9)	28935	Pip4k2a	0.841653	0.00237214	0.047346
chr12	8496324	8496678	+	.	Intergenic	Intergenic	3508	Rhob	0.840123	2.02755e-05	0.00144331
chr6	73221571	73222511	+	.	promoter-TSS (NM_001164669)	promoter-TSS (NM_001164669)	-410	Dnah6	0.838882	8.7602e-05	0.00450648
chr16	84824776	84825386	+	.	3' UTR (NM_023844, exon 10 of 10)	3' UTR (NM_023844, exon 10 of 10)	9895	Atp5j	0.83848	0.000175661	0.00759255
chr2	117352335	117353098	+	.	Intergenic	Intergenic	-9839	Rasgrp1	0.837977	0.00149687	0.0348225
chr2	60717329	60717766	+	.	intron (NM_001159564, intron 1 of 17)	intron (NM_001159564, intron 1 of 17)	5056	Itgb6	0.836486	0.000189902	0.00806491
chr7	63943997	63944330	+	.	Intergenic	Intergenic	-5248	Klf13	0.835932	0.00116015	0.0293521
chr2	84374135	84374770	+	.	intron (NM_018782, intron 5 of 15)	intron (NM_018782, intron 5 of 15)	50814	Calcrl	0.83526	0.00054061	0.0172156
chr2	68959519	68960494	+	.	intron (NM_001347161, intron 3 of 10)	intron (NM_001347161, intron 3 of 10)	98565	Cers6	0.83447	7.57448e-09	2.33421e-06
chr16	57585050	57585521	+	.	intron (NM_025599, intron 1 of 9)	intron (NM_025599, intron 1 of 9)	21582	Cmss1	0.83347	0.00135164	0.0325882
chr13	101796841	101797728	+	.	Intergenic	Intergenic	-29067	Pik3r1	0.832209	0.000676582	0.0201179
chr16	23228450	23228956	+	.	intron (NM_001252505, intron 1 of 7)	RMER2|LTR|ERV1	2682	St6gal1	0.831356	1.66128e-09	6.54969e-07
chr9	116163874	116164312	+	.	intron (NM_009371, intron 1 of 7)	intron (NM_009371, intron 1 of 7)	11270	Tgfbr2	0.830057	0.000887094	0.0242058
chr5	149458488	149459743	+	.	intron (NM_029464, intron 4 of 6)	B3A|SINE|B2	19455	Tex26	0.829705	1.56677e-05	0.00119759
chr7	83639058	83640343	+	.	intron (NM_023377, intron 5 of 5)	intron (NM_023377, intron 5 of 5)	7683	Stard5	0.829596	0.000141236	0.00641796
chr18	14666944	14667575	+	.	intron (NM_009280, intron 3 of 10)	RMER15|LTR|ERVL	15655	Ss18	0.828797	7.29873e-09	2.2693e-06
chr14	76188108	76188565	+	.	Intergenic	Intergenic	-63126	2900040C04Rik	0.827054	0.00173067	0.0383903
chr12	103421326	103421618	+	.	intron (NM_001159502, intron 2 of 8)	L1MEc|LINE|L1	4308	Ddx24	0.826444	0.00105714	0.0273937
chr10	127131833	127132310	+	.	Intergenic	RMER2|LTR|ERV1	-10911	Os9	0.826182	0.000407952	0.0139736
chr5	148653342	148653551	+	.	Intergenic	Intergenic	-88394	2210417A02Rik	0.825381	0.000442294	0.0148726
chr14	64571087	64571296	+	.	Intergenic	Intergenic	-16924	Mir124a-1hg	0.825268	0.00158563	0.0361589
chr13	116966889	116967959	+	.	intron (NM_001081009, intron 3 of 26)	intron (NM_001081009, intron 3 of 26)	58092	Parp8	0.825199	2.23852e-06	0.000259511
chr15	27795925	27796299	+	.	intron (NM_001081302, intron 34 of 56)	intron (NM_001081302, intron 34 of 56)	-114570	Fam105a	0.824594	0.00180463	0.0394736
chr16	56885762	56886486	+	.	promoter-TSS (NM_019631)	promoter-TSS (NM_019631)	39	Tmem45a	0.82365	2.53413e-05	0.00173298
chr11	99170641	99171348	+	.	Intergenic	Intergenic	-15917	Ccr7	0.823246	1.65228e-07	3.07062e-05
chr10	78399209	78399709	+	.	TTS (NM_010925)	TTS (NM_010925)	9086	Mir6907	0.822963	2.18791e-06	0.000255469
chr5	64861309	64861750	+	.	Intergenic	Intergenic	58006	Klf3	0.822653	0.000368412	0.0129052
chr1	69331413	69332108	+	.	Intergenic	Intergenic	-223701	Erbb4	0.822334	0.00217566	0.0447452
chr12	32015365	32015791	+	.	intron (NM_011158, intron 2 of 10)	intron (NM_011158, intron 2 of 10)	45701	Prkar2b	0.821969	0.000274846	0.0105125
chr14	10301465	10301987	+	.	intron (NM_001360141, intron 5 of 9)	intron (NM_001360141, intron 5 of 9)	151732	Fhit	0.821738	0.000189696	0.00805969
chr11	11519324	11519772	+	.	Intergenic	Intergenic	30282	Spata48	0.820498	1.31737e-05	0.0010524
chr3	115940493	115940912	+	.	3' UTR (NM_023214, exon 11 of 11)	3' UTR (NM_023214, exon 11 of 11)	-39200	Mir669n	0.819818	6.59014e-05	0.00361755
chr13	81658775	81659061	+	.	intron (NM_030257, intron 1 of 2)	intron (NM_030257, intron 1 of 2)	1112	Lysmd3	0.819043	0.0010387	0.0270404
chr10	93443987	93444946	+	.	Intergenic	Intergenic	-8930	Lta4h	0.818982	0.000918327	0.0247791
chr17	7877967	7878315	+	.	Intergenic	Intergenic	-47859	Tagap	0.818409	0.000335487	0.0121239
chr4	40845561	40845914	+	.	intron (NM_022305, intron 1 of 5)	intron (NM_022305, intron 1 of 5)	4401	Mir5123	0.817891	0.000217546	0.00891618
chr12	41851955	41852581	+	.	intron (NM_053122, intron 6 of 6)	intron (NM_053122, intron 6 of 6)	-366211	Lrrn3	0.81777	1.5438e-05	0.00118562
chr18	89159154	89159670	+	.	Intergenic	Intergenic	-38015	Cd226	0.817426	9.89849e-05	0.00497638
chr13	110960196	110960661	+	.	Intergenic	Intergenic	-56582	4930526H09Rik	0.817189	0.000431175	0.0146017
chrX	113297875	113298412	+	.	promoter-TSS (NM_001142570)	promoter-TSS (NM_001142570)	-113	Dach2	0.816785	7.5533e-07	0.000106293
chr10	122193964	122194618	+	.	Intergenic	Intergenic	74594	Gm4489	0.815851	7.22678e-05	0.00388169
chr4	155050076	155050509	+	.	Intergenic	Intergenic	-16738	Pex10	0.815002	0.000475387	0.0156556
chr5	3146461	3146944	+	.	Intergenic	Intergenic	-197191	Cdk6	0.814967	0.000832939	0.0231507
chr9	115499511	115499992	+	.	Intergenic	MTE2a|LTR|ERVL-MaLR	117932	Mir467h	0.814882	0.000148148	0.00665627
chr5	115150933	115151827	+	.	intron (NM_175403, intron 1 of 4)	intron (NM_175403, intron 1 of 4)	6796	Mlec	0.814671	0.000546595	0.01734
chr6	143078940	143079901	+	.	intron (NM_001362118, intron 6 of 25)	B4|SINE|B4	20732	C2cd5	0.814632	0.00210951	0.0437636
chr9	35459544	35460012	+	.	intron (NM_021339, intron 6 of 18)	MTC|LTR|ERVL-MaLR	7702	Cdon	0.814176	0.000966562	0.0256439
chr4	95474647	95475211	+	.	Intergenic	Intergenic	-82578	Fggy	0.813953	0.00214514	0.0443234
chr10	96727537	96727821	+	.	Intergenic	Intergenic	110678	Btg1	0.813534	0.00235932	0.0471676
chr13	113595194	113595744	+	.	intron (NM_130796, intron 1 of 1)	intron (NM_130796, intron 1 of 1)	23095	Snx18	0.81349	0.0015719	0.0359327
chr18	80638228	80638440	+	.	intron (NM_198429, intron 8 of 9)	intron (NM_198429, intron 8 of 9)	69839	Nfatc1	0.813253	0.00153579	0.035398
chr6	127473942	127474363	+	.	intron (NM_181402, intron 4 of 8)	intron (NM_181402, intron 4 of 8)	20525	Parp11	0.813181	9.02764e-07	0.000121762
chr1	187321874	187323057	+	.	intron (NM_001357645, intron 8 of 9)	intron (NM_001357645, intron 8 of 9)	106722	Gpatch2	0.813041	3.80621e-05	0.00237611
chr11	32103994	32105000	+	.	Intergenic	B3|SINE|B2	-3269	Gm12108	0.811368	0.000203445	0.0084557
chr10	116919345	116920261	+	.	intron (NM_001003950, intron 3 of 9)	intron (NM_001003950, intron 3 of 9)	-22924	Myrfl	0.810732	0.000263521	0.0102361
chr7	65557838	65558048	+	.	Intergenic	MERVL_2A-int|LTR|ERVL	-24088	BC046251	0.810449	0.000685917	0.0203025
chr4	58943515	58944231	+	.	intron (NM_001099323, intron 1 of 5)	MER20|DNA|hAT-Charlie	245	Zkscan16	0.809881	0.00127098	0.0311682
chr9	83549786	83550229	+	.	intron (NM_172507, intron 1 of 3)	intron (NM_172507, intron 1 of 3)	1669	Sh3bgrl2	0.809725	0.00116829	0.0295102
chr10	62277467	62278284	+	.	intron (NM_010438, intron 18 of 21)	B1_Mus1|SINE|Alu	25437	Tacr2	0.809501	0.00090338	0.0245134
chr9	58139880	58140354	+	.	intron (NM_001162476, intron 4 of 18)	intron (NM_001162476, intron 4 of 18)	5452	Stra6	0.809141	6.19988e-05	0.00346585
chr5	28382124	28382754	+	.	intron (NM_028234, intron 10 of 18)	intron (NM_028234, intron 10 of 18)	65250	Rbm33	0.808414	0.00155056	0.0355786
chr3	133338828	133339837	+	.	exon (NM_146141, exon 6 of 12)	exon (NM_146141, exon 6 of 12)	29222	Ppa2	0.807293	0.000772611	0.0220058
chr16	36674875	36675719	+	.	Intergenic	Intergenic	-9220	Cd86	0.806435	5.68255e-06	0.000551717
chr1	143993031	143993460	+	.	Intergenic	MYSERV6-int|LTR|ERVK	10904	Rgs2	0.805608	0.000143562	0.00650676
chr9	115526177	115526777	+	.	Intergenic	B4|SINE|B4	144658	Mir467h	0.805596	0.000276414	0.0105486
chr2	76374547	76375153	+	.	intron (NM_153405, intron 3 of 9)	intron (NM_153405, intron 3 of 9)	4866	Rbm45	0.804681	0.00026221	0.0102096
chr14	24785175	24785798	+	.	Intergenic	Intergenic	294733	Rps24	0.804476	0.000335149	0.0121239
chr13	37870205	37870944	+	.	intron (NM_001039188, intron 1 of 9)	intron (NM_001039188, intron 1 of 9)	-17860	Rreb1	0.803996	0.00148998	0.0347037
chr3	60819543	60820620	+	.	Intergenic	Intergenic	-182704	P2ry1	0.80352	0.000637213	0.019247
chr15	94235086	94235642	+	.	Intergenic	Intergenic	-11838	D630010B17Rik	0.803478	0.0018387	0.0399512
chr10	111923869	111924818	+	.	Intergenic	Intergenic	-48352	Krr1	0.803431	6.05137e-11	3.63758e-08
chr3	144078571	144079016	+	.	Intergenic	Intergenic	123539	Lmo4	0.803023	0.00219353	0.0449417
chr12	12261937	12262460	+	.	promoter-TSS (NM_029758)	promoter-TSS (NM_029758)	59	Fam49a	0.802	1.92337e-05	0.00138433
chr1	21051974	21052659	+	.	intron (NM_177409, intron 1 of 10)	intron (NM_177409, intron 1 of 10)	26909	Tram2	0.800574	3.6176e-05	0.00228757
chr1	127796186	127796981	+	.	intron (NM_028399, intron 5 of 8)	intron (NM_028399, intron 5 of 8)	22419	Ccnt2	0.800193	1.10999e-05	0.000935051
chr13	28419862	28420335	+	.	Intergenic	Intergenic	277614	Prl5a1	0.799623	0.000153078	0.00682351
chrX	159414094	159415636	+	.	exon (NM_001081124, exon 1 of 17)	exon (NM_001081124, exon 1 of 17)	293	Map7d2	0.79962	0.00135334	0.0326051
chr15	64210614	64210999	+	.	intron (NM_001276461, intron 3 of 28)	intron (NM_001276461, intron 3 of 28)	101867	Asap1	0.79879	0.000866095	0.0237447
chr5	100643853	100644606	+	.	Intergenic	Intergenic	30027	Coq2	0.79807	2.73677e-05	0.00184054
chr18	75410141	75410776	+	.	Intergenic	Intergenic	43093	Smad7	0.797843	9.57471e-06	0.000831753
chr17	63492017	63492228	+	.	intron (NM_015794, intron 1 of 8)	intron (NM_015794, intron 1 of 8)	8458	Fbxl17	0.797296	0.00173051	0.0383903
chr17	86971016	86971673	+	.	intron (NM_145491, intron 2 of 4)	intron (NM_145491, intron 2 of 4)	8233	Rhoq	0.797057	0.00122468	0.0304003
chr1	176980820	176981449	+	.	intron (NM_001357390, intron 17 of 18)	intron (NM_001357390, intron 17 of 18)	-145001	Hmga2-ps1	0.796776	0.000418602	0.0142581
chr6	136854272	136854771	+	.	exon (NM_026639, exon 2 of 3)	exon (NM_026639, exon 2 of 3)	3079	Art4	0.796558	0.000137187	0.00628631
chr6	99309104	99309981	+	.	intron (NM_053202, intron 1 of 18)	intron (NM_053202, intron 1 of 18)	-43027	Foxp1	0.794812	1.99521e-06	0.000237525
chr1	192762734	192763484	+	.	intron (NM_144881, intron 1 of 11)	MTE2b|LTR|ERVL-MaLR	8110	Hhat	0.793645	0.00254021	0.0496127
chr15	31257904	31258976	+	.	intron (NM_146057, intron 2 of 3)	intron (NM_146057, intron 2 of 3)	34055	Dap	0.79361	0.000665082	0.0198305
chr4	97657526	97658009	+	.	intron (NM_001122952, intron 1 of 10)	intron (NM_001122952, intron 1 of 10)	-73176	E130114P18Rik	0.793219	0.000783026	0.0222244
chr16	57319660	57320115	+	.	intron (NM_025599, intron 2 of 9)	intron (NM_025599, intron 2 of 9)	-27036	Tmem30c	0.791737	3.80511e-06	0.0004063
chr16	13796374	13797251	+	.	intron (NM_001039521, intron 10 of 17)	intron (NM_001039521, intron 10 of 17)	16113	Rrn3	0.791674	0.00196883	0.0417254
chr5	64690104	64690583	+	.	Intergenic	Intergenic	-79644	Gm3716	0.790542	0.00195773	0.0415899
chr8	128473818	128474294	+	.	intron (NM_001358959, intron 9 of 16)	intron (NM_001358959, intron 9 of 16)	114815	Mir1903	0.789066	1.30886e-06	0.000165961
chr13	113579106	113579348	+	.	Intergenic	Intergenic	39337	Snx18	0.789055	0.00112835	0.0288248
chr2	128344825	128345034	+	.	intron (NR_028590, intron 1 of 2)	intron (NR_028590, intron 1 of 2)	84422	Gm14005	0.786495	0.000593446	0.0183461
chr1	165867696	165869087	+	.	TTS (NM_031162)	TTS (NM_031162)	66557	Pou2f1	0.786176	0.000193732	0.00818828
chr2	157118702	157119493	+	.	intron (NM_001139520, intron 6 of 16)	intron (NM_001139520, intron 6 of 16)	16125	Samhd1	0.786167	0.000842987	0.0233386
chr11	115184971	115185387	+	.	intron (NM_025400, intron 2 of 6)	intron (NM_025400, intron 2 of 6)	2137	Nat9	0.784827	0.00136249	0.0327446
chr7	128801048	128801258	+	.	Intergenic	Intergenic	56283	Sec23ip	0.78471	0.00188959	0.0406922
chr13	37801094	37802278	+	.	Intergenic	Intergenic	-24352	Rreb1	0.784413	0.000101948	0.00504889
chr11	11877949	11879375	+	.	intron (NM_016672, intron 2 of 14)	intron (NM_016672, intron 2 of 14)	10539	1700042O10Rik	0.784385	3.3992e-05	0.00218349
chr9	32722984	32723403	+	.	intron (NM_001038642, intron 1 of 6)	MER121|DNA|TcMar?	27151	Ets1	0.784267	0.000965454	0.0256439
chr3	157572035	157572434	+	.	intron (NM_001359745, intron 1 of 3)	intron (NM_001359745, intron 1 of 3)	5342	Ptger3	0.783896	0.000523184	0.0168424
chr13	28417365	28418025	+	.	Intergenic	Intergenic	275211	Prl5a1	0.782998	6.10977e-10	2.75452e-07
chr6	95515602	95516175	+	.	intron (NM_001326558, intron 9 of 10)	intron (NM_001326558, intron 9 of 10)	176994	Suclg2	0.782863	2.28009e-07	4.03705e-05
chr17	80772416	80773147	+	.	Intergenic	Intergenic	-44756	Map4k3	0.782315	3.94787e-06	0.000419702
chr3	9968247	9969088	+	.	Intergenic	CpG	-43918	Fabp5	0.7818	0.000478195	0.0156809
chr13	91483912	91484692	+	.	intron (NM_001360776, intron 1 of 15)	B1_Mur2|SINE|Alu	23205	Ssbp2	0.781446	5.43084e-06	0.000533664
chr14	69823112	69823980	+	.	Intergenic	Intergenic	-16861	Pebp4	0.779611	0.00103167	0.0269219
chr17	73812997	73813548	+	.	intron (NM_020578, intron 1 of 5)	intron (NM_020578, intron 1 of 5)	8431	Ehd3	0.779191	0.000241627	0.00963945
chr2	173455173	173455572	+	.	Intergenic	Intergenic	-67220	1700021F07Rik	0.779077	0.000356953	0.0126494
chr8	46921614	46921966	+	.	Intergenic	Intergenic	-65097	Enpp6	0.778211	0.00242984	0.0481131
chr5	88685838	88686380	+	.	Intergenic	Intergenic	-9938	Grsf1	0.778179	0.000603964	0.0185982
chr17	86801467	86802277	+	.	intron (NM_010137, intron 2 of 15)	intron (NM_010137, intron 2 of 15)	48008	Epas1	0.777933	0.000647954	0.0194852
chr7	137957379	137957588	+	.	Intergenic	Intergenic	440247	Tcerg1l	0.776734	0.000954139	0.0254731
chr10	30537896	30538823	+	.	intron (NM_001358806, intron 10 of 10)	intron (NM_001358806, intron 10 of 10)	62341	Trmt11	0.776218	3.89386e-05	0.00242138
chr14	30272964	30273429	+	.	intron (NM_001083616, intron 3 of 46)	intron (NM_001083616, intron 3 of 46)	80290	Cacna1d	0.775773	0.00132161	0.0321028
chr6	146486031	146486393	+	.	intron (NM_019923, intron 1 of 56)	intron (NM_019923, intron 1 of 56)	16011	Itpr2	0.77369	0.00121108	0.0301861
chr4	32394688	32395212	+	.	Intergenic	Intergenic	-22485	Bach2	0.772854	0.00072911	0.0212071
chr2	112506876	112507274	+	.	intron (NM_028844, intron 1 of 5)	intron (NM_028844, intron 1 of 5)	14111	Aven	0.771913	0.0012008	0.0300065
chr14	123001404	123001759	+	.	Intergenic	Intergenic	-18298	Tmtc4	0.771464	0.000219588	0.00897344
chr17	78235536	78236447	+	.	intron (NM_015800, intron 1 of 16)	intron (NM_015800, intron 1 of 16)	35743	Crim1	0.771159	0.000573569	0.0179713
chr15	94265114	94266010	+	.	Intergenic	Intergenic	18360	D630010B17Rik	0.77055	0.00140439	0.0334134
chr18	89159833	89160290	+	.	Intergenic	Intergenic	-37366	Cd226	0.770272	1.04565e-06	0.000137976
chr9	77466744	77467274	+	.	intron (NM_001146048, intron 4 of 13)	intron (NM_001146048, intron 4 of 13)	-67593	5730403I07Rik	0.76931	0.000223573	0.00908367
chr1	177702448	177703203	+	.	Intergenic	Intergenic	-26989	1700016C15Rik	0.769036	0.000441317	0.0148484
chr2	157746456	157747006	+	.	intron (NM_025680, intron 1 of 15)	intron (NM_025680, intron 1 of 15)	9330	Ctnnbl1	0.768879	1.43509e-05	0.0011189
chr19	12475409	12475761	+	.	intron (NM_172442, intron 7 of 8)	intron (NM_172442, intron 7 of 8)	14806	Mpeg1	0.768618	0.00180288	0.0394633
chr1	184065951	184066482	+	.	intron (NM_022019, intron 2 of 3)	intron (NM_022019, intron 2 of 3)	31835	Dusp10	0.768472	2.96249e-07	4.9654e-05
chr7	141418163	141418372	+	.	Intergenic	Intergenic	-4142	Gatd1	0.764941	0.00237438	0.0473617
chr15	53151048	53151606	+	.	intron (NM_010162, intron 1 of 10)	intron (NM_010162, intron 1 of 10)	194856	Ext1	0.76487	0.00243801	0.0482454
chr2	58357454	58358196	+	.	promoter-TSS (NM_001111030)	promoter-TSS (NM_001111030)	-67	Acvr1c	0.764787	1.22453e-07	2.45167e-05
chr14	74918512	74919090	+	.	intron (NM_001033439, intron 1 of 19)	intron (NM_001033439, intron 1 of 19)	29076	Lrch1	0.763153	3.24488e-05	0.002101
chr13	93072808	93073606	+	.	promoter-TSS (NR_036451)	promoter-TSS (NR_036451)	-97	Gm4814	0.763024	0.000277775	0.0105871
chr2	156970150	156970765	+	.	intron (NM_001355393, intron 1 of 15)	MLT1F2|LTR|ERVL-MaLR	21246	Ndrg3	0.761802	0.000624574	0.0190214
chr15	98762187	98762678	+	.	intron (NM_007478, intron 1 of 4)	intron (NM_007478, intron 1 of 4)	560	Arf3	0.761318	0.00251634	0.0492437
chr15	73152275	73152591	+	.	intron (NM_153178, intron 1 of 18)	intron (NM_153178, intron 1 of 18)	32514	Ago2	0.761082	0.000130661	0.00607634
chr5	134253244	134254096	+	.	intron (NM_001359066, intron 17 of 32)	intron (NM_001359066, intron 17 of 32)	-24045	Ncf1	0.760735	0.00204082	0.0427207
chr7	125189954	125190569	+	.	Intergenic	MLTR18B_MM|LTR|ERVK	159525	4933440M02Rik	0.760173	5.81819e-07	8.53284e-05
chr14	105271963	105272414	+	.	intron (NM_029561, intron 1 of 7)	L1MC1|LINE|L1	13515	Ndfip2	0.759697	0.0003403	0.0122549
chr10	63240779	63241322	+	.	Intergenic	RMER2|LTR|ERV1	-2747	Herc4	0.758187	1.39436e-05	0.00109681
chr11	3221625	3221835	+	.	intron (NM_001166549, intron 6 of 17)	B2_Mm2|SINE|B2	18711	Eif4enif1	0.757105	0.000743973	0.0214564
chr1	46864067	46864665	+	.	intron (NM_001356417, intron 2 of 10)	intron (NM_001356417, intron 2 of 10)	-10748	Slc39a10	0.756689	6.69027e-05	0.00365564
chr6	71119565	71120407	+	.	Intergenic	Intergenic	24394	Thnsl2	0.756374	0.00253263	0.0494944
chr2	75891909	75892794	+	.	intron (NM_172666, intron 13 of 19)	intron (NM_172666, intron 13 of 19)	46111	Ttc30b	0.754564	1.07651e-06	0.000141366
chr1	132038637	132039232	+	.	exon (NM_001114662, exon 10 of 10)	exon (NM_001114662, exon 10 of 10)	29128	Mfsd4a	0.754035	0.000806859	0.0226958
chr2	59468021	59468333	+	.	Intergenic	Intergenic	-16476	Dapl1	0.7529	0.000841698	0.0233121
chr3	157566635	157567075	+	.	promoter-TSS (NM_011196)	promoter-TSS (NM_011196)	36	Ptger3	0.75262	6.89028e-05	0.00374432
chr3	127875050	127875965	+	.	intron (NM_027482, intron 1 of 1)	intron (NM_027482, intron 1 of 1)	20816	Fam241a	0.752073	0.00119805	0.0299786
chr4	95302844	95303762	+	.	Intergenic	Intergenic	-251081	Jun	0.751672	0.000229151	0.00925163
chr6	50325970	50326956	+	.	intron (NM_027881, intron 13 of 21)	intron (NM_027881, intron 13 of 21)	56374	Osbpl3	0.751247	0.000131163	0.00608933
chr9	53271310	53272108	+	.	Intergenic	Intergenic	-23597	Ddx10	0.751012	0.000197324	0.00828379
chr14	121899140	121899521	+	.	intron (NM_026861, intron 1 of 8)	Lx8b|LINE|L1	16444	Gpr18	0.749654	0.00117875	0.0296687
chr3	153570988	153571659	+	.	intron (NM_011372, intron 1 of 4)	intron (NM_011372, intron 1 of 4)	153810	St6galnac3	0.744761	0.000633884	0.0191822
chr13	34095588	34096444	+	.	intron (NR_046184, intron 2 of 4)	intron (NR_046184, intron 2 of 4)	17256	4930447K03Rik	0.743027	0.000587498	0.0182433
chr8	49899290	49899499	+	.	Intergenic	Lx9|LINE|L1	-468718	Gm2516	0.742027	0.00231573	0.0465829
chr14	122830319	122830907	+	.	intron (NR_153443, intron 22 of 24)	MTA_Mm|LTR|ERVL-MaLR	-82417	Gm15735	0.740421	0.00236433	0.0472361
chr4	98120003	98120884	+	.	Intergenic	ORR1E|LTR|ERVL-MaLR	262822	Tm2d1	0.740309	0.00174569	0.0386289
chr14	101504507	101505360	+	.	intron (NM_001081278, intron 3 of 18)	intron (NM_001081278, intron 3 of 18)	104258	Tbc1d4	0.739626	2.72823e-06	0.000305728
chr18	49500778	49501136	+	.	Intergenic	Intergenic	-22332	1700044K03Rik	0.739441	0.00076421	0.0218624
chr18	68829050	68829616	+	.	Intergenic	Intergenic	89933	Mir6356	0.738764	0.00141787	0.0336447
chr10	40461933	40462688	+	.	intron (NM_198164, intron 5 of 11)	intron (NM_198164, intron 5 of 11)	-108052	Slc22a16	0.738369	0.000734706	0.0213062
chr1	21291040	21291787	+	.	intron (NR_002858, intron 3 of 5)	intron (NR_002858, intron 3 of 5)	6899	Gm4956	0.738029	0.00129645	0.0316416
chr10	41529949	41530589	+	.	3' UTR (NM_016898, exon 6 of 6)	3' UTR (NM_016898, exon 6 of 6)	10769	Cd164	0.737207	0.00198922	0.0419602
chr1	179578605	179579260	+	.	intron (NM_146105, intron 1 of 10)	intron (NM_146105, intron 1 of 10)	32403	Cnst	0.736689	0.000140843	0.00640766
chrX	135994669	135994881	+	.	3' UTR (NM_029823, exon 1 of 1)	3' UTR (NM_029823, exon 1 of 1)	955	Arxes2	0.735234	0.00228858	0.0462374
chr6	100800343	100800971	+	.	intron (NM_198612, intron 6 of 6)	intron (NM_198612, intron 6 of 6)	-32981	Ppp4r2	0.733284	0.000207768	0.00860234
chr16	5319245	5319455	+	.	Intergenic	MTD|LTR|ERVL-MaLR	-63394	Eef2kmt	0.733077	0.00142383	0.033744
chr2	173063149	173063629	+	.	Intergenic	Intergenic	41487	Rbm38	0.730969	0.000159692	0.00706219
chr3	104616054	104616626	+	.	Intergenic	Intergenic	-22324	Slc16a1	0.73067	1.26043e-05	0.0010186
chr2	68364163	68364862	+	.	intron (NM_016866, intron 8 of 17)	intron (NM_016866, intron 8 of 17)	107469	Stk39	0.730076	0.00014864	0.00666907
chr8	22712359	22712858	+	.	Intergenic	MTD|LTR|ERVL-MaLR	-6025	Ikbkb	0.729381	0.000129262	0.00603723
chr4	88120046	88120889	+	.	intron (NM_001081184, intron 1 of 43)	intron (NM_001081184, intron 1 of 43)	-1573	Mir491	0.72928	0.00235686	0.0471376
chr12	106185745	106186262	+	.	Intergenic	Intergenic	175740	Vrk1	0.728331	4.88711e-05	0.00288432
chr10	121300606	121301073	+	.	intron (NM_001361015, intron 6 of 12)	intron (NM_001361015, intron 6 of 12)	10557	Tbc1d30	0.728008	0.00102933	0.0268922
chr6	99644959	99645238	+	.	intron (NM_025829, intron 2 of 6)	intron (NM_025829, intron 2 of 6)	21673	Eif4e3	0.727162	0.00242376	0.0480122
chr15	85205751	85206338	+	.	promoter-TSS (NM_010180)	promoter-TSS (NM_010180)	36	Fbln1	0.726553	0.00035622	0.0126292
chr2	101819286	101819807	+	.	intron (NM_001355625, intron 1 of 8)	intron (NM_001355625, intron 1 of 8)	19434	Prr5l	0.725963	0.000612233	0.0187447
chr18	33354830	33355040	+	.	Intergenic	Lx5c|LINE|L1	108699	Nrep	0.725145	0.00227952	0.0460926
chr18	84659724	84659933	+	.	Intergenic	Intergenic	-9733	Cndp1	0.723281	0.00161179	0.0365093
chr4	101175175	101175671	+	.	intron (NM_146145, intron 8 of 24)	intron (NM_146145, intron 8 of 24)	89859	Jak1	0.72311	0.00188654	0.0406463
chr8	10924427	10925027	+	.	non-coding (NR_030715, exon 3 of 3)	non-coding (NR_030715, exon 3 of 3)	3730	3930402G23Rik	0.722786	0.00164754	0.0371201
chr7	130692316	130693231	+	.	5' UTR (NM_001347637, exon 1 of 15)	5' UTR (NM_001347637, exon 1 of 15)	217	Tacc2	0.722673	0.000384042	0.0133085
chr10	78402450	78403031	+	.	intron (NM_010925, intron 9 of 12)	intron (NM_010925, intron 9 of 12)	5805	Mir6907	0.721519	0.000966706	0.0256439
chr7	78737679	78738262	+	.	Intergenic	L1ME1|LINE|L1	-19750	E430016F16Rik	0.719256	0.000135356	0.00623221
chr2	68301824	68302363	+	.	intron (NM_016866, intron 14 of 17)	intron (NM_016866, intron 14 of 17)	169888	Stk39	0.717429	4.43725e-06	0.000458222
chr12	76844664	76845082	+	.	intron (NM_145927, intron 1 of 11)	intron (NM_145927, intron 1 of 11)	7406	Fntb	0.717383	0.00032215	0.0117937
chr6	84616964	84617515	+	.	Intergenic	Intergenic	-23331	Cyp26b1	0.716793	9.15703e-05	0.00466381
chr16	91443324	91443677	+	.	Intergenic	Intergenic	-21604	A930006K02Rik	0.716505	0.000301046	0.0112151
chr2	101823882	101824279	+	.	intron (NM_001355625, intron 1 of 8)	RLTR41|LTR|ERV1	14900	Prr5l	0.715972	0.0019359	0.0412787
chr9	37554198	37554665	+	.	Intergenic	Intergenic	-1686	Nrgn	0.715494	0.00104886	0.0272375
chr4	99193732	99194499	+	.	promoter-TSS (NM_001145967)	promoter-TSS (NM_001145967)	-32	Atg4c	0.715257	0.000602323	0.0185616
chr3	138757266	138757772	+	.	intron (NR_121195, intron 1 of 7)	intron (NR_121195, intron 1 of 7)	15311	Tspan5	0.715124	0.000456415	0.0152005
chr10	28567313	28567891	+	.	intron (NM_001359356, intron 16 of 30)	intron (NM_001359356, intron 16 of 30)	-100758	Themis	0.713915	2.79289e-05	0.0018731
chr9	116091027	116091794	+	.	intron (NM_029575, intron 6 of 6)	intron (NM_029575, intron 6 of 6)	83953	Tgfbr2	0.713127	4.18483e-05	0.002555
chr1	136600552	136601233	+	.	Intergenic	Intergenic	-24009	Zfp281	0.712203	0.000126028	0.00591741
chr14	121879423	121879958	+	.	promoter-TSS (NR_130999)	promoter-TSS (NR_130999)	-282	1810041H14Rik	0.71159	4.35308e-05	0.00262644
chr5	77482585	77483661	+	.	Intergenic	L1MA5|LINE|L1	17635	1700017L05Rik	0.71142	0.00183338	0.0398786
chr4	102967737	102968365	+	.	non-coding (NR_040444, exon 4 of 4)	non-coding (NR_040444, exon 4 of 4)	-18328	Tctex1d1	0.710817	9.81932e-05	0.00494424
chr8	8984239	8985811	+	.	Intergenic	Intergenic	147263	4933430N04Rik	0.710459	0.00027966	0.010634
chr5	107201510	107202283	+	.	intron (NM_011578, intron 3 of 16)	intron (NM_011578, intron 3 of 16)	87733	Tgfbr3	0.709769	0.0013655	0.0328005
chr7	38104145	38104475	+	.	intron (NM_007633, intron 4 of 11)	intron (NM_007633, intron 4 of 11)	3180	Ccne1	0.709457	0.00125528	0.0309
chr16	41568186	41568401	+	.	intron (NM_001361281, intron 3 of 8)	intron (NM_001361281, intron 3 of 8)	34951	Lsamp	0.709409	0.000358449	0.0126885
chrX	16619482	16619884	+	.	promoter-TSS (NM_173740)	promoter-TSS (NM_173740)	-15	Maoa	0.708676	0.000768687	0.0219261
chr5	111195839	111196311	+	.	intron (NM_001267622, intron 6 of 22)	intron (NM_001267622, intron 6 of 22)	-134622	Pitpnb	0.707651	9.82998e-05	0.00494705
chr6	40040610	40040820	+	.	intron (NM_001360978, intron 2 of 3)	intron (NM_001360978, intron 2 of 3)	-69538	Tmem178b	0.707234	0.00180241	0.0394633
chr1	189866786	189867431	+	.	intron (NM_008976, intron 18 of 18)	intron (NM_008976, intron 18 of 18)	55183	Smyd2	0.706419	5.36857e-05	0.00310081
chr1	91094967	91095773	+	.	intron (NM_008515, intron 10 of 22)	intron (NM_008515, intron 10 of 22)	41926	Lrrfip1	0.705782	1.03097e-05	0.000880674
chr6	41103985	41104412	+	.	Intergenic	MER65D|LTR|ERV1	-68689	2210010C04Rik	0.705642	6.92118e-05	0.00375483
chr10	30718931	30719313	+	.	intron (NM_001358842, intron 3 of 14)	intron (NM_001358842, intron 3 of 14)	-63255	Ncoa7	0.704626	0.000124453	0.00586328
chr13	52721431	52722013	+	.	Intergenic	Intergenic	35483	BB123696	0.703958	0.000903202	0.0245134
chr9	7779978	7780624	+	.	intron (NM_133739, intron 2 of 4)	intron (NM_133739, intron 2 of 4)	-4089	Mir5618	0.703594	4.83873e-06	0.000489305
chr2	167594937	167595150	+	.	Intergenic	MIR|SINE|MIR	36962	Ube2v1	0.701196	0.000561362	0.017697
chr12	36025532	36026022	+	.	intron (NM_025359, intron 1 of 5)	intron (NM_025359, intron 1 of 5)	16701	Tspan13	0.699375	0.00127972	0.0313195
chr16	95769464	95770826	+	.	Intergenic	(CA)n|Simple_repeat|Simple_repeat	67738	Ets2	0.699333	0.000118202	0.00565077
chr9	42469366	42469744	+	.	intron (NM_173038, intron 1 of 7)	intron (NM_173038, intron 1 of 7)	2703	Tbcel	0.699222	0.000825376	0.0229948
chr8	77292133	77293254	+	.	intron (NM_030113, intron 19 of 22)	intron (NM_030113, intron 19 of 22)	-224363	0610038B21Rik	0.699057	0.00158625	0.0361589
chr8	117197998	117198643	+	.	intron (NM_001081151, intron 9 of 10)	intron (NM_001081151, intron 9 of 10)	40185	Gan	0.697822	3.13334e-06	0.000344777
chr2	117417211	117417882	+	.	Intergenic	Intergenic	-74669	Rasgrp1	0.697537	1.28839e-07	2.55403e-05
chr9	83965396	83965606	+	.	intron (NM_199195, intron 3 of 10)	intron (NM_199195, intron 3 of 10)	16720	Bckdhb	0.697215	0.000807698	0.0227128
chr1	184042779	184043108	+	.	intron (NM_022019, intron 2 of 3)	intron (NM_022019, intron 2 of 3)	8562	Dusp10	0.696251	0.00220219	0.0450274
chr6	72544202	72545126	+	.	5' UTR (NM_001271415, exon 1 of 11)	5' UTR (NM_001271415, exon 1 of 11)	127	Capg	0.694967	3.28866e-05	0.0021237
chr16	10585118	10585661	+	.	intron (NM_177562, intron 9 of 22)	intron (NM_177562, intron 9 of 22)	40050	Clec16a	0.694706	0.000528578	0.01696
chr6	103512091	103512571	+	.	intron (NM_007697, intron 1 of 26)	CpG	1455	Chl1	0.694368	3.83646e-05	0.00239179
chr9	11559318	11559843	+	.	Intergenic	RMER1C|Other|Other	-654805	Cntn5	0.693439	0.00193157	0.041229
chr1	81311773	81311983	+	.	intron (NM_001356397, intron 6 of 6)	RLTR42-int|LTR|ERVK	234471	Nyap2	0.692118	0.00229642	0.0463476
chr7	48137155	48138165	+	.	Intergenic	LSU-rRNA_Hsa|rRNA|rRNA	31325	Mrgprb5	0.69207	0.000447668	0.0150082
chr14	47258965	47259360	+	.	intron (NM_001360532, intron 13 of 24)	B1_Mm|SINE|Alu	17695	Wdhd1	0.690614	0.0010108	0.0265044
chr18	79303315	79304017	+	.	Intergenic	Intergenic	-194275	Setbp1	0.690366	0.00138172	0.0330539
chr7	84142749	84143720	+	.	intron (NM_133722, intron 1 of 2)	intron (NM_133722, intron 1 of 2)	8659	Abhd17c	0.690019	0.00219524	0.0449673
chr7	112053392	112054195	+	.	intron (NM_133758, intron 2 of 27)	intron (NM_133758, intron 2 of 27)	30287	Usp47	0.689632	0.000909701	0.0246067
chr2	18957442	18957821	+	.	intron (NM_008845, intron 1 of 9)	intron (NM_008845, intron 1 of 9)	40490	Pip4k2a	0.688523	0.000868529	0.0237846
chr13	12181743	12181953	+	.	TTS (NR_045170)	TTS (NR_045170)	4640	Gm10336	0.686925	0.0019015	0.0407792
chr2	157121720	157122192	+	.	intron (NM_001139520, intron 4 of 16)	intron (NM_001139520, intron 4 of 16)	13266	Samhd1	0.683802	9.84792e-05	0.00495351
chr3	131199560	131200657	+	.	intron (NM_001276403, intron 8 of 11)	intron (NM_001276403, intron 8 of 11)	71993	Hadh	0.682213	0.00232433	0.0467063
chr2	6337458	6338585	+	.	intron (NM_001080548, intron 2 of 14)	L1MEi|LINE|L1	-14715	Usp6nl	0.681474	0.000243352	0.00968444
chr3	61368631	61369138	+	.	TTS (NM_028712)	TTS (NM_028712)	4377	Rap2b	0.681419	0.000484802	0.0158531
chr13	48103052	48103262	+	.	intron (NR_102303, intron 1 of 2)	intron (NR_102303, intron 1 of 2)	-84549	4931429P17Rik	0.677722	0.00133344	0.0323117
chr10	57727398	57728155	+	.	intron (NM_008863, intron 4 of 5)	intron (NM_008863, intron 4 of 5)	-57147	Fabp7	0.676993	0.00232625	0.0467269
chr3	37347981	37349924	+	.	exon (NM_008006, exon 1 of 3)	exon (NM_008006, exon 1 of 3)	299	Fgf2	0.676091	6.82339e-05	0.00371211
chr14	96681271	96681483	+	.	Intergenic	Intergenic	-162343	Klhl1	0.674673	0.0017762	0.0391066
chr1	62638970	62639465	+	.	3' UTR (NM_001081050, exon 23 of 23)	3' UTR (NM_001081050, exon 23 of 23)	-64100	Nrp2	0.673547	0.00177492	0.0390872
chr8	127515938	127516456	+	.	intron (NM_033620, intron 22 of 24)	intron (NM_033620, intron 22 of 24)	216545	Pard3	0.671268	0.0017107	0.0381144
chr1	157038176	157039509	+	.	Intergenic	Intergenic	69808	Tex35	0.670632	0.00104658	0.0271996
chr5	139388578	139389109	+	.	intron (NM_030258, intron 1 of 1)	intron (NM_030258, intron 1 of 1)	-1061	Gpr146	0.670554	0.000202394	0.00842639
chr5	62778495	62779117	+	.	Intergenic	Intergenic	-12629	Arap2	0.668791	0.00015036	0.00672474
chr5	45178778	45178988	+	.	intron (NR_131933, intron 4 of 5)	ORR1E|LTR|ERVL-MaLR	212682	4930431F12Rik	0.668165	0.00175715	0.0387835
chr8	70629475	70630494	+	.	exon (NM_001330687, exon 3 of 3)	exon (NM_001330687, exon 3 of 3)	2111	Gdf15	0.665715	0.000512496	0.0165916
chr1	161712891	161713387	+	.	Intergenic	Intergenic	75356	Fasl	0.665247	0.000546043	0.01734
chr18	82513163	82513960	+	.	intron (NM_001025245, intron 2 of 3)	intron (NM_001025245, intron 2 of 3)	38438	Mbp	0.665095	0.00101541	0.0266025
chr5	127374250	127374460	+	.	intron (NM_175432, intron 2 of 8)	intron (NM_175432, intron 2 of 8)	-92732	Tmem132cos	0.664539	0.000753295	0.0216455
chr2	18920229	18920791	+	.	intron (NM_008845, intron 1 of 9)	RMER4B|LTR|ERVK	77611	Pip4k2a	0.664329	0.00157455	0.0359687
chr4	102990130	102991351	+	.	promoter-TSS (NR_040444)	promoter-TSS (NR_040444)	-985	Gm12709	0.664075	8.0337e-06	0.00072531
chr7	112212809	112213874	+	.	Intergenic	Intergenic	-12495	Mical2	0.66381	0.000219409	0.00896987
chr1	73940530	73941223	+	.	intron (NM_001289895, intron 21 of 32)	intron (NM_001289895, intron 21 of 32)	-76410	6030407O03Rik	0.663466	2.49622e-06	0.000284309
chr4	47272376	47273112	+	.	intron (NM_009928, intron 14 of 39)	intron (NM_009928, intron 14 of 39)	64732	Col15a1	0.662107	0.0011469	0.0291153
chr16	62832140	62832866	+	.	intron (NM_026577, intron 1 of 9)	intron (NM_026577, intron 1 of 9)	14537	Arl13b	0.66142	0.000326434	0.0119242
chr14	120312788	120313839	+	.	intron (NM_001360376, intron 1 of 8)	intron (NM_001360376, intron 1 of 8)	6861	Mbnl2	0.661251	1.4086e-05	0.00110354
chr7	75549973	75550184	+	.	intron (NM_029332, intron 2 of 36)	intron (NM_029332, intron 2 of 36)	94544	Akap13	0.660177	0.00208491	0.0433919
chr13	11836569	11837511	+	.	intron (NM_023868, intron 12 of 104)	LTRIS5|LTR|ERV1	269905	Ryr2	0.659359	0.00205157	0.0429181
chr17	84336019	84336386	+	.	intron (NM_183021, intron 27 of 37)	intron (NM_183021, intron 27 of 37)	130006	Thada	0.659231	0.00213076	0.0441197
chr6	115955522	115956160	+	.	exon (NM_026376, exon 36 of 36)	exon (NM_026376, exon 36 of 36)	10910	H1foo	0.659069	0.00123323	0.030497
chr5	113114125	113114710	+	.	intron (NM_172884, intron 1 of 7)	intron (NM_172884, intron 1 of 7)	24168	2900026A02Rik	0.659046	0.00117362	0.0295778
chr16	21693918	21695218	+	.	promoter-TSS (NM_001001881)	promoter-TSS (NM_001001881)	97	2510009E07Rik	0.654703	0.000329646	0.011996
chr17	12614457	12615759	+	.	intron (NM_013667, intron 8 of 10)	intron (NM_013667, intron 8 of 10)	30919	Slc22a2	0.653977	0.00254757	0.0497164
chr15	64246384	64246829	+	.	intron (NM_001276461, intron 3 of 28)	intron (NM_001276461, intron 3 of 28)	66067	Asap1	0.653906	0.00219168	0.0449133
chr16	93798532	93799106	+	.	intron (NM_027293, intron 27 of 36)	intron (NM_027293, intron 27 of 36)	-3918	2310043M15Rik	0.653375	0.00238249	0.047465
chr8	69176362	69176837	+	.	Intergenic	Intergenic	-32447	Zfp930	0.653281	0.00145563	0.0342332
chr2	23006087	23006659	+	.	intron (NM_001077190, intron 1 of 10)	intron (NM_001077190, intron 1 of 10)	33868	Abi1	0.653028	0.000128807	0.00602466
chr7	90341511	90341939	+	.	intron (NM_001040085, intron 1 of 18)	intron (NM_001040085, intron 1 of 18)	39370	Sytl2	0.651172	0.000626876	0.0190549
chr6	15728833	15729587	+	.	intron (NM_175088, intron 2 of 4)	intron (NM_175088, intron 2 of 4)	8549	Mdfic	0.651082	0.00159026	0.0362223
chr8	119569762	119570290	+	.	intron (NM_175185, intron 1 of 4)	intron (NM_175185, intron 1 of 4)	5174	Hsdl1	0.649564	3.71877e-05	0.00233637
chr16	87723470	87723980	+	.	intron (NM_007520, intron 4 of 4)	intron (NM_007520, intron 4 of 4)	24771	Bach1	0.649298	0.000222595	0.00905831
chr5	147340676	147341641	+	.	intron (NM_010229, intron 20 of 23)	intron (NM_010229, intron 20 of 23)	-18718	Urad	0.647456	0.0005428	0.0172684
chr5	102481097	102482394	+	.	5' UTR (NM_029270, exon 1 of 10)	5' UTR (NM_029270, exon 1 of 10)	354	Arhgap24	0.647331	1.81584e-06	0.000219936
chr6	59313047	59313873	+	.	Intergenic	RLTR14_RN|LTR|ERV1	104590	Tigd2	0.646577	0.000855766	0.023533
chr2	19049276	19050744	+	.	Intergenic	RMER2|LTR|ERV1	51691	4930426L09Rik	0.646171	0.000136956	0.00628212
chr18	73922143	73922357	+	.	Intergenic	MER77|LTR|ERVL	18779	Mapk4	0.646152	0.00066119	0.0197386
chr7	75384573	75385229	+	.	Intergenic	Intergenic	-70633	Akap13	0.642533	0.00102742	0.026862
chr13	112510728	112511312	+	.	Intergenic	Intergenic	46950	Il6st	0.64103	0.00034281	0.0123094
chr15	25948764	25949485	+	.	TTS (NR_106071)	TTS (NR_106071)	897	Mir7212	0.640267	1.25424e-05	0.00101444
chr4	120615568	120616203	+	.	Intergenic	Intergenic	27140	Gm8439	0.639885	0.00230194	0.0464325
chr1	161670828	161671357	+	.	Intergenic	Intergenic	117403	Fasl	0.63937	1.47502e-05	0.00114454
chr5	100651512	100651906	+	.	Intergenic	MLT1D|LTR|ERVL-MaLR	22547	Coq2	0.637943	0.000652871	0.0195743
chr9	116187385	116187879	+	.	Intergenic	Intergenic	-1548	Gm4668	0.637115	0.000463811	0.0153795
chr16	49503625	49504468	+	.	Intergenic	Intergenic	-195248	Ift57	0.637089	0.000578771	0.0180703
chr7	58475115	58475676	+	.	Intergenic	Intergenic	-182807	Atp10a	0.636384	0.000450879	0.015078
chr16	91448056	91448535	+	.	Intergenic	Intergenic	-16809	A930006K02Rik	0.636126	0.000116953	0.00560565
chr3	52647739	52648338	+	.	Intergenic	Intergenic	-91686	Gm2447	0.635592	0.000869714	0.0238104
chr8	125461499	125461944	+	.	intron (NM_001357372, intron 10 of 21)	intron (NM_001357372, intron 10 of 21)	31112	Sipa1l2	0.634997	0.00110393	0.0283124
chr1	164881725	164882372	+	.	Intergenic	Intergenic	18927	Gm20743	0.634771	0.000169148	0.00738832
chr9	86376990	86377423	+	.	intron (NM_027394, intron 8 of 9)	intron (NM_027394, intron 8 of 9)	87710	Ube2cbp	0.634113	0.00113494	0.0289248
chr8	61606740	61607330	+	.	intron (NM_001293772, intron 10 of 21)	intron (NM_001293772, intron 10 of 21)	-15866	Palld	0.634009	0.00251472	0.0492299
chr10	122757785	122758818	+	.	intron (NM_001110218, intron 1 of 9)	intron (NM_001110218, intron 1 of 9)	78986	Mir8104	0.634003	0.000580731	0.0181025
chr2	13132412	13133288	+	.	intron (NM_009105, intron 8 of 8)	intron (NM_009105, intron 8 of 8)	-121986	C1ql3	0.632223	7.7868e-06	0.000708679
chr16	57421955	57422406	+	.	intron (NM_001040397, intron 1 of 4)	intron (NM_001040397, intron 1 of 4)	68903	Filip1l	0.631448	0.00137505	0.032973
chr10	118461299	118461911	+	.	Intergenic	Lx7|LINE|L1	20559	Ifng	0.629912	1.39305e-05	0.00109666
chr13	112809133	112810617	+	.	intron (NM_008903, intron 1 of 5)	intron (NM_008903, intron 1 of 5)	9098	Plpp1	0.629677	0.00147585	0.0345064
chr18	62125358	62125844	+	.	Intergenic	Intergenic	54380	Adrb2	0.62643	0.000404451	0.0138829
chr18	79297670	79298405	+	.	Intergenic	Intergenic	-188646	Setbp1	0.6259	0.00207147	0.0432138
chr10	42698989	42699457	+	.	intron (NM_172416, intron 5 of 5)	intron (NM_172416, intron 5 of 5)	20307	Ostm1	0.623623	3.73181e-06	0.000399788
chr4	134701369	134701588	+	.	intron (NM_207237, intron 1 of 11)	intron (NM_207237, intron 1 of 11)	2812	Man1c1	0.623519	0.00249445	0.0490038
chr11	50915955	50916387	+	.	promoter-TSS (NM_178447)	promoter-TSS (NM_178447)	5	Zfp2	0.619783	0.000286064	0.0108141
chr8	54508859	54509816	+	.	Intergenic	Intergenic	20661	Spcs3	0.619163	5.12859e-05	0.00298839
chr18	83943079	83944005	+	.	Intergenic	Intergenic	143020	Tshz1	0.619117	0.00235115	0.0470719
chr4	33289997	33290531	+	.	Intergenic	Intergenic	-20047	Rngtt	0.618962	0.000782008	0.022202
chr11	26209912	26210715	+	.	intron (NR_027973, intron 1 of 5)	CpG	263	5730522E02Rik	0.618731	0.000452587	0.0151092
chr10	30655617	30656551	+	.	promoter-TSS (NM_001111267)	promoter-TSS (NM_001111267)	-217	Ncoa7	0.618049	2.21078e-06	0.000257214
chr16	45389749	45390268	+	.	intron (NM_001358443, intron 4 of 4)	intron (NM_001358443, intron 4 of 4)	19045	Cd200	0.617068	0.00158011	0.0360779
chr3	69289798	69290767	+	.	Intergenic	LTR16B2|LTR|ERVL	-26636	Ppm1l	0.616838	5.4553e-05	0.00313417
chr16	21671810	21672363	+	.	intron (NM_001001881, intron 1 of 1)	intron (NM_001001881, intron 1 of 1)	22579	2510009E07Rik	0.6145	0.00202846	0.0425443
chr9	51908773	51909308	+	.	Intergenic	LTR55|LTR|ERVL?	-5389	4933407I05Rik	0.612398	0.00133773	0.0323893
chr7	96920401	96921150	+	.	Intergenic	L1MDa|LINE|L1	-30752	Nars2	0.612383	0.000444644	0.014931
chr9	102514935	102515144	+	.	intron (NM_024291, intron 3 of 10)	L2|LINE|L2	8901	Ky	0.611572	0.00138371	0.0330668
chr8	95369419	95370211	+	.	intron (NM_008609, intron 6 of 9)	intron (NM_008609, intron 6 of 9)	17519	Mmp15	0.609219	0.000461743	0.0153412
chr5	110878783	110878992	+	.	promoter-TSS (NM_001267622)	promoter-TSS (NM_001267622)	-916	Ttc28	0.608662	0.00236014	0.0471742
chr7	58686576	58687011	+	.	intron (NM_009728, intron 1 of 20)	MTD|LTR|ERVL-MaLR	28591	Atp10a	0.607784	9.41281e-06	0.000822089
chr16	87725881	87726694	+	.	intron (NM_007520, intron 4 of 4)	intron (NM_007520, intron 4 of 4)	27333	Bach1	0.607707	5.76e-05	0.00327828
chr10	122680337	122680790	+	.	intron (NM_001110218, intron 1 of 9)	intron (NM_001110218, intron 1 of 9)	1248	Mir8104	0.606445	0.000789398	0.0223336
chr11	75318526	75319480	+	.	intron (NM_026653, intron 5 of 16)	intron (NM_026653, intron 5 of 16)	29380	Rpa1	0.606061	0.00183506	0.0398884
chr12	28834106	28834829	+	.	intron (NM_201357, intron 4 of 8)	intron (NM_201357, intron 4 of 8)	-75762	Gm31508	0.606032	1.25021e-05	0.00101424
chr17	88598825	88599475	+	.	Intergenic	Intergenic	-27405	Ston1	0.604604	0.00176456	0.0389207
chr5	110274081	110274597	+	.	TTS (NM_008993)	TTS (NM_008993)	-4440	Pgam5	0.60379	0.00174242	0.0385809
chr9	83572869	83573289	+	.	intron (NM_172507, intron 1 of 3)	intron (NM_172507, intron 1 of 3)	24741	Sh3bgrl2	0.603111	0.000172276	0.0074828
chr2	21963413	21964404	+	.	Intergenic	Intergenic	-263595	Myo3a	0.600363	0.00129531	0.0316216
chr18	82479461	82480100	+	.	intron (NM_001025245, intron 1 of 3)	intron (NM_001025245, intron 1 of 3)	4657	Mbp	0.599508	0.000738745	0.0213661
chr3	38280093	38280596	+	.	Intergenic	Intergenic	-72225	5430434I15Rik	0.597845	7.69756e-06	0.000702527
chr13	107954744	107956093	+	.	Intergenic	Intergenic	-65354	Zswim6	0.597526	5.13395e-05	0.00298839
chr15	94254963	94255533	+	.	intron (NR_045629, intron 3 of 3)	intron (NR_045629, intron 3 of 3)	8046	D630010B17Rik	0.595801	1.83409e-05	0.00133487
chr6	128034542	128036409	+	.	intron (NM_001356301, intron 1 of 7)	intron (NM_001356301, intron 1 of 7)	108103	Tspan9	0.595712	0.00196927	0.0417254
chr3	121426048	121427505	+	.	exon (NM_028044, exon 1 of 7)	exon (NM_028044, exon 1 of 7)	235	Cnn3	0.595423	7.82222e-05	0.00413762
chr9	103708418	103709228	+	.	intron (NM_178638, intron 2 of 5)	intron (NM_178638, intron 2 of 5)	-16016	Tmem108	0.594851	0.000411788	0.0140604
chr18	32542972	32543509	+	.	intron (NM_001048207, intron 1 of 2)	intron (NM_001048207, intron 1 of 2)	16794	Gypc	0.593804	0.00189876	0.0407571
chr3	116374359	116374901	+	.	intron (NM_001080818, intron 4 of 15)	intron (NM_001080818, intron 4 of 15)	-20386	Cdc14a	0.593162	0.00153616	0.0353982
chr8	70769369	70769742	+	.	intron (NM_008841, intron 13 of 15)	CpG	-2892	Ifi30	0.590296	0.00155038	0.0355786
chr2	160734318	160734722	+	.	intron (NM_021280, intron 2 of 33)	intron (NM_021280, intron 2 of 33)	3210	Plcg1	0.587818	0.000246224	0.00976682
chr7	38189306	38189943	+	.	intron (NM_001085385, intron 2 of 3)	intron (NM_001085385, intron 2 of 3)	5837	1600014C10Rik	0.587765	0.000550816	0.0174606
chr3	135516889	135517272	+	.	intron (NM_027288, intron 4 of 16)	MLT1F2|LTR|ERVL-MaLR	31469	Manba	0.587324	0.00191662	0.0410113
chr8	41334083	41334625	+	.	TTS (NM_023662)	TTS (NM_023662)	40343	Asah1	0.587151	0.000321053	0.0117713
chr8	107113966	107114965	+	.	Intergenic	Intergenic	-17920	Terf2	0.587028	0.00168155	0.0376265
chr6	54715679	54716183	+	.	Intergenic	Intergenic	34307	Mturn	0.584004	0.00113629	0.0289364
chr3	38282762	38283240	+	.	Intergenic	Intergenic	-74882	5430434I15Rik	0.581661	0.00105507	0.0273617
chr4	120882104	120882636	+	.	intron (NM_182929, intron 3 of 7)	intron (NM_182929, intron 3 of 7)	27571	Rims3	0.580624	0.000474442	0.0156404
chr7	132772974	132773490	+	.	intron (NM_212473, intron 2 of 4)	intron (NM_212473, intron 2 of 4)	3684	Fam53b	0.578717	0.000539737	0.0171958
chr7	130892898	130893477	+	.	intron (NM_001357696, intron 5 of 12)	intron (NM_001357696, intron 5 of 12)	-15081	Mir7061	0.578677	0.000958894	0.0255515
chr15	73268055	73268642	+	.	intron (NM_001358046, intron 19 of 34)	intron (NM_001358046, intron 19 of 34)	-13466	Mir151	0.578675	0.000308748	0.011455
chr9	118821280	118822171	+	.	intron (NM_001113514, intron 4 of 13)	intron (NM_001113514, intron 4 of 13)	-104811	Ctdspl	0.578376	0.000582821	0.0181502
chr1	176946902	176947287	+	.	intron (NM_001357390, intron 15 of 18)	intron (NM_001357390, intron 15 of 18)	-110961	Hmga2-ps1	0.576085	0.00129807	0.0316732
chr14	75769094	75769829	+	.	intron (NM_026232, intron 6 of 9)	intron (NM_026232, intron 6 of 9)	-14968	Cog3	0.575536	0.000817092	0.0228713
chr16	30678375	30679751	+	.	Intergenic	Intergenic	79340	Fam43a	0.575488	0.00113815	0.0289611
chr3	55461522	55462177	+	.	5' UTR (NM_001111051, exon 1 of 13)	5' UTR (NM_001111051, exon 1 of 13)	121	Dclk1	0.574931	0.00158615	0.0361589
chr2	122469070	122469729	+	.	Intergenic	RMER19B|LTR|ERVK	-1602	Bambi-ps1	0.574152	0.000598789	0.0184586
chr8	108886629	108887674	+	.	intron (NM_007496, intron 4 of 9)	intron (NM_007496, intron 4 of 9)	-49709	Mir3108	0.572759	2.06301e-05	0.00146641
chr7	98562899	98563440	+	.	Intergenic	Intergenic	68947	Lrrc32	0.571278	0.000128268	0.00600812
chr10	19043866	19044312	+	.	Intergenic	RLTR16|LTR|ERVK	-28679	Tnfaip3	0.570092	0.000850899	0.0234602
chr4	149282248	149282979	+	.	intron (NM_008441, intron 2 of 20)	intron (NM_008441, intron 2 of 20)	25085	Kif1b	0.569399	0.000989124	0.0260709
chr6	65524961	65525635	+	.	Intergenic	Intergenic	-65100	Tnip3	0.569337	0.000220293	0.00899469
chr10	25387284	25387695	+	.	intron (NM_001358754, intron 1 of 16)	intron (NM_001358754, intron 1 of 16)	-20879	Epb41l2	0.569034	0.00073204	0.0212446
chr6	71908567	71909497	+	.	promoter-TSS (NM_009088)	promoter-TSS (NM_009088)	-21	Polr1a	0.568651	0.00162814	0.0367865
chr2	13129797	13130225	+	.	intron (NM_009105, intron 8 of 8)	intron (NM_009105, intron 8 of 8)	-119147	C1ql3	0.568331	0.00101911	0.0266791
chr11	20531744	20532911	+	.	Intergenic	CpG	-10926	Sertad2	0.567828	0.00118526	0.0298017
chr6	99171799	99172805	+	.	intron (NM_001197321, intron 2 of 17)	intron (NM_001197321, intron 2 of 17)	94213	Foxp1	0.567786	0.000132378	0.00612406
chr2	13224239	13225071	+	.	intron (NM_009105, intron 3 of 8)	intron (NM_009105, intron 3 of 8)	46760	Rsu1	0.565341	0.00254073	0.0496127
chr5	115711513	115712375	+	.	intron (NR_151599, intron 2 of 10)	intron (NR_151599, intron 2 of 10)	19677	Bicdl1	0.565245	0.000262727	0.0102197
chr5	149439482	149440502	+	.	intron (NM_001310765, intron 1 of 5)	intron (NM_001310765, intron 1 of 5)	332	Tex26	0.56472	0.000950087	0.0253828
chr3	9974282	9975046	+	.	Intergenic	Intergenic	-37921	Fabp5	0.563999	0.00165578	0.037221
chr17	65873789	65874274	+	.	intron (NM_009067, intron 1 of 9)	intron (NM_009067, intron 1 of 9)	10892	Ralbp1	0.563614	0.00169015	0.0377496
chr17	88752866	88753464	+	.	intron (NM_013582, intron 9 of 10)	intron (NM_013582, intron 9 of 10)	38811	Lhcgr	0.563074	0.000817489	0.0228758
chr3	108415293	108416245	+	.	promoter-TSS (NM_017392)	promoter-TSS (NM_017392)	-275	Celsr2	0.561692	0.000448608	0.0150227
chr18	79256888	79257623	+	.	Intergenic	Intergenic	-147864	Setbp1	0.560695	1.93821e-06	0.000232158
chr14	101510271	101511280	+	.	intron (NM_001081278, intron 1 of 18)	intron (NM_001081278, intron 1 of 18)	98416	Tbc1d4	0.560526	0.000277945	0.0105885
chr13	28512505	28513499	+	.	intron (NR_045053, intron 7 of 8)	intron (NR_045053, intron 7 of 8)	197871	Mir6368	0.559826	1.35255e-05	0.00107341
chr14	73175432	73176104	+	.	intron (NM_134083, intron 12 of 14)	intron (NM_134083, intron 12 of 14)	31083	Mir687	0.558355	0.000831856	0.0231334
chr4	101357280	101357936	+	.	intron (NR_040640, intron 1 of 3)	intron (NR_040640, intron 1 of 3)	-1360	E130102H24Rik	0.558178	0.00208213	0.0433665
chr3	148510263	148510854	+	.	Intergenic	Intergenic	444077	Adgrl2	0.556893	1.16568e-05	0.000965261
chr16	87660960	87662083	+	.	Intergenic	Intergenic	-37433	Bach1	0.556536	0.00062847	0.0190836
chr18	79257932	79258319	+	.	Intergenic	Intergenic	-148734	Setbp1	0.553348	0.00225183	0.0457081
chr6	114892422	114893011	+	.	intron (NM_001356371, intron 2 of 5)	intron (NM_001356371, intron 2 of 5)	29105	Vgll4	0.550575	0.00059694	0.0184249
chr12	77193173	77193689	+	.	Intergenic	Intergenic	-44673	Fut8	0.548322	0.000788813	0.02233
chr13	30259324	30260440	+	.	Intergenic	B3|SINE|B2	-76474	Agtr1a	0.547476	0.00195957	0.0416103
chr7	6155452	6156471	+	.	promoter-TSS (NM_001013012)	promoter-TSS (NM_001013012)	10	Zfp787	0.546233	6.37295e-06	0.000606818
chr14	120406792	120407333	+	.	intron (NM_001360376, intron 8 of 8)	intron (NM_001360376, intron 8 of 8)	-71399	Rap2a	0.545665	0.000784178	0.0222434
chr1	51597025	51597757	+	.	promoter-TSS (NR_151621)	promoter-TSS (NR_151621)	-673	Gm17767	0.545089	0.00171173	0.0381179
chr10	117118221	117118896	+	.	intron (NM_177798, intron 1 of 9)	intron (NM_177798, intron 1 of 9)	29916	Frs2	0.544563	0.0013293	0.0322253
chr3	126628363	126628971	+	.	intron (NM_001025438, intron 2 of 18)	intron (NM_001025438, intron 2 of 18)	31716	Camk2d	0.544128	0.000186567	0.00796498
chr1	78538356	78538806	+	.	TTS (NM_026713)	TTS (NM_026713)	27521	Mogat1	0.542532	3.75264e-05	0.00235461
chr3	138007900	138008765	+	.	Intergenic	Intergenic	-26783	Dapp1	0.542377	0.000464084	0.0153795
chr19	47330584	47331238	+	.	intron (NM_008018, intron 6 of 14)	intron (NM_008018, intron 6 of 14)	-57322	Mir6995	0.541643	0.00120778	0.0301345
chr8	22701202	22701847	+	.	intron (NM_001159774, intron 2 of 21)	Lx8b|LINE|L1	5059	Ikbkb	0.539154	0.00128261	0.031379
chr19	57429859	57430511	+	.	Intergenic	MTD|LTR|ERVL-MaLR	-22721	Trub1	0.531922	3.47669e-05	0.00221932
chr6	58844122	58844782	+	.	intron (NM_001361966, intron 3 of 25)	intron (NM_001361966, intron 3 of 25)	10752	Herc3	0.531322	0.000331176	0.0120427
chr1	127322331	127322909	+	.	intron (NM_145128, intron 4 of 17)	B4A|SINE|B4	117634	Mgat5	0.531064	0.000409748	0.0140055
chr15	25412734	25414506	+	.	promoter-TSS (NR_027376)	promoter-TSS (NR_027376)	144	Basp1	0.530593	0.00251728	0.0492437
chr18	7608790	7609471	+	.	promoter-TSS (NM_001360860)	promoter-TSS (NM_001360860)	-976	Mpp7	0.530043	0.0025004	0.0490538
chr5	28402708	28403240	+	.	intron (NM_028234, intron 15 of 18)	intron (NM_028234, intron 15 of 18)	-64010	9530036O11Rik	0.529168	8.86487e-05	0.00454592
chr4	57142782	57143921	+	.	promoter-TSS (NM_019427)	promoter-TSS (NM_019427)	-195	Epb41l4b	0.528084	0.00187594	0.0405237
chr6	99646330	99646792	+	.	intron (NM_025829, intron 2 of 6)	intron (NM_025829, intron 2 of 6)	20210	Eif4e3	0.526942	0.000865474	0.0237344
chr11	31999848	32000742	+	.	promoter-TSS (NM_001290680)	promoter-TSS (NM_001290680)	-124	Nsg2	0.524513	0.000606354	0.0186255
chr13	76579388	76579925	+	.	intron (NM_030174, intron 1 of 20)	intron (NM_030174, intron 1 of 20)	194695	Mctp1	0.524052	4.0437e-05	0.00249179
chr3	8718155	8718677	+	.	Intergenic	Intergenic	-51378	Hey1	0.521341	0.00096608	0.0256439
chr1	13426078	13427528	+	.	Intergenic	ID_B1|SINE|B4	-52720	Ncoa2	0.52078	1.60719e-05	0.00121703
chr5	105239446	105240234	+	.	promoter-TSS (NM_001039646)	promoter-TSS (NM_001039646)	-307	Gbp10	0.520388	0.000852942	0.0234833
chr2	59469647	59470318	+	.	Intergenic	Intergenic	-14671	Dapl1	0.520307	5.09318e-05	0.002977
chr13	113634716	113635377	+	.	Intergenic	Intergenic	-16482	Snx18	0.513791	0.0016582	0.0372668
chr8	14967701	14968391	+	.	intron (NM_001037736, intron 17 of 27)	intron (NM_001037736, intron 17 of 27)	-42979	Kbtbd11	0.513674	0.00148529	0.0346441
chr2	6162474	6163044	+	.	Intergenic	Intergenic	29876	Gm10857	0.51187	0.00239553	0.0476429
chr14	118925233	118925688	+	.	promoter-TSS (NM_025943)	promoter-TSS (NM_025943)	10	Dzip1	0.511202	0.000987938	0.026051
chr5	134282487	134283045	+	.	intron (NM_001359066, intron 8 of 32)	intron (NM_001359066, intron 8 of 32)	29632	Gtf2i	0.511073	0.00238207	0.047465
chr3	35317995	35318841	+	.	Intergenic	Intergenic	347745	Gm6639	0.510944	0.00010111	0.00503058
chr4	154936397	154937266	+	.	Intergenic	Intergenic	-8754	Tnfrsf14	0.510471	5.11239e-06	0.000510615
chr8	116590132	116590938	+	.	intron (NM_029441, intron 3 of 6)	intron (NM_029441, intron 3 of 6)	85520	Dynlrb2	0.509744	0.000145808	0.00657966
chr4	87984134	87985046	+	.	intron (NM_027326, intron 2 of 10)	intron (NM_027326, intron 2 of 10)	48817	Mllt3	0.508808	0.000433684	0.0146628
chr12	3855664	3856454	+	.	intron (NM_007872, intron 3 of 22)	intron (NM_007872, intron 3 of 22)	6185	Dnmt3aos	0.508293	0.0015316	0.0353422
chr16	36927287	36927948	+	.	intron (NM_030035, intron 17 of 21)	intron (NM_030035, intron 17 of 21)	-7366	Hcls1	0.502465	0.000502963	0.0163263
chr13	28502111	28502663	+	.	intron (NR_045054, intron 7 of 7)	intron (NR_045054, intron 7 of 7)	208486	Mir6368	0.501411	0.000348581	0.0124301
chr5	149428278	149429165	+	.	intron (NM_001356995, intron 4 of 4)	intron (NM_001356995, intron 4 of 4)	-10939	Tex26	0.501028	0.000147021	0.00661905
chr5	140208586	140209342	+	.	intron (NR_152617, intron 10 of 16)	intron (NR_152617, intron 10 of 16)	-34046	Mad1l1	0.500197	0.000180976	0.00777917
chr15	12313141	12313675	+	.	Intergenic	Intergenic	-8088	Golph3	0.500119	0.00134032	0.0324278
chr2	180275935	180276260	+	.	Intergenic	Intergenic	-2632	Cables2	-0.50069	0.00178194	0.0391796
chr2	145196691	145197574	+	.	intron (NM_001356497, intron 1 of 16)	ORR1B1|LTR|ERVL-MaLR	29357	Slc24a3	-0.501189	0.000212714	0.00877178
chr14	75176575	75177096	+	.	5' UTR (NM_008879, exon 2 of 17)	5' UTR (NM_008879, exon 2 of 17)	40410	Lcp1	-0.502064	0.000918209	0.0247791
chr7	90059779	90060887	+	.	Intergenic	Intergenic	31174	E230029C05Rik	-0.504457	0.00152228	0.0352165
chr8	125066856	125068227	+	.	intron (NM_174854, intron 1 of 12)	intron (NM_174854, intron 1 of 12)	13346	Disc1	-0.505076	3.29751e-05	0.00212659
chr7	68282642	68283026	+	.	intron (NM_001013811, intron 1 of 8)	intron (NM_001013811, intron 1 of 8)	-6240	Gm16157	-0.505365	0.00135506	0.0326224
chr4	11492503	11493472	+	.	intron (NM_001081183, intron 1 of 24)	intron (NM_001081183, intron 1 of 24)	7029	Virma	-0.50636	0.000820391	0.0229373
chr3	121369436	121369988	+	.	Intergenic	ORR1D2|LTR|ERVL-MaLR	-56829	Cnn3	-0.50641	0.000286696	0.0108212
chr5	93151980	93152908	+	.	intron (NM_001009818, intron 3 of 9)	intron (NM_001009818, intron 3 of 9)	54051	Ccni	-0.506438	0.000137435	0.00628631
chr1	53796974	53798191	+	.	Intergenic	Intergenic	-12367	Stk17b	-0.50686	0.00135674	0.0326386
chr5	116024262	116024728	+	.	promoter-TSS (NM_031869)	promoter-TSS (NM_031869)	-67	Prkab1	-0.506873	0.000907469	0.0245678
chr16	45025291	45025834	+	.	Intergenic	Intergenic	-68449	Ccdc80	-0.507967	0.000180275	0.007761
chr2	151972861	151974591	+	.	promoter-TSS (NM_001289151)	promoter-TSS (NM_001289151)	255	Fam110a	-0.508564	0.000113582	0.00548102
chr5	98016130	98017226	+	.	intron (NM_133738, intron 3 of 16)	intron (NM_133738, intron 3 of 16)	14284	Antxr2	-0.509565	0.000192455	0.00815087
chr12	103325323	103325885	+	.	exon (NM_023049, exon 8 of 10)	exon (NM_023049, exon 8 of 10)	10645	Fam181a	-0.51132	0.000341231	0.0122688
chr14	57910436	57910928	+	.	Intergenic	Intergenic	-20346	Zdhhc20	-0.511664	0.00254356	0.0496482
chr11	52075897	52076738	+	.	intron (NM_001166654, intron 13 of 13)	intron (NM_001166654, intron 13 of 13)	-22507	Ppp2ca	-0.512395	0.00183177	0.0398535
chr6	124375405	124375956	+	.	Intergenic	Intergenic	-11194	1700027F06Rik	-0.51417	0.00138658	0.033119
chr19	53421004	53421648	+	.	Intergenic	Intergenic	-30692	Smndc1	-0.514241	0.000129705	0.00604633
chr1	128447149	128447600	+	.	Intergenic	Intergenic	-29958	Dars	-0.516871	0.00135268	0.0326051
chr2	71366627	71367955	+	.	intron (NM_172436, intron 1 of 17)	intron (NM_172436, intron 1 of 17)	263	Slc25a12	-0.517166	0.00155576	0.0356662
chr6	146521388	146522256	+	.	Intergenic	B3A|SINE|B2	-19599	Itpr2	-0.517715	0.000597896	0.0184369
chr15	81301071	81301846	+	.	Intergenic	BGLII_B|LTR|ERVK	-49596	8430426J06Rik	-0.517753	0.000210814	0.00871465
chr1	180387393	180387875	+	.	intron (NM_001081175, intron 2 of 7)	intron (NM_001081175, intron 2 of 7)	-57085	Gm5069	-0.518141	0.00189801	0.0407571
chr2	153525845	153526274	+	.	intron (NM_001134300, intron 1 of 10)	intron (NM_001134300, intron 1 of 10)	3912	Nol4l	-0.518514	0.000497257	0.0161789
chr14	46831888	46832375	+	.	promoter-TSS (NM_001360455)	promoter-TSS (NM_001360455)	-3	Cgrrf1	-0.519047	0.000311439	0.0115098
chr3	123266931	123267700	+	.	promoter-TSS (NM_027135)	promoter-TSS (NM_027135)	-181	Sec24d	-0.519398	0.000377682	0.0131495
chr2	163253185	163254247	+	.	intron (NM_001098799, intron 2 of 8)	intron (NM_001098799, intron 2 of 8)	28262	Tox2	-0.521151	0.00189888	0.0407571
chr8	34739800	34741328	+	.	Intergenic	Intergenic	-67046	Dusp4	-0.521278	0.000592095	0.0183276
chr12	81594868	81595435	+	.	promoter-TSS (NM_001347386)	promoter-TSS (NM_001347386)	-143	Med6	-0.521898	0.00198193	0.0418934
chr2	121270787	121271703	+	.	intron (NM_013735, intron 1 of 27)	CpG	162	Trp53bp1	-0.521988	0.00019619	0.00825636
chr3	59080886	59081627	+	.	intron (NM_177855, intron 10 of 43)	intron (NM_177855, intron 10 of 43)	20565	Gpr171	-0.522061	0.000110499	0.00537754
chr10	121316073	121316857	+	.	intron (NM_001361015, intron 2 of 12)	intron (NM_001361015, intron 2 of 12)	-5069	Tbc1d30	-0.524706	0.000820827	0.0229381
chr12	101007365	101008209	+	.	intron (NM_026681, intron 3 of 29)	ID4|SINE|ID	13981	Mir1190	-0.525326	0.00124701	0.0307352
chr1	180431854	180432256	+	.	TTS (NM_001081227)	TTS (NM_001081227)	51449	Stum	-0.526396	0.00189974	0.0407665
chr16	64800362	64800808	+	.	intron (NM_001347245, intron 3 of 8)	ORR1D2|LTR|ERVL-MaLR	-14264	Zfp654	-0.526593	0.000252329	0.00993611
chr18	35730187	35730687	+	.	3' UTR (NM_001033168, exon 2 of 2)	3' UTR (NM_001033168, exon 2 of 2)	3448	1700066B19Rik	-0.529077	0.000197659	0.00828593
chr11	95356415	95357364	+	.	intron (NM_172543, intron 1 of 7)	intron (NM_172543, intron 1 of 7)	19871	Fam117a	-0.529928	0.000536962	0.0171442
chr5	122371545	122372905	+	.	promoter-TSS (NM_026883)	promoter-TSS (NM_026883)	-262	Fam216a	-0.530342	0.000335595	0.0121239
chr9	110994642	110995190	+	.	intron (NR_152179, intron 2 of 6)	RMER17C2|LTR|ERVK	-5203	Rtp3	-0.531218	0.000618262	0.0188973
chr11	45794449	45795171	+	.	Intergenic	Intergenic	-13273	F630206G17Rik	-0.531243	0.000148018	0.00665475
chr15	83099921	83100487	+	.	promoter-TSS (NM_023475)	promoter-TSS (NM_023475)	-1	Serhl	-0.531502	0.0011861	0.0298055
chr6	37370451	37371067	+	.	intron (NM_178661, intron 2 of 11)	intron (NM_178661, intron 2 of 11)	-70783	Dgki	-0.532013	0.000231785	0.00933861
chr13	41381145	41382287	+	.	intron (NM_001111324, intron 2 of 7)	intron (NM_001111324, intron 2 of 7)	-22715	Nedd9	-0.532473	0.000303953	0.0113017
chr9	78442433	78443524	+	.	exon (NM_173386, exon 1 of 5)	exon (NM_173386, exon 1 of 5)	259	Mb21d1	-0.533451	0.00137274	0.0329338
chr6	39379127	39380222	+	.	Intergenic	B3|SINE|B2	-1679	Rab19	-0.534515	6.67635e-05	0.00365458
chr6	146221906	146222391	+	.	intron (NM_019923, intron 45 of 56)	intron (NM_019923, intron 45 of 56)	280075	Itpr2	-0.535866	0.000199804	0.00835071
chr6	114918161	114918782	+	.	intron (NM_001356371, intron 2 of 5)	intron (NM_001356371, intron 2 of 5)	3350	Vgll4	-0.536126	0.00226555	0.0459151
chr10	54117710	54118230	+	.	Intergenic	Intergenic	42048	Gm16998	-0.536591	0.000322128	0.0117937
chr12	73841898	73842845	+	.	Intergenic	Intergenic	-58953	Hif1a	-0.537348	0.000234518	0.00940585
chr2	72838045	72838723	+	.	Intergenic	Intergenic	-24667	6430710C18Rik	-0.537795	0.000141057	0.00641285
chr8	94532778	94533327	+	.	promoter-TSS (NM_153507)	promoter-TSS (NM_153507)	24	Cpne2	-0.53847	0.00157458	0.0359687
chr13	43365143	43366192	+	.	Intergenic	Intergenic	-5049	Sirt5	-0.538556	0.00237915	0.0474276
chr18	34856185	34856607	+	.	Intergenic	Intergenic	-4811	Egr1	-0.538616	0.00141995	0.0336766
chr6	134700425	134701273	+	.	intron (NM_001170479, intron 3 of 3)	intron (NM_001170479, intron 3 of 3)	59909	Borcs5	-0.538741	0.000586753	0.0182318
chr17	88123672	88124136	+	.	Intergenic	ORR1E|LTR|ERVL-MaLR	-1608	Gm4832	-0.538875	0.00218555	0.0448625
chr9	31300549	31301490	+	.	Intergenic	B3A|SINE|B2	-14088	Prdm10	-0.541433	0.000536616	0.0171388
chr6	98992474	98993583	+	.	intron (NM_001197321, intron 8 of 17)	intron (NM_001197321, intron 8 of 17)	35270	Foxp1	-0.541553	0.000834486	0.0231783
chr19	12595447	12596500	+	.	non-coding (NR_015503, exon 1 of 2)	non-coding (NR_015503, exon 1 of 2)	593	A330040F15Rik	-0.542012	0.000987087	0.0260427
chr1	181860420	181861096	+	.	Intergenic	Intergenic	-18357	Lbr	-0.542248	0.000403837	0.0138716
chr11	96987760	96988610	+	.	Intergenic	Intergenic	-10497	Sp2	-0.542859	0.00109759	0.0281869
chr5	105717944	105718797	+	.	intron (NM_178701, intron 1 of 2)	(TTG)n|Simple_repeat|Simple_repeat	17560	Lrrc8d	-0.543023	0.000822131	0.022953
chr13	117211372	117211906	+	.	Intergenic	Intergenic	-8934	Emb	-0.54308	3.24913e-05	0.00210235
chr17	45563685	45564693	+	.	intron (NM_001357105, intron 1 of 3)	CpG	253	Slc35b2	-0.543922	0.000357216	0.0126495
chr4	155200598	155201460	+	.	intron (NM_011385, intron 1 of 6)	ORR1D1|LTR|ERVL-MaLR	21506	Ski	-0.543977	5.25091e-06	0.000521019
chr3	87846195	87847186	+	.	promoter-TSS (NM_021309)	promoter-TSS (NM_021309)	-65	Sh2d2a	-0.545432	0.00157059	0.0359196
chr12	17373556	17374209	+	.	intron (NM_001008421, intron 12 of 20)	intron (NM_001008421, intron 12 of 20)	18490	Mir3066	-0.545556	0.00163809	0.0369655
chr8	126585568	126586121	+	.	Intergenic	Intergenic	7592	Irf2bp2	-0.545943	0.000372218	0.0129917
chr2	181381074	181381531	+	.	promoter-TSS (NM_023684)	promoter-TSS (NM_023684)	67	Lime1	-0.548519	0.000388966	0.0134462
chr8	128549683	128550533	+	.	Intergenic	Intergenic	-135546	Itgb1	-0.549793	3.0566e-05	0.00200441
JH584304.1	26365	27222	+	.					-0.550605	4.60532e-05	0.00274967
chr2	93427915	93428653	+	.	intron (NM_001271430, intron 5 of 8)	intron (NM_001271430, intron 5 of 8)	-6277	Mir7001	-0.551206	0.000300673	0.0112097
chr1	38897793	38898320	+	.	5' UTR (NM_145142, exon 1 of 7)	5' UTR (NM_145142, exon 1 of 7)	104	Chst10	-0.553305	0.00048855	0.0159489
chr12	22905969	22906733	+	.	Intergenic	CpG	103892	2410018L13Rik	-0.554195	0.00167045	0.0374643
chr13	114895831	114896316	+	.	intron (NM_008396, intron 2 of 29)	intron (NM_008396, intron 2 of 29)	36027	Itga2	-0.555606	0.00191561	0.0409988
chr10	81507951	81508514	+	.	intron (NM_010304, intron 5 of 6)	intron (NM_010304, intron 5 of 6)	-8095	S1pr4	-0.556156	2.63959e-05	0.00178915
chr9	119743911	119744493	+	.	Intergenic	LTR33|LTR|ERVL	-25170	Scn10a	-0.556738	4.69985e-05	0.00279582
chr18	65414574	65415378	+	.	intron (NR_105742, intron 3 of 6)	intron (NR_105742, intron 3 of 6)	-16021	Malt1	-0.557868	0.000698756	0.0205638
chr10	18142199	18142708	+	.	intron (NM_001195036, intron 14 of 20)	intron (NM_001195036, intron 14 of 20)	68437	Ect2l	-0.558709	0.000154383	0.00686794
chr3	115758340	115759437	+	.	Intergenic	Intergenic	-43833	S1pr1	-0.55979	0.000173924	0.00753635
chr5	125389001	125389809	+	.	intron (NM_019639, intron 1 of 1)	CpG	612	Ubc	-0.560941	0.00050342	0.0163303
chr3	69205200	69206524	+	.	Intergenic	Intergenic	-16557	Arl14	-0.561152	0.000341301	0.0122688
chr5	149526393	149527051	+	.	intron (NR_045423, intron 1 of 4)	intron (NR_045423, intron 1 of 4)	-1957	Wdr95	-0.563744	0.000518071	0.0167376
chr18	20961196	20961988	+	.	intron (NM_026301, intron 1 of 5)	CpG	16967	Rnf125	-0.563754	8.24125e-05	0.00430677
chr2	66123772	66125494	+	.	5' UTR (NM_015736, exon 1 of 11)	5' UTR (NM_015736, exon 1 of 11)	160	Galnt3	-0.564029	0.00112987	0.0288325
chr5	146857631	146858044	+	.	Intergenic	Intergenic	12766	Rasl11a	-0.564542	0.00187874	0.0405482
chr8	125012613	125013297	+	.	promoter-TSS (NM_016909)	promoter-TSS (NM_016909)	-42	Tsnax	-0.566056	0.00022685	0.00917395
chr19	6992407	6992917	+	.	promoter-TSS (NM_001357001)	promoter-TSS (NM_001357001)	-80	Dnajc4	-0.566148	0.000125187	0.00588359
chr5	93133239	93133814	+	.	intron (NM_001009818, intron 1 of 9)	intron (NM_001009818, intron 1 of 9)	40110	Sept11	-0.567845	0.00189559	0.0407571
chr7	126776636	126777162	+	.	promoter-TSS (NM_026875)	promoter-TSS (NM_026875)	-76	Ypel3	-0.568519	0.000231946	0.00934119
chr11	6520782	6521128	+	.	promoter-TSS (NM_178440)	promoter-TSS (NM_178440)	3	Myo1g	-0.56875	0.00237411	0.0473617
chr9	119102081	119103047	+	.	promoter-TSS (NM_177117)	promoter-TSS (NM_177117)	86	Dlec1	-0.570653	0.00131684	0.0320268
chr6	50393878	50394505	+	.	intron (NM_001163645, intron 2 of 21)	intron (NM_001163645, intron 2 of 21)	-11354	Osbpl3	-0.571011	0.000327599	0.0119349
chr17	45552036	45552433	+	.	Intergenic	Intergenic	-2557	Tmem151b	-0.572151	0.00222446	0.0453275
chr2	121170589	121171719	+	.	promoter-TSS (NM_001290819)	promoter-TSS (NM_001290819)	-14	Tubgcp4	-0.573448	0.000775266	0.0220685
chr7	30394250	30394845	+	.	Intergenic	LTR33A|LTR|ERVL	-19241	Tyrobp	-0.573864	0.000406716	0.013941
chr2	67565166	67566297	+	.	Intergenic	CpG	-109726	Mir7224	-0.575084	0.00172344	0.0383
chr7	132672492	132673069	+	.	intron (NM_029609, intron 6 of 6)	intron (NM_029609, intron 6 of 6)	62137	Lhpp	-0.575495	0.00178565	0.0392259
chr2	102956561	102957399	+	.	Intergenic	Intergenic	-55315	Cd44	-0.575593	0.000937098	0.0251393
chr2	172399570	172400370	+	.	intron (NM_001080820, intron 1 of 6)	L2c|LINE|L2	6176	Cass4	-0.57625	3.96509e-05	0.00245654
chr6	149193549	149194021	+	.	Intergenic	RLTR30B_MM|LTR|ERV1	-5073	Amn1	-0.576303	0.00031428	0.0115897
chr10	120193208	120193636	+	.	intron (NM_001359184, intron 1 of 11)	L2|LINE|L2	8175	Irak3	-0.577508	0.00190851	0.0408827
chr10	96586651	96587230	+	.	Intergenic	Intergenic	-30061	Btg1	-0.578238	0.00181456	0.0396285
chr5	96164032	96164451	+	.	Intergenic	Intergenic	-2251	Cnot6l	-0.578608	8.73459e-05	0.00449568
chr17	83732122	83732624	+	.	intron (NM_054082, intron 3 of 16)	intron (NM_054082, intron 3 of 16)	26210	Mta3	-0.578894	0.000274697	0.0105109
chr2	30178286	30178740	+	.	promoter-TSS (NM_172660)	promoter-TSS (NM_172660)	-54	Spout1	-0.580401	0.00226446	0.0459026
chr12	112619402	112620922	+	.	exon (NM_007421, exon 1 of 13)	exon (NM_007421, exon 1 of 13)	115	Adssl1	-0.581757	0.000138676	0.00632821
chr5	110807900	110808690	+	.	intron (NM_001347394, intron 3 of 27)	intron (NM_001347394, intron 3 of 27)	1786	Ulk1	-0.581961	0.00052944	0.0169708
chr12	69516432	69516921	+	.	Intergenic	Intergenic	-41126	5830428M24Rik	-0.58325	0.000321507	0.0117835
chr3	142356591	142357026	+	.	intron (NM_001190857, intron 1 of 7)	intron (NM_001190857, intron 1 of 7)	35042	Pdlim5	-0.583608	0.000208024	0.00860924
chr7	45916568	45917115	+	.	3' UTR (NM_144801, exon 8 of 8)	3' UTR (NM_144801, exon 8 of 8)	4008	Emp3	-0.583775	0.00109574	0.0281641
chr5	98032965	98033451	+	.	Intergenic	Intergenic	-2246	Antxr2	-0.58456	0.00103174	0.0269219
chr6	87810633	87811145	+	.	intron (NR_104478, intron 1 of 2)	intron (NR_104478, intron 1 of 2)	890	Rab43	-0.585207	0.00117317	0.0295739
chr2	145167659	145168385	+	.	5' UTR (NM_001356497, exon 1 of 17)	5' UTR (NM_001356497, exon 1 of 17)	247	Slc24a3	-0.58599	0.000815041	0.0228336
chr16	49935817	49937154	+	.	Intergenic	Intergenic	-19345	Gm19723	-0.586625	7.89915e-06	0.000716893
chr11	106535831	106536649	+	.	intron (NM_198292, intron 5 of 11)	intron (NM_198292, intron 5 of 11)	35249	Snord104	-0.587682	2.20823e-05	0.00154482
chr14	30184401	30185096	+	.	intron (NM_001083616, intron 4 of 46)	intron (NM_001083616, intron 4 of 46)	162115	Chdh	-0.587786	0.00224617	0.0456417
chr5	67306594	67307581	+	.	5' UTR (NM_001310629, exon 1 of 17)	5' UTR (NM_001310629, exon 1 of 17)	132	Slc30a9	-0.593333	9.32831e-06	0.00081544
chr9	85326889	85328703	+	.	promoter-TSS (NM_001160378)	promoter-TSS (NM_001160378)	-646	Fam46a	-0.594549	0.000100626	0.00502001
chr3	93581679	93582381	+	.	Intergenic	Intergenic	26913	S100a10	-0.59486	0.00213508	0.0441716
chr3	146159350	146159762	+	.	intron (NM_001005846, intron 1 of 13)	ORR1B1|LTR|ERVL-MaLR	9382	Mcoln2	-0.596242	0.00231352	0.0465576
chr11	98773664	98774304	+	.	intron (NM_145434, intron 1 of 7)	CpG	1393	Nr1d1	-0.597553	0.000361546	0.0127526
chr10	68035747	68037005	+	.	intron (NM_001359319, intron 10 of 11)	intron (NM_001359319, intron 10 of 11)	56806	Rtkn2	-0.597882	0.00175333	0.0387343
chr7	79742698	79743317	+	.	promoter-TSS (NM_001037927)	promoter-TSS (NM_001037927)	124	Pex11a	-0.598301	0.00153382	0.0353777
chr1	180829726	180830559	+	.	Intergenic	Intergenic	-16537	H3f3a	-0.599227	0.000825335	0.0229948
chr9	40423322	40423858	+	.	intron (NM_001357617, intron 1 of 20)	intron (NM_001357617, intron 1 of 20)	32174	Gramd1b	-0.599233	0.00079123	0.0223725
chr16	30187855	30188670	+	.	Intergenic	Intergenic	79270	Cpn2	-0.599345	0.000809798	0.0227456
chr6	125483454	125484330	+	.	intron (NM_007657, intron 1 of 7)	URR1A|DNA|hAT-Charlie	10868	Cd9	-0.600376	0.000314317	0.0115897
chr12	100903609	100904185	+	.	intron (NM_175493, intron 1 of 2)	intron (NM_175493, intron 1 of 2)	4301	Gpr68	-0.600467	1.2399e-06	0.000158872
chr9	96705590	96706279	+	.	intron (NM_001359959, intron 2 of 2)	intron (NM_001359959, intron 2 of 2)	13511	Zbtb38	-0.600683	0.000878588	0.0240128
chr2	71813970	71814418	+	.	intron (NM_008397, intron 1 of 25)	intron (NM_008397, intron 1 of 25)	27255	Itga6	-0.601644	1.30892e-05	0.00104822
chr5	142794157	142795035	+	.	intron (NM_178242, intron 2 of 15)	intron (NM_178242, intron 2 of 15)	22791	Tnrc18	-0.60243	5.09944e-06	0.000510368
chr18	65312250	65312853	+	.	intron (NM_001037294, intron 4 of 12)	intron (NM_001037294, intron 4 of 12)	63690	Mir122	-0.602804	5.53754e-06	0.000543052
chr1	191956225	191956977	+	.	Intergenic	Intergenic	-20769	Rd3	-0.60491	0.00061169	0.0187436
chr6	38341949	38343110	+	.	intron (NM_028864, intron 1 of 8)	intron (NM_028864, intron 1 of 8)	12074	Zc3hav1	-0.605922	7.94617e-05	0.00418631
chr1	182527869	182528898	+	.	Intergenic	Intergenic	-10773	Capn2	-0.606384	0.000250377	0.00989127
chr12	113167858	113168645	+	.	Intergenic	Intergenic	11830	Tedc1	-0.606773	0.000168184	0.00735428
chr5	139303524	139304056	+	.	intron (NM_172723, intron 2 of 10)	intron (NM_172723, intron 2 of 10)	21674	Adap1	-0.607833	1.63087e-05	0.00122827
chr2	25465759	25466119	+	.	TTS (NM_008963)	TTS (NM_008963)	3810	Ptgds	-0.607845	0.00212377	0.0440312
chr15	58415204	58416061	+	.	5' UTR (NM_145959, exon 1 of 24)	5' UTR (NM_145959, exon 1 of 24)	164	Fam91a1	-0.608972	0.00209959	0.0436135
chr9	72491725	72492591	+	.	promoter-TSS (NM_009359)	promoter-TSS (NM_009359)	-199	Tex9	-0.609073	0.000720875	0.0210557
chr2	93745964	93747052	+	.	intron (NM_001355076, intron 8 of 10)	intron (NM_001355076, intron 8 of 10)	76060	Ext2	-0.609791	0.000183709	0.00786018
chr11	70982712	70983226	+	.	promoter-TSS (NM_007573)	promoter-TSS (NM_007573)	57	C1qbp	-0.610363	0.00115208	0.0292012
chr4	62661280	62662087	+	.	intron (NM_134257, intron 10 of 15)	intron (NM_134257, intron 10 of 15)	-12291	Rgs3	-0.612383	0.00073141	0.0212446
chr16	91825766	91826206	+	.	intron (NM_001110276, intron 14 of 15)	intron (NM_001110276, intron 14 of 15)	96615	Itsn1	-0.612926	0.000449312	0.0150411
chr17	84116241	84116957	+	.	Intergenic	Intergenic	37939	4933433H22Rik	-0.613518	6.59828e-05	0.00361998
chr8	124346782	124347475	+	.	Intergenic	Intergenic	86808	Pgbd5	-0.613797	0.00186068	0.0403013
chr13	43243242	43243732	+	.	intron (NM_001033399, intron 1 of 1)	intron (NM_001033399, intron 1 of 1)	60685	Gfod1	-0.615117	0.000183328	0.00785078
chr1	181246823	181247609	+	.	Intergenic	Intergenic	-35238	Wdr26	-0.615302	0.000464022	0.0153795
chr7	66115835	66116411	+	.	intron (NM_001081163, intron 1 of 2)	intron (NM_001081163, intron 1 of 2)	6608	Chsy1	-0.61628	0.000525153	0.0168884
chr11	108272563	108273454	+	.	intron (NM_011101, intron 2 of 16)	intron (NM_011101, intron 2 of 16)	70880	Prkca	-0.616694	1.60276e-05	0.00121556
chr1	92064226	92064782	+	.	intron (NM_207225, intron 2 of 26)	intron (NM_207225, intron 2 of 26)	115837	Hdac4	-0.616941	8.36664e-06	0.000746109
chr18	35910073	35910525	+	.	Intergenic	Intergenic	-54531	Psd2	-0.616951	0.000655134	0.0196119
chr1	173420332	173420731	+	.	promoter-TSS (NM_001013779)	promoter-TSS (NM_001013779)	-73	Aim2	-0.617362	1.90176e-05	0.00137487
chr11	20477475	20478015	+	.	Intergenic	Intergenic	-65508	Sertad2	-0.618428	0.000129233	0.00603723
chr10	41838877	41839363	+	.	intron (NM_001162908, intron 1 of 9)	intron (NM_001162908, intron 1 of 9)	28546	Sesn1	-0.618528	0.00124072	0.0306224
chr12	100883150	100883663	+	.	intron (NM_001177674, intron 2 of 2)	intron (NM_001177674, intron 2 of 2)	16118	Gpr68	-0.619104	0.000754992	0.0216815
chr6	87541030	87541537	+	.	Intergenic	Intergenic	-8024	Arhgap25	-0.619981	0.0018949	0.0407571
chr2	30463825	30464392	+	.	Intergenic	MLT1I|LTR|ERVL-MaLR	10091	Ier5l	-0.620835	0.00036066	0.0127436
chr9	63757813	63758643	+	.	promoter-TSS (NM_016769)	promoter-TSS (NM_016769)	-234	Smad3	-0.622815	0.000518039	0.0167376
chr7	35729532	35730034	+	.	intron (NM_178704, intron 3 of 18)	intron (NM_178704, intron 3 of 18)	24671	Dpy19l3	-0.623093	0.00190719	0.0408723
chr1	180363918	180364442	+	.	intron (NM_001081175, intron 2 of 7)	intron (NM_001081175, intron 2 of 7)	-33631	Gm5069	-0.624889	3.57602e-05	0.00227012
chr6	86605206	86605761	+	.	Intergenic	Intergenic	-22691	Asprv1	-0.626193	0.00183877	0.0399512
chr11	119933774	119934543	+	.	Intergenic	Intergenic	-8934	Baiap2	-0.628762	0.000329446	0.0119932
chr11	54726464	54727976	+	.	intron (NM_178626, intron 3 of 5)	intron (NM_178626, intron 3 of 5)	60483	Cdc42se2	-0.62935	0.00116258	0.029383
chr3	97868052	97868481	+	.	intron (NM_001039376, intron 1 of 46)	CpG	20441	Pde4dip	-0.632149	0.00162284	0.0367094
chr9	123936504	123937025	+	.	Intergenic	Intergenic	31928	Ccr1	-0.635315	0.000414492	0.0141428
chr2	73463823	73464225	+	.	intron (NM_153138, intron 1 of 7)	intron (NM_153138, intron 1 of 7)	-10135	Wipf1	-0.636979	0.00165277	0.037179
chr1	34510298	34511412	+	.	Intergenic	Intergenic	12443	Prss39	-0.637333	0.00103147	0.0269219
chr2	30358697	30359544	+	.	intron (NM_001346806, intron 1 of 12)	CpG	196	Sh3glb2	-0.637607	0.00155766	0.0356825
chr3	105894567	105895625	+	.	intron (NM_027025, intron 1 of 6)	intron (NM_027025, intron 1 of 6)	-9325	Adora3	-0.637679	1.1365e-05	0.000947551
chr16	43701853	43702452	+	.	Intergenic	Intergenic	-37968	Tigit	-0.639331	0.0024451	0.0483647
chr17	88111859	88112745	+	.	Intergenic	RMER15|LTR|ERVL	-13210	Gm4832	-0.639525	1.46506e-05	0.00113953
chr19	47441567	47441960	+	.	intron (NM_008018, intron 1 of 14)	intron (NM_008018, intron 1 of 14)	22648	Sh3pxd2a	-0.639595	0.00119846	0.0299786
chr7	143712648	143713820	+	.	intron (NM_001199227, intron 3 of 21)	intron (NM_001199227, intron 3 of 21)	27126	Osbpl5	-0.639618	1.6438e-05	0.0012359
chr10	39402434	39402935	+	.	intron (NM_001122892, intron 2 of 12)	intron (NM_001122892, intron 2 of 12)	32885	Fyn	-0.639776	0.00213701	0.044193
chr1	133800893	133801559	+	.	Intergenic	Intergenic	-47479	Atp2b4	-0.639887	0.00031267	0.0115421
chr13	60936421	60937029	+	.	promoter-TSS (NM_007796)	promoter-TSS (NM_007796)	-100	Ctla2a	-0.639892	0.000238441	0.00952797
chr5	35582741	35583758	+	.	non-coding (NR_045807, exon 4 of 4)	non-coding (NR_045807, exon 4 of 4)	215	Acox3	-0.640083	0.00104199	0.027102
chr10	75434394	75434988	+	.	intron (NM_133995, intron 6 of 9)	intron (NM_133995, intron 6 of 9)	-14819	4933407G14Rik	-0.640404	0.000163799	0.00720457
chr2	71211494	71212067	+	.	promoter-TSS (NM_001198878)	promoter-TSS (NM_001198878)	74	Dync1i2	-0.640594	0.000503417	0.0163303
chr15	30610552	30611060	+	.	intron (NM_001355502, intron 3 of 21)	intron (NM_001355502, intron 3 of 21)	-428320	4930430F21Rik	-0.642811	9.26354e-05	0.00470821
chr2	174517158	174518042	+	.	Intergenic	Intergenic	-44659	Prelid3b	-0.643208	0.000626212	0.0190447
chr5	122233088	122234163	+	.	exon (NM_028752, exon 3 of 7)	exon (NM_028752, exon 3 of 7)	23338	Hvcn1	-0.643443	0.00165502	0.0372125
chr1	127344579	127345459	+	.	intron (NM_145128, intron 4 of 17)	intron (NM_145128, intron 4 of 17)	140033	Mgat5	-0.64402	0.000200527	0.00837373
chr11	70699929	70700934	+	.	promoter-TSS (NM_001252485)	promoter-TSS (NM_001252485)	-117	Kif1c	-0.64423	0.00154974	0.0355786
chr9	124121389	124121831	+	.	promoter-TSS (NM_009917)	promoter-TSS (NM_009917)	67	Ccr5	-0.645868	0.000473644	0.0156246
chr7	68283818	68284254	+	.	intron (NM_001013811, intron 1 of 8)	L1MB3|LINE|L1	-7442	Gm16157	-0.646189	0.000976593	0.0258218
chr3	60472094	60473203	+	.	promoter-TSS (NM_001253713)	promoter-TSS (NM_001253713)	-182	Mbnl1	-0.646369	0.00174239	0.0385809
chr7	143629493	143629929	+	.	non-coding (NR_153817, exon 2 of 2)	non-coding (NR_153817, exon 2 of 2)	1641	E230032D23Rik	-0.646629	0.000298886	0.0111636
chr11	121706417	121706835	+	.	intron (NM_144797, intron 1 of 3)	intron (NM_144797, intron 1 of 3)	4199	Metrnl	-0.646721	0.000989495	0.0260709
chr2	93460897	93461482	+	.	intron (NR_040532, intron 2 of 4)	intron (NR_040532, intron 2 of 4)	662	Cd82	-0.647594	0.00134885	0.0325452
chr15	5414298	5414839	+	.	Intergenic	Intergenic	-81750	5430437J10Rik	-0.647664	0.000776304	0.0220786
chr7	89171762	89172159	+	.	intron (NM_001360746, intron 6 of 14)	intron (NM_001360746, intron 6 of 14)	166827	Tmem135	-0.648343	0.00119691	0.0299708
chr10	117808072	117808490	+	.	Intergenic	Intergenic	-15576	Nup107	-0.64841	5.28802e-05	0.00305973
chr2	151569514	151570006	+	.	Intergenic	Intergenic	-2863	Sdcbp2	-0.649314	0.000687364	0.0203392
chr6	71962646	71963156	+	.	intron (NM_009088, intron 21 of 33)	L2|LINE|L2	53848	Polr1a	-0.649473	0.000795462	0.0224666
chr2	71046064	71047306	+	.	intron (NM_145524, intron 1 of 9)	intron (NM_145524, intron 1 of 9)	8921	Mettl8	-0.65124	0.00231079	0.046522
chr9	65010587	65011100	+	.	intron (NM_021345, intron 1 of 10)	intron (NM_021345, intron 1 of 10)	10874	Hacd3	-0.654128	0.00126427	0.031035
chr18	80686077	80686524	+	.	intron (NM_198429, intron 2 of 9)	intron (NM_198429, intron 2 of 9)	21873	Nfatc1	-0.654435	0.000960492	0.0255696
chr8	25653837	25654364	+	.	intron (NM_001001735, intron 4 of 9)	B4A|SINE|B4	13523	Nsd3	-0.654586	0.00162607	0.0367718
chr3	105768538	105769014	+	.	intron (NM_145541, intron 1 of 7)	L1MC1|LINE|L1	32605	Rap1a	-0.654644	0.00059713	0.0184249
chr12	110499217	110499636	+	.	intron (NM_001081457, intron 1 of 12)	intron (NM_001081457, intron 1 of 12)	13687	Ppp2r5c	-0.655093	0.00162697	0.0367771
chr19	24224499	24225727	+	.	promoter-TSS (NM_001360392)	promoter-TSS (NM_001360392)	15	Tjp2	-0.655317	0.00134817	0.032545
chr11	114807573	114808446	+	.	Intergenic	GC_rich|Low_complexity|Low_complexity	9085	Gpr142	-0.655546	9.95994e-05	0.00498924
chr5	77113807	77115315	+	.	intron (NM_175606, intron 1 of 2)	intron (NM_175606, intron 1 of 2)	562	Hopx	-0.655614	0.00083595	0.0231991
JH584304.1	55539	55807	+	.					-0.656222	0.000545008	0.0173208
chr5	105798239	105798982	+	.	intron (NM_001122768, intron 2 of 2)	L2c|LINE|L2	-77958	Zfp326	-0.656392	0.00174225	0.0385809
chr8	123064770	123065997	+	.	promoter-TSS (NM_153176)	promoter-TSS (NM_153176)	-125	Spg7	-0.656795	0.000114384	0.00551703
chr8	117548408	117548959	+	.	intron (NM_172285, intron 2 of 32)	intron (NM_172285, intron 2 of 32)	50408	Plcg2	-0.658763	0.000228751	0.0092393
chr18	4313645	4314295	+	.	Intergenic	Intergenic	38983	Map3k8	-0.659134	0.000360844	0.0127455
chr9	33060397	33061325	+	.	Intergenic	Intergenic	-131895	Gm27162	-0.659203	8.47888e-05	0.00439388
chr9	120091037	120091656	+	.	promoter-TSS (NM_007720)	promoter-TSS (NM_007720)	-787	Ccr8	-0.66008	0.0020792	0.0433286
chr15	76511681	76512622	+	.	promoter-TSS (NM_010046)	promoter-TSS (NM_010046)	-157	Dgat1	-0.660366	8.54905e-05	0.00441887
chr7	51879045	51879777	+	.	intron (NM_008087, intron 1 of 7)	intron (NM_008087, intron 1 of 7)	444	Gas2	-0.660439	3.66614e-06	0.000394054
chr14	67188294	67189293	+	.	Intergenic	Intergenic	-44499	Ebf2	-0.661306	2.07766e-05	0.00147467
chr4	133599629	133600118	+	.	TTS (NM_018754)	TTS (NM_018754)	2295	Sfn	-0.662243	0.000701876	0.0206244
chr17	73034429	73035236	+	.	Intergenic	Intergenic	-73153	Lclat1	-0.662258	0.000732083	0.0212446
chr8	124273541	124274199	+	.	intron (NM_139272, intron 1 of 15)	intron (NM_139272, intron 1 of 15)	42476	Galnt2	-0.662755	6.58265e-05	0.00361548
chr4	133625520	133626126	+	.	intron (NM_001017968, intron 2 of 7)	intron (NM_001017968, intron 2 of 7)	7606	Zdhhc18	-0.662872	0.00182514	0.0397615
chr7	125638511	125639230	+	.	Intergenic	MIRb|SINE|MIR	35441	Il21r	-0.663827	0.000879406	0.0240285
chr2	52955039	52955515	+	.	intron (NM_172409, intron 1 of 26)	intron (NM_172409, intron 1 of 26)	97409	Fmnl2	-0.664263	0.00138738	0.0331301
chr7	80765820	80766556	+	.	intron (NM_016721, intron 4 of 37)	intron (NM_016721, intron 4 of 37)	37143	Iqgap1	-0.664298	5.10678e-06	0.000510578
chr9	57339570	57340267	+	.	Intergenic	Intergenic	-51152	4930430J02Rik	-0.664422	0.000555012	0.017565
chr8	105297428	105298059	+	.	promoter-TSS (NM_148952)	promoter-TSS (NM_148952)	80	E2f4	-0.664613	3.56064e-05	0.00226183
chr13	101540344	101540864	+	.	Intergenic	Intergenic	-143024	4922502H24Rik	-0.664955	3.80608e-05	0.00237611
chr4	130899765	130900403	+	.	Intergenic	Intergenic	-13250	Laptm5	-0.665057	0.00246529	0.0485798
chr7	126470089	126470506	+	.	intron (NR_110346, intron 4 of 9)	intron (NR_110346, intron 4 of 9)	2797	Sh2b1	-0.66537	0.000239621	0.00956725
chr13	19182249	19182674	+	.	Intergenic	Intergenic	213352	Stard3nl	-0.665371	0.000487494	0.0159223
chr9	51401739	51402270	+	.	Intergenic	Intergenic	-73087	1810046K07Rik	-0.665386	0.00224347	0.0456193
chr12	77113484	77114077	+	.	Intergenic	Intergenic	-124324	Fut8	-0.66544	7.52958e-06	0.000691734
chr2	93454196	93454867	+	.	intron (NR_040532, intron 1 of 4)	intron (NR_040532, intron 1 of 4)	1712	Gm10804	-0.665982	2.93288e-06	0.000325439
chr13	104620398	104620827	+	.	Intergenic	Intergenic	196341	Cwc27	-0.666238	0.000628255	0.019083
chr7	114301244	114301934	+	.	Intergenic	L4_A_Mam|LINE|RTE-X	-25473	Psma1	-0.66628	0.000850542	0.023457
chr1	126817642	126818145	+	.	intron (NM_176957, intron 1 of 12)	intron (NM_176957, intron 1 of 12)	12739	Nckap5	-0.666935	3.08756e-05	0.00201927
chr12	54998966	54999557	+	.	Intergenic	MLT1J2|LTR|ERVL-MaLR	-12925	Baz1a	-0.666953	0.00168031	0.0376248
chr3	55743738	55744271	+	.	intron (NM_030595, intron 41 of 57)	intron (NM_030595, intron 41 of 57)	-38506	Mab21l1	-0.667048	0.00010765	0.00526265
chr8	61305403	61306308	+	.	intron (NM_021506, intron 2 of 11)	intron (NM_021506, intron 2 of 11)	-16983	1700001D01Rik	-0.667162	0.000605971	0.0186255
chr6	127079783	127080582	+	.	exon (NM_022657, exon 3 of 3)	exon (NM_022657, exon 3 of 3)	7280	Fgf23	-0.667798	0.000754437	0.0216719
chrX	159909325	159910275	+	.	intron (NM_001135728, intron 4 of 12)	intron (NM_001135728, intron 4 of 12)	-32893	Sh3kbp1	-0.668692	0.00132735	0.0322119
chr9	31254614	31255140	+	.	Intergenic	Intergenic	-16524	Gm7244	-0.669623	0.00189677	0.0407571
chr2	5613601	5614139	+	.	intron (NM_001290374, intron 1 of 9)	intron (NM_001290374, intron 1 of 9)	62176	Camk1d	-0.670041	0.00172599	0.0383391
chr2	28517269	28517978	+	.	intron (NM_009058, intron 1 of 17)	intron (NM_009058, intron 1 of 17)	4456	Ralgds	-0.670612	0.00175934	0.0388151
chr9	15529600	15530423	+	.	intron (NM_001359604, intron 2 of 2)	intron (NM_001359604, intron 2 of 2)	24516	Smco4	-0.67082	0.000133203	0.00615234
chr4	150406296	150407192	+	.	intron (NM_001085492, intron 2 of 22)	intron (NM_001085492, intron 2 of 22)	124828	Rere	-0.672898	0.000692903	0.0204348
chr11	88619509	88619821	+	.	non-coding (NR_131025, exon 1 of 3)	non-coding (NR_131025, exon 1 of 3)	414	0610039H22Rik	-0.67296	0.0023239	0.0467063
JH584304.1	61010	61309	+	.					-0.673489	0.000111776	0.00542076
chr2	93192559	93192975	+	.	intron (NM_001356537, intron 2 of 8)	intron (NM_001356537, intron 2 of 8)	5219	Trp53i11	-0.673506	2.87729e-05	0.00191128
chr7	28440781	28441095	+	.	promoter-TSS (NM_001039192)	promoter-TSS (NM_001039192)	1	Gmfg	-0.673667	0.000867772	0.0237706
chr1	23915423	23916287	+	.	intron (NM_001357395, intron 1 of 10)	intron (NM_001357395, intron 1 of 10)	-6119	Smap1	-0.673733	4.33361e-06	0.000449427
chr1	136254620	136255986	+	.	Intergenic	Intergenic	5570	Gpr25	-0.674038	0.00109286	0.0281246
chr7	101580796	101581403	+	.	promoter-TSS (NM_019915)	promoter-TSS (NM_019915)	62	Art2b	-0.674222	0.000247528	0.0097986
chr15	12007916	12008462	+	.	Intergenic	Intergenic	-12182	Sub1	-0.674666	0.00176952	0.0389946
chr6	136547009	136547521	+	.	intron (NM_019426, intron 1 of 14)	intron (NM_019426, intron 1 of 14)	28414	Atf7ip	-0.674942	0.00128938	0.0315085
chr8	111393343	111394129	+	.	promoter-TSS (NM_178086)	promoter-TSS (NM_178086)	85	Fa2h	-0.675641	0.00134853	0.0325452
chr2	128412974	128413382	+	.	intron (NR_028591, intron 1 of 1)	intron (NR_028591, intron 1 of 1)	16173	Gm14005	-0.675858	2.51668e-05	0.00172589
chr6	119396222	119396661	+	.	intron (NM_197985, intron 1 of 7)	intron (NM_197985, intron 1 of 7)	-7707	Adipor2	-0.675957	0.000720235	0.0210433
chr5	100584809	100585611	+	.	Intergenic	MLT1G|LTR|ERVL-MaLR	-13005	Plac8	-0.675972	8.05875e-07	0.00011211
chr10	128715620	128716678	+	.	exon (NM_021882, exon 6 of 11)	exon (NM_021882, exon 6 of 11)	9891	Pmel	-0.676158	0.0025605	0.0498787
chr4	83354752	83355339	+	.	Intergenic	Intergenic	-30856	Ttc39b	-0.67617	0.000212806	0.00877178
chr2	58137636	58138078	+	.	intron (NM_139200, intron 7 of 7)	intron (NM_139200, intron 7 of 7)	22265	Cytip	-0.67632	0.000115698	0.00556382
chr7	74495469	74495921	+	.	intron (NM_001038643, intron 2 of 10)	intron (NM_001038643, intron 2 of 10)	59085	Slco3a1	-0.677216	0.00053482	0.0170926
chr12	111538547	111538887	+	.	intron (NM_178041, intron 2 of 11)	CpG-3539	616	Eif5	-0.678752	0.000312654	0.0115421
chr5	125106055	125106607	+	.	intron (NM_011424, intron 5 of 46)	intron (NM_011424, intron 5 of 46)	72883	Ncor2	-0.678817	0.0011356	0.0289266
chr10	83718816	83719420	+	.	Intergenic	Intergenic	-3747	1500009L16Rik	-0.678846	0.00230693	0.0464832
chr3	59296186	59297141	+	.	intron (NM_177855, intron 40 of 43)	intron (NM_177855, intron 40 of 43)	-33678	P2ry12	-0.679423	0.00181104	0.0395782
chr11	62494726	62495238	+	.	intron (NM_001039536, intron 2 of 6)	intron (NM_001039536, intron 2 of 6)	36522	Pigl	-0.680057	8.46311e-05	0.00439076
chr6	122532846	122533391	+	.	Intergenic	Intergenic	19534	Mfap5	-0.680688	4.38788e-05	0.00264252
chr10	67100254	67100698	+	.	Intergenic	Intergenic	-3488	Reep3	-0.681912	0.000254626	0.0100144
chr10	80032754	80033912	+	.	intron (NR_038088, intron 1 of 4)	intron (NR_038088, intron 1 of 4)	6326	Polr2e	-0.682166	0.00220745	0.0450942
chr17	87344177	87345130	+	.	intron (NM_028639, intron 14 of 19)	intron (NM_028639, intron 14 of 19)	61767	Ttc7	-0.682316	3.41394e-08	8.45936e-06
chr16	78560108	78560528	+	.	promoter-TSS (NR_040569)	promoter-TSS (NR_040569)	2	4930478L05Rik	-0.683322	0.000273037	0.010468
chrX	50874212	50874988	+	.	intron (NM_133729, intron 3 of 11)	intron (NM_133729, intron 3 of 11)	33229	Stk26	-0.684783	0.000223909	0.00909278
chr18	73541574	73542417	+	.	Intergenic	Intergenic	-30710	Mex3c	-0.684983	8.2721e-05	0.00431696
chr2	48473030	48473820	+	.	Intergenic	Intergenic	-340684	Acvr2a	-0.685032	0.00013438	0.00619313
chr3	101020731	101021963	+	.	intron (NM_001167906, intron 1 of 8)	intron (NM_001167906, intron 1 of 8)	8148	Cd101	-0.6855	0.00166373	0.0373566
chr12	102674621	102674979	+	.	intron (NM_172584, intron 2 of 9)	intron (NM_172584, intron 2 of 9)	10220	Mir1936	-0.686163	0.000245334	0.00974596
chr1	125430729	125431066	+	.	intron (NM_001205386, intron 2 of 12)	B1F1|SINE|Alu	4830	Actr3	-0.686501	0.00195341	0.0415248
chr9	75435907	75436235	+	.	Intergenic	Intergenic	-5453	Leo1	-0.686818	0.00214039	0.0442534
chr19	16327818	16328710	+	.	intron (NM_008139, intron 3 of 6)	intron (NM_008139, intron 3 of 6)	-13260	Mir496b	-0.68683	0.000761448	0.021809
chr12	17881319	17882196	+	.	Intergenic	CpG	190948	Hpcal1	-0.687305	2.13391e-05	0.00150354
chr17	64754098	64754795	+	.	3' UTR (NM_008549, exon 22 of 22)	3' UTR (NM_008549, exon 22 of 22)	-12665	Dreh	-0.688742	3.89962e-05	0.00242313
chr4	106958102	106958546	+	.	intron (NM_001355532, intron 1 of 14)	intron (NM_001355532, intron 1 of 14)	35139	Ssbp3	-0.68909	0.00227517	0.046062
chr9	56075164	56075676	+	.	Intergenic	Intergenic	-14556	Pstpip1	-0.689354	0.00174723	0.0386394
chr15	62177681	62178282	+	.	intron (NR_132746, intron 3 of 6)	intron (NR_132746, intron 3 of 6)	41470	H2afy3	-0.691924	0.000712899	0.0208916
chr10	80681975	80682374	+	.	Intergenic	RLTR14|LTR|ERV1	-5881	Mknk2	-0.692444	0.00053281	0.0170502
chr7	18884219	18885031	+	.	promoter-TSS (NM_009402)	promoter-TSS (NM_009402)	-65	Pglyrp1	-0.693248	0.000796146	0.0224788
chr14	103017007	103017463	+	.	intron (NR_045657, intron 2 of 2)	intron (NR_045657, intron 2 of 2)	16568	4933432I03Rik	-0.694011	3.59913e-05	0.00227932
chr12	35021211	35021758	+	.	Intergenic	Intergenic	-25705	Snx13	-0.695136	0.000123547	0.00582622
chr3	94851723	94852122	+	.	intron (NM_001165948, intron 1 of 18)	intron (NM_001165948, intron 1 of 18)	14355	Pogz	-0.695464	0.00218327	0.0448447
chr9	95350543	95351028	+	.	Intergenic	Intergenic	56485	Chst2	-0.695489	4.29755e-05	0.00260383
chr1	133821141	133821703	+	.	Intergenic	Intergenic	-67675	Atp2b4	-0.696568	0.000891354	0.0242936
chr9	61679564	61680153	+	.	Intergenic	Intergenic	234652	Rplp1	-0.696778	0.00231356	0.0465576
chr7	99536005	99536573	+	.	intron (NM_178220, intron 1 of 14)	intron (NM_178220, intron 1 of 14)	803	Arrb1	-0.696883	2.47289e-05	0.00170065
chr17	29494156	29494661	+	.	intron (NM_008842, intron 5 of 5)	intron (NM_008842, intron 5 of 5)	3363	Pim1	-0.697122	0.000827475	0.0230427
chr11	82214272	82214873	+	.	Intergenic	Intergenic	-34760	Ccl1	-0.697439	1.97784e-07	3.56015e-05
chr3	54708853	54709576	+	.	intron (NM_001358017, intron 10 of 24)	intron (NM_001358017, intron 10 of 24)	14091	Supt20	-0.697603	0.000299207	0.0111636
chr7	80340860	80341198	+	.	promoter-TSS (NM_133952)	promoter-TSS (NM_133952)	-810	Unc45a	-0.699006	0.0010702	0.0276574
chr3	33955892	33957039	+	.	Intergenic	Intergenic	-63614	Fxr1	-0.699613	5.89448e-05	0.00332952
chr6	48508014	48508503	+	.	intron (NR_027808, intron 1 of 6)	intron (NR_027808, intron 1 of 6)	3919	Zfp862-ps	-0.699833	0.0019188	0.04104
chr16	78557620	78558074	+	.	intron (NM_025967, intron 2 of 4)	intron (NM_025967, intron 2 of 4)	-2469	4930478L05Rik	-0.700073	0.000647905	0.0194852
chr2	78859618	78860461	+	.	Intergenic	Intergenic	-9008	Ube2e3	-0.70101	7.69217e-05	0.00408213
chr1	128704940	128705595	+	.	Intergenic	Intergenic	-112968	Cxcr4	-0.701373	0.000461266	0.0153306
chr2	32714891	32715548	+	.	Intergenic	Intergenic	-2247	Mir3960	-0.70167	0.000833757	0.0231646
chr1	21960436	21960744	+	.	intron (NM_023872, intron 1 of 13)	intron (NM_023872, intron 1 of 13)	1352	Kcnq5	-0.701842	0.00115005	0.0291876
chr2	73495737	73496340	+	.	intron (NM_153138, intron 1 of 7)	intron (NM_153138, intron 1 of 7)	-10285	Wipf1	-0.701947	0.00016002	0.00707351
chr8	126651992	126652581	+	.	Intergenic	B3A|SINE|B2	-58850	Irf2bp2	-0.702308	0.00150579	0.0349632
chr15	73170455	73170941	+	.	intron (NM_153178, intron 1 of 18)	intron (NM_153178, intron 1 of 18)	14249	Ago2	-0.702376	0.000221189	0.00902748
chr5	144221317	144221953	+	.	intron (NM_027410, intron 1 of 24)	intron (NM_027410, intron 1 of 24)	1980	Tecpr1	-0.702536	3.72794e-06	0.000399788
chr9	46083278	46083994	+	.	intron (NM_027498, intron 1 of 24)	intron (NM_027498, intron 1 of 24)	70816	Sik3	-0.702591	0.000237967	0.00951673
chr3	133563448	133564111	+	.	Intergenic	Intergenic	-19389	Tet2	-0.702837	0.00112917	0.0288305
chr11	86586769	86587614	+	.	intron (NM_001356531, intron 10 of 11)	intron (NM_001356531, intron 10 of 11)	-3033	Mir21a	-0.703374	0.000380002	0.0132066
chr17	7163887	7164398	+	.	Intergenic	Intergenic	-5973	Rps6ka2	-0.703806	0.00245173	0.0484185
chr5	66193165	66193944	+	.	Intergenic	MIRb|SINE|MIR	-2219	1700126H18Rik	-0.704245	0.000855868	0.023533
chr2	124719805	124720555	+	.	Intergenic	ORR1E|LTR|ERVL-MaLR	66599	Sema6d	-0.704254	0.00122797	0.0304313
JH584304.1	2084	3240	+	.					-0.704929	1.18803e-05	0.000982103
chr5	53490565	53491356	+	.	Intergenic	Intergenic	-64819	Rbpj	-0.705156	3.23762e-07	5.31166e-05
chr7	120698986	120700069	+	.	intron (NM_001164580, intron 1 of 2)	L1MCb|LINE|L1	21907	Mosmo	-0.705244	0.00137193	0.0329225
chr9	114778028	114778468	+	.	intron (NM_001252479, intron 1 of 3)	L1MB8|LINE|L1	3745	Cmtm7	-0.705281	0.000462646	0.0153607
chr6	50416513	50417299	+	.	intron (NM_001163645, intron 2 of 21)	intron (NM_001163645, intron 2 of 21)	-34069	Osbpl3	-0.705322	3.52011e-06	0.000380457
chr9	80080734	80081375	+	.	intron (NM_001311110, intron 1 of 23)	ID_B1|SINE|B4	14151	Senp6	-0.705905	0.000140154	0.00638072
chr1	179024953	179025676	+	.	intron (NM_027188, intron 10 of 11)	ID|SINE|ID	492727	Smyd3	-0.707179	3.52935e-05	0.00224635
chr6	97293601	97294802	+	.	intron (NM_145148, intron 22 of 23)	intron (NM_145148, intron 22 of 23)	-41421	Lmod3	-0.707418	6.28917e-06	0.000601616
chr3	19661748	19662330	+	.	intron (NM_001081281, intron 4 of 9)	intron (NM_001081281, intron 4 of 9)	17579	Trim55	-0.707429	0.0019895	0.0419602
chr11	69410621	69411096	+	.	intron (NM_001017426, intron 1 of 22)	CpG	2817	Kdm6b	-0.707555	7.98146e-05	0.00419678
chr16	96272913	96273725	+	.	promoter-TSS (NM_001358389)	promoter-TSS (NM_001358389)	-194	B3galt5	-0.708074	0.000153281	0.0068283
chr7	101555440	101555952	+	.	intron (NM_007490, intron 1 of 2)	intron (NM_007490, intron 1 of 2)	106	Art2a-ps	-0.708289	0.00178183	0.0391796
chr9	113706155	113707032	+	.	intron (NM_001164678, intron 1 of 17)	intron (NM_001164678, intron 1 of 17)	1666	Pdcd6ip	-0.708704	0.000190292	0.00807092
chr7	13302707	13303257	+	.	intron (NM_001083188, intron 19 of 28)	intron (NM_001083188, intron 19 of 28)	-22685	Pla2g4c	-0.709077	5.83963e-05	0.0033096
chr14	100209573	100210272	+	.	Intergenic	Intergenic	-60126	Klf12	-0.709486	0.00100255	0.0263435
chr2	32259793	32260474	+	.	promoter-TSS (NM_011675)	promoter-TSS (NM_011675)	-28	Uck1	-0.709522	0.0018771	0.0405385
chr11	101095248	101095945	+	.	promoter-TSS (NM_008949)	promoter-TSS (NM_008949)	-161	Psmc3ip	-0.710479	0.000717632	0.0209999
chr8	94178847	94179325	+	.	promoter-TSS (NM_013602)	promoter-TSS (NM_013602)	-3	Mt1	-0.710987	0.000280847	0.0106708
chr8	84126825	84127900	+	.	intron (NM_001013384, intron 3 of 9)	intron (NM_001013384, intron 3 of 9)	1373	Podnl1	-0.711274	0.000364063	0.0128127
chr17	35051733	35052133	+	.	intron (NM_033444, intron 1 of 5)	intron (NM_033444, intron 1 of 5)	1690	Clic1	-0.711585	0.000383436	0.0132975
chr1	87621462	87622150	+	.	intron (NM_001110192, intron 1 of 26)	intron (NM_001110192, intron 1 of 26)	1494	Inpp5d	-0.711768	0.00046416	0.0153795
chr18	12642969	12644055	+	.	promoter-TSS (NM_028341)	promoter-TSS (NM_028341)	-21	Ttc39c	-0.711837	8.51548e-05	0.00440854
chr1	36273296	36273711	+	.	promoter-TSS (NM_153408)	promoter-TSS (NM_153408)	-78	Neurl3	-0.712829	0.000232285	0.00934119
chr10	39376620	39377168	+	.	intron (NM_001122893, intron 1 of 13)	intron (NM_001122893, intron 1 of 13)	7095	Fyn	-0.712974	0.000460404	0.0153124
chr5	63961493	63962241	+	.	intron (NM_145923, intron 1 of 6)	intron (NM_145923, intron 1 of 6)	7030	Rell1	-0.713073	0.000251284	0.00991032
chr13	19356038	19357736	+	.	TTS (NM_024270)	TTS (NM_024270)	38926	Stard3nl	-0.713467	0.000173108	0.00751559
chr1	135131058	135131384	+	.	intron (NR_153383, intron 1 of 36)	intron (NR_153383, intron 1 of 36)	1354	Ptprv	-0.713744	0.00246739	0.0486008
chrX	167205833	167206201	+	.	Intergenic	Intergenic	3201	Tmsb4x	-0.713854	0.00092428	0.0248946
chr1	80213611	80214228	+	.	promoter-TSS (NM_173425)	promoter-TSS (NM_173425)	25	Fam124b	-0.71392	9.61631e-07	0.00012793
chr1	92050738	92051389	+	.	intron (NM_207225, intron 3 of 26)	intron (NM_207225, intron 3 of 26)	129278	Hdac4	-0.71439	0.000909917	0.0246067
chr18	56685058	56685612	+	.	Intergenic	MER34A|LTR|ERV1	-22478	Lmnb1	-0.715031	0.00106801	0.0276093
chr14	65045138	65045606	+	.	Intergenic	Intergenic	52734	Extl3	-0.71578	1.68203e-05	0.00125419
chr2	27404403	27405512	+	.	intron (NM_009500, intron 1 of 27)	MIRc|SINE|MIR	22651	Vav2	-0.715822	0.00250604	0.0491028
chr6	37481063	37481552	+	.	Intergenic	RMER6C|LTR|ERVK	-39159	Creb3l2	-0.716101	0.000177249	0.00764422
chrX	122396779	122397930	+	.	promoter-TSS (NM_138742)	promoter-TSS (NM_138742)	31	Nap1l3	-0.716141	0.000740673	0.0214155
chr7	119800512	119801458	+	.	intron (NM_001004187, intron 2 of 12)	intron (NM_001004187, intron 2 of 12)	6798	Rexo5	-0.716948	0.0012569	0.030927
JH584304.1	31088	31847	+	.					-0.717011	0.000173781	0.0075347
chr6	86593098	86593878	+	.	Intergenic	L1M2|LINE|L1	-34686	Asprv1	-0.717928	0.00033183	0.0120552
chr11	79076287	79077145	+	.	intron (NM_013571, intron 1 of 17)	intron (NM_013571, intron 1 of 17)	-16880	Ksr1	-0.717957	0.000324418	0.0118634
chr9	65535076	65535847	+	.	Intergenic	Intergenic	44626	Plekho2	-0.718205	0.000863378	0.0236902
chr4	129035083	129035651	+	.	Intergenic	Intergenic	-22904	Rnf19b	-0.718371	0.000148679	0.00666907
chr5	43355135	43355661	+	.	Intergenic	Intergenic	-120044	Gm7854	-0.718589	7.22505e-05	0.00388169
chr2	167805760	167806340	+	.	Intergenic	Intergenic	114873	A530013C23Rik	-0.71862	0.000676884	0.0201208
chr4	62681324	62681875	+	.	intron (NM_001310706, intron 1 of 6)	intron (NM_001310706, intron 1 of 6)	7625	Rgs3	-0.71875	2.6471e-05	0.00179136
chr14	68050565	68051414	+	.	Intergenic	Intergenic	-32874	Nefl	-0.718804	0.000347826	0.0124118
chr3	129557605	129557938	+	.	intron (NM_130450, intron 2 of 4)	intron (NM_130450, intron 2 of 4)	-25383	Gm35986	-0.719093	0.000473889	0.0156274
chr9	70244060	70244640	+	.	intron (NM_181072, intron 1 of 27)	intron (NM_181072, intron 1 of 27)	37000	Myo1e	-0.719215	0.00028133	0.0106808
chr5	148741637	148741985	+	.	promoter-TSS (NR_028285)	promoter-TSS (NR_028285)	-29	2210417A02Rik	-0.719379	0.00152811	0.0352878
chr2	164047083	164047796	+	.	intron (NM_001114079, intron 11 of 13)	intron (NM_001114079, intron 11 of 13)	22215	Pabpc1l	-0.720132	4.59019e-06	0.000469535
chr4	133872866	133873415	+	.	intron (NM_009097, intron 2 of 21)	intron (NM_009097, intron 2 of 21)	1591	Rps6ka1	-0.720173	0.000379386	0.0131899
chr19	36522581	36523316	+	.	Intergenic	Lx8|LINE|L1	-31691	Hectd2	-0.722131	0.00218846	0.0448663
chr4	126259518	126260147	+	.	Intergenic	Intergenic	-2573	Trappc3	-0.722202	0.000133672	0.00616634
chr16	93917825	93918822	+	.	TTS (NM_019500)	TTS (NM_019500)	11244	Cldn14	-0.722239	5.34788e-05	0.00309253
chr2	90583566	90583966	+	.	Intergenic	Intergenic	-3119	Ptprj	-0.722507	0.00136084	0.0327128
chr10	82697243	82697801	+	.	Intergenic	Intergenic	-1485	Hcfc2	-0.722593	0.000201695	0.00840809
chr5	122949019	122949591	+	.	intron (NM_001003953, intron 6 of 22)	intron (NM_001003953, intron 6 of 22)	39794	Kdm2b	-0.723235	0.00016103	0.00710844
chr16	91061507	91062170	+	.	intron (NM_028905, intron 1 of 2)	intron (NM_028905, intron 1 of 2)	7307	4932438H23Rik	-0.723987	8.59856e-05	0.00443975
chr11	116423888	116424471	+	.	Intergenic	Intergenic	-9915	Ubald2	-0.724096	0.000286599	0.0108212
chr11	34009796	34010619	+	.	intron (NR_155520, intron 4 of 4)	intron (NR_155520, intron 4 of 4)	-17014	Kcnip1	-0.724225	0.00143079	0.0338506
chr3	68709217	68709856	+	.	Intergenic	Intergenic	18112	Il12a	-0.724874	0.000845419	0.0233753
chr12	26310253	26310602	+	.	3' UTR (NM_001081977, exon 10 of 10)	3' UTR (NM_001081977, exon 10 of 10)	-36283	4930549C15Rik	-0.724906	0.000546646	0.01734
chr5	23718727	23719601	+	.	Intergenic	RLTR19A|LTR|ERVK	-6497	AI506816	-0.725066	0.000895533	0.0243816
chr19	32254919	32255354	+	.	intron (NM_144792, intron 3 of 9)	intron (NM_144792, intron 3 of 9)	-44123	Sgms1	-0.725858	0.00201793	0.042424
chr6	97277959	97278632	+	.	Intergenic	Intergenic	-25515	Lmod3	-0.726101	0.00024993	0.00987759
chr15	25828277	25828890	+	.	Intergenic	Intergenic	-14715	Retreg1	-0.726838	4.81962e-05	0.0028566
chr11	84067651	84068768	+	.	intron (NM_019819, intron 1 of 2)	CpG	148	Dusp14	-0.727806	0.00101302	0.0265471
chr3	107845813	107846888	+	.	Intergenic	Intergenic	-30880	Eps8l3	-0.728005	0.000346629	0.012395
chr6	108531129	108531896	+	.	intron (NM_010585, intron 60 of 61)	intron (NM_010585, intron 60 of 61)	41769	Mir7661	-0.728035	0.00171457	0.0381639
chr15	76207377	76207871	+	.	intron (NM_001163542, intron 1 of 33)	intron (NM_001163542, intron 1 of 33)	629	Plec	-0.728313	0.0012282	0.0304313
chr2	132509263	132510040	+	.	intron (NR_028286, intron 1 of 3)	intron (NR_028286, intron 1 of 3)	18923	1700026D11Rik	-0.72851	0.000218132	0.00893642
chr16	91780736	91781809	+	.	intron (NM_001110276, intron 1 of 15)	intron (NM_001110276, intron 1 of 15)	51901	Itsn1	-0.729168	0.000932932	0.0250551
chr10	117434822	117435260	+	.	Intergenic	Intergenic	12394	Gm32141	-0.729624	0.00194138	0.0413413
chr2	73470122	73470741	+	.	intron (NM_153138, intron 1 of 7)	intron (NM_153138, intron 1 of 7)	15322	Wipf1	-0.729717	0.000145374	0.00656711
chr10	107932047	107932874	+	.	Intergenic	Intergenic	-14185	Gm29685	-0.730686	0.0016274	0.0367783
chr1	69680533	69680844	+	.	intron (NM_011770, intron 3 of 7)	intron (NM_011770, intron 3 of 7)	5272	Ikzf2	-0.731285	0.0010295	0.0268922
chr4	137609303	137610189	+	.	intron (NM_001355588, intron 6 of 26)	intron (NM_001355588, intron 6 of 26)	15574	Usp48	-0.732001	0.0015695	0.0359196
chr2	180276750	180277271	+	.	TTS (NM_173031)	TTS (NM_173031)	-3545	Cables2	-0.732104	2.43506e-08	6.28989e-06
JH584304.1	36767	37178	+	.					-0.732506	0.00102411	0.0267872
chr18	56708798	56709206	+	.	intron (NM_010721, intron 1 of 10)	CpG	1189	Lmnb1	-0.73319	0.000193071	0.00816388
chr7	144417535	144417986	+	.	intron (NM_001081370, intron 10 of 10)	intron (NM_001081370, intron 10 of 10)	53175	Cttn	-0.733327	0.0012279	0.0304313
chr1	43897105	43897566	+	.	Intergenic	Intergenic	-36659	Tpp2	-0.734236	0.00154758	0.0355658
chr2	157446992	157448172	+	.	intron (NM_001025395, intron 2 of 13)	intron (NM_001025395, intron 2 of 13)	23289	Src	-0.734952	8.71929e-07	0.000118619
chr4	148033855	148034229	+	.	intron (NM_011929, intron 2 of 22)	intron (NM_011929, intron 2 of 22)	4771	Clcn6	-0.735603	0.000522799	0.0168411
chr7	132402340	132403126	+	.	Intergenic	Lx8|LINE|L1	-85505	Chst15	-0.735606	0.000256242	0.0100536
chr14	76579721	76580227	+	.	Intergenic	Intergenic	-23085	Serp2	-0.735964	9.12549e-06	0.000799865
chr9	92384096	92384977	+	.	Intergenic	Tigger1|DNA|TcMar-Tigger	-72842	Plscr4	-0.737288	0.00020123	0.00839588
chr11	90263960	90264620	+	.	intron (NM_026178, intron 3 of 6)	intron (NM_026178, intron 3 of 6)	14814	Mmd	-0.737313	1.22052e-06	0.000156986
chr9	88332352	88332955	+	.	intron (NM_011851, intron 1 of 8)	intron (NM_011851, intron 1 of 8)	5044	Nt5e	-0.737835	1.90794e-05	0.00137729
chr8	107291001	107291776	+	.	intron (NR_039557, intron 2 of 3).3	intron (NR_039557, intron 2 of 3).3	-2082	Nfat5	-0.738167	0.000156341	0.00693608
chr11	97683989	97684665	+	.	3' UTR (NM_139311, exon 20 of 20)	3' UTR (NM_139311, exon 20 of 20)	-1625	Cisd3	-0.738289	0.00104888	0.0272375
chr1	180199227	180199890	+	.	Intergenic	L2a|LINE|L2	-3538	Coq8a	-0.73983	7.67739e-06	0.000701343
chr17	5801926	5802546	+	.	intron (NR_045079, intron 2 of 2)	intron (NR_045079, intron 2 of 2)	2746	3300005D01Rik	-0.739851	0.000117661	0.00563045
chr17	50471255	50471548	+	.	Intergenic	Intergenic	-38146	Plcl2	-0.741508	0.00074571	0.0214809
chr15	38535231	38535782	+	.	Intergenic	Intergenic	-16240	Azin1	-0.741572	2.60729e-05	0.00177305
chr10	119294323	119295096	+	.	Intergenic	Intergenic	-25525	4930477N07Rik	-0.74262	0.000228153	0.00921898
chr4	134096992	134097573	+	.	Intergenic	Intergenic	-2209	Cd52	-0.742658	9.76476e-05	0.00492185
chr15	53100416	53101476	+	.	intron (NM_010162, intron 4 of 10)	intron (NM_010162, intron 4 of 10)	245237	Ext1	-0.743816	0.00227934	0.0460926
chr13	5846837	5847198	+	.	Intergenic	Intergenic	11075	1700016G22Rik	-0.744067	0.00129122	0.0315375
chr11	86578916	86579401	+	.	Intergenic	Intergenic	5000	Mir21a	-0.745276	0.000929194	0.0249685
chr10	112002258	112003098	+	.	Intergenic	Intergenic	-5414	Glipr1	-0.745349	1.30817e-05	0.00104822
chr7	110164055	110164575	+	.	Intergenic	Intergenic	42256	Wee1	-0.746237	5.27721e-05	0.00305711
chr7	18840433	18841108	+	.	intron (NM_153760, intron 1 of 4)	intron (NM_153760, intron 1 of 4)	804	Mill2	-0.746752	0.00202376	0.0425191
chr6	90782246	90782837	+	.	intron (NM_001356440, intron 1 of 13)	intron (NM_001356440, intron 1 of 13)	27582	Iqsec1	-0.747068	0.00166024	0.0372955
chr5	73193621	73194557	+	.	intron (NM_028194, intron 3 of 62)	intron (NM_028194, intron 3 of 62)	62529	Fryl	-0.747824	0.00141771	0.0336447
chr5	148624643	148625032	+	.	Intergenic	Intergenic	-72049	Ubl3	-0.748258	0.00125453	0.0308893
chr12	69510708	69511275	+	.	Intergenic	Intergenic	-35441	5830428M24Rik	-0.748339	1.1996e-05	0.000987473
chr1	160245956	160246348	+	.	intron (NM_001038621, intron 4 of 8)	intron (NM_001038621, intron 4 of 8)	-33260	Cacybp	-0.748544	0.00167402	0.037527
chr14	55097625	55098423	+	.	TTS (NM_001303502)	TTS (NM_001303502)	3240	Thtpa	-0.748874	3.07742e-05	0.00201535
chr13	107095251	107095805	+	.	Intergenic	Intergenic	72958	3830408C21Rik	-0.749309	0.000481149	0.0157601
chr6	120915085	120915585	+	.	intron (NM_007544, intron 1 of 5)	intron (NM_007544, intron 1 of 5)	1489	Bid	-0.749487	0.000802876	0.0226229
chr16	49969949	49970871	+	.	Intergenic	Intergenic	-10050	Gm6936	-0.75005	0.000504956	0.0163638
chr5	147449024	147449400	+	.	intron (NM_028291, intron 1 of 18)	B1F|SINE|Alu	19056	Pan3	-0.750425	0.0012874	0.031468
chr11	116130443	116131360	+	.	TTS (NM_024177)	TTS (NM_024177)	227	Trim65	-0.750729	9.93685e-05	0.00498791
chr17	44654384	44655132	+	.	intron (NM_001271631, intron 2 of 4)	intron (NM_001271631, intron 2 of 4)	81418	Runx2	-0.750848	1.0393e-06	0.000137324
chr6	128836090	128836849	+	.	Intergenic	Intergenic	-10154	Klrb1b	-0.750887	0.000496132	0.0161555
chr13	52998492	52999025	+	.	Intergenic	Intergenic	-17719	Nfil3	-0.751041	0.000522107	0.0168299
chr3	84714992	84715587	+	.	Intergenic	Intergenic	49097	Tmem154	-0.753098	1.31547e-07	2.5892e-05
chr2	65342048	65342508	+	.	intron (NM_177074, intron 7 of 11)	intron (NM_177074, intron 7 of 11)	21748	Slc38a11	-0.753373	1.08891e-06	0.000142525
chr2	152787533	152788085	+	.	intron (NM_009743, intron 2 of 2)	intron (NM_009743, intron 2 of 2)	33636	Cox4i2	-0.753426	6.46079e-06	0.000613813
chr10	40246748	40247289	+	.	promoter-TSS (NM_023323)	promoter-TSS (NM_023323)	21	Rpf2	-0.753949	0.000390519	0.0134903
chr13	99384388	99385276	+	.	intron (NM_173757, intron 4 of 10)	intron (NM_173757, intron 4 of 10)	27994	6430562O15Rik	-0.753991	0.000175629	0.00759255
chr5	29132184	29132662	+	.	Intergenic	Intergenic	-63570	Rnf32	-0.754075	0.00119982	0.0299896
chr11	98469822	98470673	+	.	intron (NM_011771, intron 7 of 7)	intron (NM_011771, intron 7 of 7)	23413	Grb7	-0.754359	0.000976396	0.0258218
chr16	30024583	30025231	+	.	intron (NR_045878, intron 3 of 3)	intron (NR_045878, intron 3 of 3)	14572	9030404E10Rik	-0.756577	8.4002e-06	0.000748417
chr2	74655501	74656313	+	.	exon (NM_007967, exon 3 of 3)	exon (NM_007967, exon 3 of 3)	3650	Evx2	-0.757695	0.000521112	0.0168146
chr15	25816913	25817667	+	.	Intergenic	Intergenic	-26008	Retreg1	-0.759051	0.000128697	0.00602242
chr1	13593160	13593814	+	.	Intergenic	ORR1D2|LTR|ERVL-MaLR	-3577	Tram1	-0.759433	9.65638e-05	0.00488239
chr13	51756531	51756955	+	.	intron (NM_001281880, intron 2 of 16)	intron (NM_001281880, intron 2 of 16)	37004	Sema4d	-0.760467	0.000432453	0.0146326
chr11	70614994	70616001	+	.	promoter-TSS (NM_001145537)	promoter-TSS (NM_001145537)	-397	4930544D05Rik	-0.760976	3.22841e-05	0.00209451
chr13	91702327	91702726	+	.	non-coding (NR_015501, exon 2 of 2)	non-coding (NR_015501, exon 2 of 2)	-38995	Acot12	-0.761105	0.000184979	0.00790408
chr8	125531622	125532380	+	.	intron (NM_001357372, intron 1 of 21)	intron (NM_001357372, intron 1 of 21)	37862	Sipa1l2	-0.761604	0.000267255	0.0102949
chr9	65541395	65542428	+	.	Intergenic	Intergenic	38176	Plekho2	-0.761622	0.00247611	0.0487221
chr13	51748058	51748551	+	.	intron (NM_001281880, intron 2 of 16)	intron (NM_001281880, intron 2 of 16)	45443	Sema4d	-0.76197	7.17708e-05	0.00386495
chr13	9180049	9180690	+	.	Intergenic	ORR1E|LTR|ERVL-MaLR	86488	Larp4b	-0.763067	0.000296148	0.0111048
chr8	75083794	75084231	+	.	Intergenic	Intergenic	-9606	Hmox1	-0.764087	0.0013837	0.0330668
chr18	65381525	65382287	+	.	intron (NM_001037294, intron 1 of 12)	intron (NM_001037294, intron 1 of 12)	11982	Alpk2	-0.764586	4.16177e-07	6.53316e-05
chr9	100462027	100462443	+	.	intron (NM_001033543, intron 5 of 6)	intron (NM_001033543, intron 5 of 6)	24238	Il20rb	-0.764715	4.18634e-06	0.000439469
chr16	55754221	55754841	+	.	Intergenic	Intergenic	67607	Nfkbiz	-0.764788	3.40579e-07	5.51846e-05
chr6	50391995	50392322	+	.	intron (NM_001163645, intron 2 of 21)	intron (NM_001163645, intron 2 of 21)	-9321	Osbpl3	-0.765002	0.00223913	0.0455502
chr6	113330624	113330926	+	.	intron (NM_010957, intron 3 of 6)	ORR1A4|LTR|ERVL-MaLR	3799	Ogg1	-0.765582	0.000364509	0.0128238
chr17	73246810	73247334	+	.	Intergenic	MLT1A0|LTR|ERVL-MaLR	139087	Lclat1	-0.765586	2.11467e-05	0.00149224
chr4	63668236	63668719	+	.	Intergenic	Intergenic	34056	Gm11482	-0.76681	0.00224621	0.0456417
chr12	108761221	108761567	+	.	Intergenic	Intergenic	-31917	Yy1	-0.767008	1.44503e-05	0.00112485
chr15	96654740	96655135	+	.	Intergenic	ORR1E|LTR|ERVL-MaLR	-12024	Slc38a1	-0.767557	7.70696e-05	0.00408775
chrX	106704550	106705104	+	.	intron (NM_001033541, intron 3 of 3)	intron (NM_001033541, intron 3 of 3)	-101148	Cysltr1	-0.767592	5.39962e-05	0.00310954
chr14	78699132	78699665	+	.	intron (NM_001081336, intron 2 of 29)	intron (NM_001081336, intron 2 of 29)	33331	Dgkh	-0.768649	3.42854e-05	0.00219571
chr19	47137935	47138544	+	.	promoter-TSS (NM_133746)	promoter-TSS (NM_133746)	55	Calhm2	-0.768922	0.00256342	0.0498958
chr10	95195692	95196185	+	.	intron (NM_001330138, intron 2 of 2)	ORR1E|LTR|ERVL-MaLR	-50113	Gm29684	-0.769306	1.51356e-05	0.00116792
chr3	87765064	87765543	+	.	intron (NM_152799, intron 1 of 24)	intron (NM_152799, intron 1 of 24)	3650	Pear1	-0.769399	8.54365e-07	0.000116525
chr4	141239098	141239776	+	.	Intergenic	Intergenic	-3447	Arhgef19	-0.769623	5.05041e-06	0.000507025
chr6	14900493	14901917	+	.	promoter-TSS (NM_053242)	promoter-TSS (NM_053242)	-144	Foxp2	-0.770924	0.000153981	0.00685344
chr12	31996838	31997280	+	.	intron (NM_011158, intron 2 of 10)	MamRep605|LTR?|LTR?	-46814	Hbp1	-0.772119	0.00053064	0.0169981
chr11	21222809	21223247	+	.	Intergenic	Intergenic	-16004	Vps54	-0.772218	0.000939015	0.0251655
chr1	10257290	10257886	+	.	Intergenic	Intergenic	-24918	Arfgef1	-0.772724	0.00174795	0.0386418
chr14	121954567	121955100	+	.	exon (NM_183031, exon 2 of 2)	exon (NM_183031, exon 2 of 2)	10360	Gpr183	-0.77358	2.65609e-06	0.000299713
chr8	113656104	113656602	+	.	TTS (NM_001048145)	TTS (NM_001048145)	13140	Syce1l	-0.773906	7.43472e-07	0.000104776
chr10	34030129	34030705	+	.	Intergenic	Intergenic	-7180	Trappc3l	-0.774121	0.000201975	0.00841615
chr16	49887824	49888607	+	.	intron (NM_010581, intron 4 of 9)	Tigger6a|DNA|TcMar-Tigger	32561	Cd47	-0.774347	0.00184353	0.0400368
chr2	93444189	93444693	+	.	intron (NM_001136055, intron 1 of 9)	intron (NM_001136055, intron 1 of 9)	8231	Cd82	-0.775146	0.0022977	0.046364
chrX	57338380	57339113	+	.	promoter-TSS (NM_152801)	promoter-TSS (NM_152801)	-17	Arhgef6	-0.775193	0.00144574	0.0340725
chr10	41595488	41596013	+	.	intron (NM_001358562, intron 30 of 47)	intron (NM_001358562, intron 30 of 47)	27734	5730435O14Rik	-0.779193	0.000284863	0.0107939
chr8	94191126	94191713	+	.	Intergenic	Intergenic	12330	Mt1	-0.779197	0.000251216	0.00991032
chr18	80228347	80228951	+	.	Intergenic	Intergenic	18453	Hsbp1l1	-0.779202	0.000214982	0.00883711
chr16	78619345	78619844	+	.	Intergenic	RMER15|LTR|ERVL	-42906	D16Ertd472e	-0.779302	3.21993e-05	0.0020918
chr10	91138281	91138651	+	.	Intergenic	ORR1B2|LTR|ERVL-MaLR	-14503	Slc25a3	-0.77931	0.000368592	0.0129068
chr4	155571446	155571930	+	.	intron (NM_001355599, intron 1 of 10)	intron (NM_001355599, intron 1 of 10)	7873	Nadk	-0.779539	4.23023e-05	0.00257304
chr10	78134390	78135313	+	.	Intergenic	Intergenic	34917	D10Jhu81e	-0.780064	0.000264268	0.0102505
chr10	83533895	83534327	+	.	promoter-TSS (NM_153543)	promoter-TSS (NM_153543)	29	Aldh1l2	-0.78104	0.00250551	0.0491023
chr16	58694118	58694507	+	.	Intergenic	Intergenic	24104	Cpox	-0.782146	9.67293e-05	0.00488822
chr4	63404281	63404631	+	.	Intergenic	Intergenic	-1011	Akna	-0.782275	2.6426e-05	0.00178956
chr6	8648482	8649058	+	.	intron (NM_001252266, intron 10 of 11)	intron (NM_001252266, intron 10 of 11)	109688	Ica1	-0.782441	2.87138e-06	0.000319929
chr2	163642667	163643579	+	.	intron (NM_012032, intron 1 of 9)	RLTR4_Mm|LTR|ERV1	-1727	0610039K10Rik	-0.784162	0.00019244	0.00815087
chr9	64340257	64341408	+	.	promoter-TSS (NM_001177784)	promoter-TSS (NM_001177784)	-59	Dis3l	-0.784639	0.000528901	0.0169647
chr15	58654843	58655474	+	.	Intergenic	Intergenic	168269	Tmem65	-0.785049	0.00115953	0.0293442
chr12	76533318	76534186	+	.	promoter-TSS (NR_039597)	promoter-TSS (NR_039597)	192	Plekhg3	-0.785157	0.00160079	0.0363456
chr7	101600318	101600791	+	.	Intergenic	L1MC1|LINE|L1	-19393	Art2b	-0.785226	0.00102752	0.026862
chr10	128036793	128037177	+	.	intron (NM_001282976, intron 2 of 7)	intron (NM_001282976, intron 2 of 7)	1639	Naca	-0.785981	0.00149085	0.0347156
chr2	29672620	29673507	+	.	intron (NM_054050, intron 1 of 23)	intron (NM_054050, intron 1 of 23)	53343	Rapgef1	-0.786788	0.000190123	0.00807077
chr2	117446597	117447490	+	.	Intergenic	Intergenic	-104166	Rasgrp1	-0.788183	2.50801e-07	4.35352e-05
chr4	135120133	135120733	+	.	promoter-TSS (NM_019732)	promoter-TSS (NM_019732)	-212	Runx3	-0.78866	6.75577e-06	0.000635636
chr9	117902190	117902869	+	.	Intergenic	Intergenic	-137993	Azi2	-0.790202	2.96375e-08	7.49643e-06
chr11	119676830	119677509	+	.	intron (NM_028898, intron 3 of 33)	intron (NM_028898, intron 3 of 33)	74264	Rptor	-0.790759	0.000497621	0.0161853
chr13	41483990	41484397	+	.	intron (NM_001111324, intron 1 of 7)	intron (NM_001111324, intron 1 of 7)	3167	Nedd9	-0.79185	0.00122758	0.0304313
chr5	31576450	31577114	+	.	Intergenic	Intergenic	-5385	AI839979	-0.792653	3.94559e-06	0.000419702
chr5	31602367	31602769	+	.	Intergenic	Intergenic	-11383	Mrpl33	-0.792654	0.000431239	0.0146017
chr5	112298321	112298917	+	.	intron (NM_001326590, intron 1 of 5)	intron (NM_001326590, intron 1 of 5)	21928	Tpst2	-0.792678	0.00221731	0.0452196
chr1	181865885	181867154	+	.	Intergenic	Intergenic	-24118	Lbr	-0.792784	0.000445662	0.0149549
chr16	78531944	78532557	+	.	Intergenic	Intergenic	-28066	4930478L05Rik	-0.792793	0.00199805	0.0420812
chr9	66883454	66883944	+	.	intron (NM_173413, intron 1 of 7)	intron (NM_173413, intron 1 of 7)	36006	Rab8b	-0.793658	0.000267076	0.0102921
chr7	99833482	99834647	+	.	Intergenic	MTD|LTR|ERVL-MaLR	-5647	Neu3	-0.795458	0.000170047	0.00741906
chr18	84726967	84727961	+	.	intron (NM_173770, intron 2 of 4)	intron (NM_173770, intron 2 of 4)	7320	Fam69c	-0.795586	0.000594523	0.0183736
chr2	172976606	172977068	+	.	Intergenic	MTE2a|LTR|ERVL-MaLR	-3005	Spo11	-0.795897	0.000123829	0.0058367
chr12	86800823	86801417	+	.	Intergenic	Intergenic	66751	Lrrc74a	-0.796292	0.00118871	0.0298269
chr15	101977325	101977742	+	.	Intergenic	CpG	-23246	Krt78	-0.796412	1.61638e-05	0.00122114
chr8	86856254	86856756	+	.	intron (NM_030563, intron 2 of 6)	intron (NM_030563, intron 2 of 6)	28753	N4bp1	-0.796644	0.000150129	0.00672474
chr9	54642520	54643062	+	.	intron (NM_053178, intron 1 of 13)	intron (NM_053178, intron 1 of 13)	19094	Acsbg1	-0.796966	6.40632e-05	0.00354789
[truncated: 5,643 more rows]
[truncated: 3 more columns]
