# Supplementary material for: Vps34-orchestrated lipid signaling processes regulate the transitional heterogeneity and functional adaptation of effector regulatory T cells
Source: PLoS Biol. 2025 Apr 11;23(4):e3003074. doi: 10.1371/journal.pbio.3003074 (PMC11990774; doi:10.1371/journal.pbio.3003074)
Supplement: S6 Table — (XLSX) [file pbio.3003074.s014.xlsx]

## Sheet: S6 Table
S6 Table. Differentially accessible (DA) chromatin regions in perinatal Vps34-deficient (Vps34 KO) cTregs versus perinatal control cTregs (upper), perinatal Vps34-deficient transitional eTregs versus perinatal control transitional eTregs (middle), and perinatal Vps34-deficient terminal eTreg versus perinatal control terminal eTreg (lower), based on |log2FC| > 0.5 and Adj. P value < 0.05. Control …
Vps34-deficient cTregs versus control cTregs
Gene name	Gene ID	Gene biotype	Type	Closest region	Query region	Distance	log2FC	P value	Adj. P value
Erdr1	ENSMUSG00000096768	protein_coding	gap	chrY-90793418-90816348	chrY-90808461-90809314	0	1.72565	2.92943e-33	3.96516e-28
Gm21860	ENSMUSG00000095366	protein_coding	cds	chrY-90754513-90754821	chrY-90739854-90740717	13795	1.40768	6.39306e-113	8.65339e-108
Bmf	ENSMUSG00000040093	protein_coding	exon	chr2-118549540-118549687	chr2-118554091-118555032	4403	1.39075	1.14992e-39	1.55648e-34
Erdr1	ENSMUSG00000096768	protein_coding	gap	chrY-90793418-90816348	chrY-90798887-90799770	0	0.972561	7.49822e-16	1.01493e-10
Gm12974	ENSMUSG00000084789	lincRNA	exon	chr4-133816420-133816630	chr4-133799944-133801157	15262	0.849624	1.94591e-15	2.6339e-10
Sncg	ENSMUSG00000023064	protein_coding	utr	chr14-34370274-34370544	chr14-34363133-34364140	6133	0.803126	4.02587e-23	5.44925e-18
Dock2	ENSMUSG00000020143	protein_coding	gap	chr11-34514537-34687507	chr11-34681534-34682417	0	0.802387	1.10113e-12	1.49045e-07
Lta4h	ENSMUSG00000015889	protein_coding	gap	chr10-93467165-93468755	chr10-93467401-93468293	0	0.746372	1.88836e-13	2.556e-08
Tbc1d1	ENSMUSG00000029174	protein_coding	utr	chr5-64349931-64351486	chr5-64360243-64361168	8756	0.530706	3.65042e-07	0.0494107
Plagl1	ENSMUSG00000019817	protein_coding	exon	chr10-13060504-13060859	chr10-13056628-13057529	2974	-0.510525	1.87069e-07	0.0253209
Epb4.1	ENSMUSG00000028906	protein_coding	gap	chr4-132007422-132075179	chr4-132007910-132008820	0	-0.511624	3.85635e-10	5.2198e-05
Dad1	ENSMUSG00000022174	protein_coding	utr	chr14-54235479-54235713	chr14-54230800-54231721	3757	-0.51396	9.80734e-13	1.32748e-07
Hbs1l	ENSMUSG00000019977	protein_coding	exon	chr10-21295979-21296176	chr10-21251886-21252787	43191	-0.515343	5.09792e-08	0.00690034
Nr4a1	ENSMUSG00000023034	protein_coding	gap	chr15-101266972-101270082	chr15-101267655-101268339	0	-0.518912	5.73288e-10	7.75979e-05
Fam169b	ENSMUSG00000074071	lincRNA	gap	chr7-68276042-68304551	chr7-68287786-68288630	0	-0.521508	1.27308e-07	0.017232
3300005D01Rik	ENSMUSG00000096965	lincRNA	gap	chr17-5801342-5802712	chr17-5801836-5802709	0	-0.527361	6.14372e-12	8.31589e-07
Gins3	ENSMUSG00000031669	protein_coding	cds	chr8-95633598-95633783	chr8-95633043-95633941	0	-0.528099	5.81477e-20	7.87065e-15
Iqgap1	ENSMUSG00000030536	protein_coding	gap	chr7-80768466-80799849	chr7-80781881-80782800	0	-0.529608	4.07041e-08	0.00550954
RP24-68C1.5	ENSMUSG00000104366	lincRNA	exon	chr1-136603033-136604219	chr1-136600386-136601309	1723	-0.532104	1.40892e-10	1.90706e-05
Sspn	ENSMUSG00000030255	protein_coding	utr	chr6-145961496-145965223	chr6-145992667-145993584	27443	-0.536358	7.83707e-08	0.0106079
Ulk1	ENSMUSG00000029512	protein_coding	gap	chr5-110799157-110809004	chr5-110807796-110808760	0	-0.537834	2.67577e-12	3.62181e-07
Snx13	ENSMUSG00000020590	protein_coding	exon	chr12-35047189-35047411	chr12-35021039-35021947	25241	-0.542231	1.73498e-08	0.0023484
Crem	ENSMUSG00000063889	protein_coding	utr	chr18-3281713-3281769	chr18-3281749-3282330	0	-0.556403	8.79033e-08	0.0118982
1600010M07Rik	ENSMUSG00000101585	lincRNA	gap	chr7-110003716-110147627	chr7-110108835-110109749	0	-0.557348	6.68179e-09	0.000904421
Vdac1	ENSMUSG00000020402	protein_coding	exon	chr11-52360860-52361152	chr11-52342155-52342882	17977	-0.55789	3.44252e-08	0.00465966
Os9	ENSMUSG00000040462	protein_coding	exon	chr10-127120957-127121160	chr10-127141217-127142073	20056	-0.558873	3.28574e-13	4.44745e-08
Grb2	ENSMUSG00000059923	protein_coding	utr	chr11-115644045-115645768	chr11-115642995-115643931	113	-0.573782	1.54925e-07	0.02097
Tnfaip3	ENSMUSG00000019850	protein_coding	cds	chr10-19011516-19011775	chr10-19011489-19012439	0	-0.574262	7.78818e-09	0.00105418
Ptp4a2	ENSMUSG00000028788	protein_coding	exon	chr4-129811219-129811407	chr4-129793610-129794522	16696	-0.576078	8.33866e-24	1.12869e-18
Tnfrsf18	ENSMUSG00000041954	protein_coding	utr	chr4-156028617-156028895	chr4-156030399-156031290	1503	-0.583828	4.83699e-13	6.54716e-08
Kdm2b	ENSMUSG00000029475	protein_coding	cds	chr5-122949070-122949163	chr5-122948847-122949751	0	-0.589347	9.60828e-20	1.30054e-14
Ubl3	ENSMUSG00000001687	protein_coding	utr	chr5-148504631-148506134	chr5-148489077-148489979	14651	-0.59304	7.91925e-08	0.0107192
Eif1	ENSMUSG00000035530	protein_coding	utr	chr11-100321362-100322096	chr11-100322436-100323162	339	-0.595402	7.6463e-10	0.000103497
Plcxd2	ENSMUSG00000087141	protein_coding	gap	chr16-45980697-46009693	chr16-46001396-46002266	0	-0.616569	1.27213e-09	0.00017219
Casc1	ENSMUSG00000043541	protein_coding	gap	chr6-145192906-145194491	chr6-145193147-145194077	0	-0.623768	1.68276e-16	2.27771e-11
n-R5s46	ENSMUSG00000065894	rRNA	exon	chr14-36855929-36856044	chr14-36863751-36864635	7706	-0.628886	1.40132e-20	1.89678e-15
Ccr7	ENSMUSG00000037944	protein_coding	exon	chr11-99154989-99155077	chr11-99167793-99168707	12715	-0.634776	1.69325e-12	2.29191e-07
Kcnh6	ENSMUSG00000001901	protein_coding	cds	chr11-106026716-106026872	chr11-106026521-106027390	0	-0.660845	1.2768e-15	1.72822e-10
Ubr2	ENSMUSG00000023977	protein_coding	cds	chr17-46967190-46967312	chr17-46966674-46967589	0	-0.664187	1.96863e-09	0.000266466
H3f3b	ENSMUSG00000016559	protein_coding	utr	chr11-116021912-116023406	chr11-116020218-116021018	893	-0.693582	4.92385e-11	6.66473e-06
Marveld2	ENSMUSG00000021636	protein_coding	utr	chr13-100595957-100597288	chr13-100593900-100594780	1176	-0.706137	1.03721e-14	1.40393e-09
Tomm20	ENSMUSG00000093904	protein_coding	utr	chr8-126930664-126935014	chr8-126854073-126854991	75672	-0.757049	4.3074e-15	5.83032e-10
Rnf157	ENSMUSG00000052949	protein_coding	gap	chr11-116362374-116396188	chr11-116394399-116395329	0	-0.807577	6.06694e-15	8.21196e-10
1700017J07Rik	ENSMUSG00000086348	lincRNA	exon	chr2-168978727-168978906	chr2-168980618-168981528	1711	-0.872963	5.54451e-19	7.50483e-14
Tnfaip3	ENSMUSG00000019850	protein_coding	gap	chr10-19008336-19011480	chr10-19009042-19009907	0	-0.930414	4.34078e-16	5.8755e-11
Pnrc1	ENSMUSG00000040128	protein_coding	utr	chr4-33245423-33246063	chr4-33243722-33244602	820	-1.13755	5.65054e-21	7.64835e-16
Kcnh6	ENSMUSG00000001901	protein_coding	cds	chr11-106027557-106027737	chr11-106027577-106028521	0	-1.64475	1.1824e-37	1.60045e-32
Vps34-deficient transtional eTregs versus control transitional eTregs
Gene name	Gene ID	Gene biotype	Type	Closest region	Query region	Distance	Avg. log2FC	P value	Adj. P value
Atxn1	ENSMUSG00000046876	protein_coding	gap	chr13-45852457-45956454	chr13-45917042-45917973	0	-2.51314	6.82424e-46	9.23702e-41
Tead1	ENSMUSG00000055320	protein_coding	utr	chr7-112898661-112906807	chr7-112917873-112918814	11065	-1.94922	4.38587e-30	5.93654e-25
Kcnh6	ENSMUSG00000001901	protein_coding	cds	chr11-106027557-106027737	chr11-106027577-106028521	0	-1.86969	7.97089e-30	1.07891e-24
Cited2	ENSMUSG00000039910	protein_coding	exon	chr10-17723228-17723459	chr10-17549960-17550757	172470	-1.75676	3.01615e-27	4.08254e-22
Il10	ENSMUSG00000016529	protein_coding	exon	chr1-131019845-131020076	chr1-131002978-131003882	15962	-1.60604	2.68394e-54	3.63288e-49
Tg	ENSMUSG00000053469	protein_coding	gap	chr15-66773482-66827262	chr15-66785100-66786021	0	-1.58129	2.12848e-22	2.88103e-17
Polr3b	ENSMUSG00000034453	protein_coding	utr	chr10-84725781-84727177	chr10-84726794-84727689	0	-1.55174	7.4407e-22	1.00714e-16
Fam185a	ENSMUSG00000047221	protein_coding	cds	chr5-21438700-21438838	chr5-21438149-21439059	0	-1.54202	5.48089e-25	7.41872e-20
Tigit	ENSMUSG00000071552	protein_coding	cds	chr16-43661976-43662305	chr16-43661294-43662237	0	-1.54131	8.26804e-26	1.11913e-20
Ythdc1	ENSMUSG00000035851	protein_coding	exon	chr5-86804221-86804591	chr5-86782785-86783722	20498	-1.52453	7.43689e-30	1.00663e-24
Igsf9b	ENSMUSG00000034275	protein_coding	gap	chr9-27299518-27309403	chr9-27300223-27301170	0	-1.50978	1.39152e-30	1.8835e-25
Ptplad1	ENSMUSG00000033629	protein_coding	gap	chr9-65010517-65021456	chr9-65018330-65019282	0	-1.45552	5.43505e-35	7.35667e-30
Hilpda	ENSMUSG00000043421	protein_coding	exon	chr6-29272488-29272608	chr6-29245466-29246346	26141	-1.42454	1.12185e-20	1.51849e-15
Pabpc2	ENSMUSG00000051732	protein_coding	exon	chr18-39773497-39776082	chr18-39655919-39656846	116650	-1.38021	3.6484e-34	4.93833e-29
Cpm	ENSMUSG00000020183	protein_coding	gap	chr10-117676093-117679962	chr10-117677535-117678140	0	-1.3659	2.08326e-19	2.81981e-14
Gm14254	ENSMUSG00000086036	lincRNA	exon	chr2-163155889-163156106	chr2-163166108-163167027	10001	-1.35473	2.08927e-27	2.82796e-22
Mmp10	ENSMUSG00000047562	protein_coding	cds	chr9-7509891-7509991	chr9-7509549-7510504	0	-1.34958	5.3543e-33	7.24736e-28
Ppp4r4	ENSMUSG00000021209	protein_coding	gap	chr12-103534145-103558367	chr12-103549779-103550718	0	-1.29591	3.54014e-31	4.79179e-26
Gm5148	ENSMUSG00000058174	protein_coding	exon	chr3-37724203-37724490	chr3-37738065-37739031	13574	-1.29543	1.15301e-31	1.56067e-26
Cited2	ENSMUSG00000039910	protein_coding	exon	chr10-17723228-17723459	chr10-17548501-17549452	173775	-1.26851	1.0618e-30	1.43721e-25
Tigit	ENSMUSG00000071552	protein_coding	exon	chr16-43664024-43664184	chr16-43700440-43701283	36255	-1.26166	2.58583e-18	3.50007e-13
Itpr1	ENSMUSG00000030102	protein_coding	gap	chr6-108241335-108339506	chr6-108338155-108339087	0	-1.24252	1.26129e-22	1.70724e-17
Dars	ENSMUSG00000026356	protein_coding	gap	chr1-128391374-128405365	chr1-128398839-128399739	0	-1.24147	1.6459e-27	2.22782e-22
Lmnb1	ENSMUSG00000024590	protein_coding	gap	chr18-56733338-56739820	chr18-56737130-56738049	0	-1.239	1.06368e-30	1.43975e-25
Htr2a	ENSMUSG00000034997	protein_coding	gap	chr14-74645189-74705594	chr14-74645995-74646932	0	-1.2366	7.16938e-18	9.70419e-13
Igsf9b	ENSMUSG00000034275	protein_coding	cds	chr9-27299454-27299517	chr9-27298719-27299633	0	-1.21828	1.2936e-25	1.75097e-20
Arhgap31	ENSMUSG00000022799	protein_coding	exon	chr16-38712574-38713274	chr16-38714078-38714848	803	-1.19182	5.53363e-16	7.49011e-11
Gm26486	ENSMUSG00000088646	rRNA	exon	chr5-53418573-53418682	chr5-53429837-53430752	11154	-1.19101	1.53168e-18	2.07322e-13
Gm12216	ENSMUSG00000081769	protein_coding	gap	chr11-53786350-53813575	chr11-53802916-53804156	0	-1.17766	1.06545e-21	1.44215e-16
Mgat4b	ENSMUSG00000036620	protein_coding	gap	chr11-50211031-50230679	chr11-50212856-50213732	0	-1.16566	4.20948e-17	5.69779e-12
Maml2	ENSMUSG00000031925	protein_coding	cds	chr9-13702244-13702355	chr9-13701457-13702385	0	-1.15864	3.00205e-28	4.06346e-23
Gm29296	ENSMUSG00000102124	lincRNA	exon	chr7-51750796-51751010	chr7-51723705-51724634	26161	-1.15665	1.64329e-26	2.22429e-21
Gm14267	ENSMUSG00000085682	lincRNA	exon	chr2-166502101-166502478	chr2-166491601-166492568	9532	-1.15458	1.77156e-15	2.39792e-10
Gmfb	ENSMUSG00000062014	protein_coding	utr	chr14-46818416-46818575	chr14-46818364-46819320	0	-1.15177	2.08902e-16	2.82761e-11
Elmsan1	ENSMUSG00000042507	protein_coding	gap	chr12-84174424-84218774	chr12-84201345-84202284	0	-1.14718	1.82358e-20	2.46832e-15
Anapc7	ENSMUSG00000029466	protein_coding	gap	chr5-122429606-122432740	chr5-122431037-122431861	0	-1.14621	7.60401e-15	1.02925e-09
Ttc39c	ENSMUSG00000024424	protein_coding	gap	chr18-12600004-12684836	chr18-12640266-12641190	0	-1.13327	3.92639e-16	5.3146e-11
Coq2	ENSMUSG00000029319	protein_coding	utr	chr5-100654723-100655297	chr5-100622074-100622993	31729	-1.11829	2.64426e-16	3.57916e-11
Srxn1	ENSMUSG00000032802	protein_coding	cds	chr2-152105684-152105947	chr2-152105102-152106045	0	-1.11703	6.41383e-18	8.6815e-13
Il10	ENSMUSG00000016529	protein_coding	cds	chr1-131021329-131021481	chr1-131020474-131021967	0	-1.11055	5.94709e-24	8.04974e-19
Vmp1	ENSMUSG00000018171	protein_coding	gap	chr11-86643666-86661122	chr11-86652261-86653157	0	-1.0938	5.52478e-22	7.47813e-17
Cep41	ENSMUSG00000029790	protein_coding	cds	chr6-30657298-30657412	chr6-30656959-30657879	0	-1.09178	9.12447e-19	1.23505e-13
Npnt	ENSMUSG00000040998	protein_coding	utr	chr3-132881745-132884429	chr3-132871016-132871939	9805	-1.08984	7.21817e-19	9.77022e-14
Gm13481	ENSMUSG00000086353	lincRNA	gap	chr2-48310161-48457112	chr2-48423844-48424768	0	-1.0812	1.50103e-13	2.03173e-08
Il10	ENSMUSG00000016529	protein_coding	utr	chr1-131024269-131024974	chr1-131025570-131026480	595	-1.07333	1.83908e-16	2.48931e-11
Tmprss11e	ENSMUSG00000054537	protein_coding	gap	chr5-86727398-86745750	chr5-86740857-86741758	0	-1.06926	1.50394e-15	2.03567e-10
Dcun1d4	ENSMUSG00000051674	protein_coding	cds	chr5-73557632-73557687	chr5-73556720-73557654	0	-1.06793	1.7251e-24	2.33503e-19
Cd28	ENSMUSG00000026012	protein_coding	gap	chr1-60746529-60762978	chr1-60753770-60754664	0	-1.06681	8.43584e-14	1.14184e-08
Afg3l1	ENSMUSG00000031967	protein_coding	gap	chr8-123478048-123480348	chr8-123478852-123479538	0	-1.05139	2.17378e-18	2.94234e-13
Cbwd1	ENSMUSG00000024878	protein_coding	exon	chr19-24961384-24961616	chr19-24971035-24971952	9418	-1.04639	4.02491e-18	5.44796e-13
Slc1a4	ENSMUSG00000020142	protein_coding	utr	chr11-20302180-20304265	chr11-20282340-20283250	18929	-1.04303	4.99153e-20	6.75634e-15
Mkrn2os	ENSMUSG00000068011	protein_coding	exon	chr6-115592274-115592576	chr6-115594220-115595141	1643	-1.03932	3.70584e-15	5.01607e-10
Prep	ENSMUSG00000019849	protein_coding	exon	chr10-45067206-45067375	chr10-45019273-45020034	47171	-1.03679	1.75773e-17	2.3792e-12
Cacna1s	ENSMUSG00000026407	protein_coding	cds	chr1-136117607-136117692	chr1-136116905-136117778	0	-1.02918	1.82959e-12	2.47647e-07
Eea1	ENSMUSG00000036499	protein_coding	gap	chr10-95940973-95973985	chr10-95941936-95942731	0	-1.02896	4.8458e-17	6.55908e-12
Add3	ENSMUSG00000025026	protein_coding	utr	chr19-53245291-53247399	chr19-53273086-53274025	25686	-1.02849	1.95456e-29	2.64562e-24
Tm2d1	ENSMUSG00000028563	protein_coding	utr	chr4-98355370-98355680	chr4-98282050-98282977	72392	-1.02123	3.75724e-17	5.08566e-12
Ikzf3	ENSMUSG00000018168	protein_coding	gap	chr11-98477044-98485573	chr11-98481025-98481863	0	-1.00985	4.92411e-12	6.66507e-07
Txndc5	ENSMUSG00000038991	protein_coding	cds	chr13-38503431-38503560	chr13-38503157-38504106	0	-1.00739	2.40057e-12	3.24932e-07
Galnt2	ENSMUSG00000089704	protein_coding	gap	chr8-124231650-124295357	chr8-124241943-124242845	0	-1.00288	1.21459e-29	1.64403e-24
Stk32c	ENSMUSG00000015981	protein_coding	gap	chr7-139141131-139213211	chr7-139150829-139151769	0	-0.9912	1.09971e-11	1.48853e-06
Anxa11	ENSMUSG00000021866	protein_coding	gap	chr14-25842296-25868863	chr14-25861645-25862560	0	-0.989645	7.2622e-19	9.82983e-14
Impa2	ENSMUSG00000024525	protein_coding	gap	chr18-67289507-67302175	chr18-67301267-67302161	0	-0.987421	5.15617e-14	6.97919e-09
Gm26614	ENSMUSG00000097240	lincRNA	exon	chr9-117879653-117881202	chr9-117892324-117893272	11121	-0.986168	1.92112e-11	2.60035e-06
Itpr1	ENSMUSG00000030102	protein_coding	gap	chr6-108241335-108339506	chr6-108324226-108325185	0	-0.985707	5.47196e-12	7.40662e-07
Nfkbil1	ENSMUSG00000042419	protein_coding	gap	chr17-35221359-35234951	chr17-35230757-35231646	0	-0.979851	5.71713e-23	7.73847e-18
Il10	ENSMUSG00000016529	protein_coding	exon	chr1-131019845-131020076	chr1-131000299-131001108	18736	-0.977722	1.66647e-11	2.25567e-06
1700017J07Rik	ENSMUSG00000086348	lincRNA	exon	chr2-168978727-168978906	chr2-168980618-168981528	1711	-0.970593	1.20014e-13	1.62446e-08
Atxn1	ENSMUSG00000046876	protein_coding	gap	chr13-45568581-45697820	chr13-45687351-45688256	0	-0.970524	4.16662e-11	5.63976e-06
Muc1	ENSMUSG00000042784	protein_coding	cds	chr3-89231966-89232115	chr3-89231148-89232067	0	-0.963993	5.76394e-14	7.80185e-09
Tatdn1	ENSMUSG00000050891	protein_coding	gap	chr15-58926486-58928683	chr15-58927333-58928255	0	-0.962553	5.12904e-13	6.94247e-08
Ptpn22	ENSMUSG00000027843	protein_coding	gap	chr3-103905187-103909380	chr3-103907341-103908291	0	-0.959336	6.73784e-21	9.12007e-16
Rnf157	ENSMUSG00000052949	protein_coding	gap	chr11-116362374-116396188	chr11-116394399-116395329	0	-0.9568	1.60241e-15	2.16895e-10
Fyco1	ENSMUSG00000025241	protein_coding	gap	chr9-123801318-123819046	chr9-123814086-123815032	0	-0.948018	4.66269e-12	6.31124e-07
Ccr1	ENSMUSG00000025804	protein_coding	utr	chr9-123962126-123963423	chr9-123935098-123935921	26204	-0.94757	3.43912e-16	4.65505e-11
Mturn	ENSMUSG00000038065	protein_coding	utr	chr6-54699091-54703851	chr6-54751722-54752660	47870	-0.944047	1.45806e-12	1.97357e-07
8030474K03Rik	ENSMUSG00000046774	protein_coding	exon	chrX-101794656-101796088	chrX-101766967-101767939	26716	-0.942885	1.79987e-12	2.43624e-07
Gna15	ENSMUSG00000034792	protein_coding	gap	chr10-81503106-81507927	chr10-81504955-81505878	0	-0.941256	1.35553e-10	1.83479e-05
E230025N22Rik	ENSMUSG00000044719	protein_coding	exon	chr18-36695798-36695925	chr18-36708561-36709435	12635	-0.935314	3.62452e-11	4.906e-06
Pbx3	ENSMUSG00000038718	protein_coding	cds	chr2-34204780-34204915	chr2-34204358-34205293	0	-0.932084	3.05741e-16	4.13839e-11
Gm12315	ENSMUSG00000085952	lincRNA	exon	chr11-70623027-70623550	chr11-70622066-70622999	27	-0.92981	5.18935e-15	7.0241e-10
Prox1	ENSMUSG00000010175	protein_coding	utr	chr1-190170028-190170680	chr1-190170246-190171183	0	-0.925646	1.54141e-10	2.08639e-05
Eif3h	ENSMUSG00000022312	protein_coding	gap	chr15-51799360-51842467	chr15-51822822-51823750	0	-0.92354	9.3844e-15	1.27023e-09
B4galt5	ENSMUSG00000017929	protein_coding	exon	chr2-167348918-167349183	chr2-167362981-167363940	13797	-0.922779	2.56284e-13	3.46895e-08
AU019990	ENSMUSG00000074783	lincRNA	gap	chr2-132603017-132614381	chr2-132613327-132614229	0	-0.915327	7.51213e-18	1.01681e-12
Plg	ENSMUSG00000059481	protein_coding	exon	chr17-12378609-12378716	chr17-12363788-12364764	13844	-0.914679	2.59335e-17	3.51025e-12
Hlcs	ENSMUSG00000040820	protein_coding	gap	chr16-94231336-94262591	chr16-94240860-94241747	0	-0.912432	3.1094e-11	4.20876e-06
Gm13481	ENSMUSG00000086353	lincRNA	exon	chr2-48457113-48457245	chr2-48476484-48477421	19238	-0.910861	3.68275e-10	4.98482e-05
Selk	ENSMUSG00000042682	protein_coding	exon	chr14-29968308-29968536	chr14-29946645-29947568	20739	-0.910685	9.88976e-12	1.33864e-06
1500012K07Rik	ENSMUSG00000097247	lincRNA	exon	chr7-75329405-75331419	chr7-75369081-75369960	37661	-0.909053	3.07017e-13	4.15566e-08
Dock2	ENSMUSG00000020143	protein_coding	gap	chr11-34503415-34514427	chr11-34506152-34507094	0	-0.904832	2.48071e-14	3.3578e-09
4930505N22Rik	ENSMUSG00000097690	lincRNA	gap	chr19-45998720-46013024	chr19-46001941-46002644	0	-0.904407	3.27103e-13	4.42753e-08
Fryl	ENSMUSG00000070733	protein_coding	utr	chr5-73194986-73195113	chr5-73194488-73195377	0	-0.904377	3.56437e-16	4.82458e-11
Ptpn11	ENSMUSG00000043733	protein_coding	gap	chr5-121172104-121191201	chr5-121178920-121179816	0	-0.9001	1.92175e-10	2.60121e-05
Rad50	ENSMUSG00000020380	protein_coding	gap	chr11-53655619-53668021	chr11-53662687-53663567	0	-0.898011	8.97798e-13	1.21522e-07
Il10	ENSMUSG00000016529	protein_coding	cds	chr1-131022489-131022554	chr1-131022430-131023298	0	-0.897816	5.26425e-19	7.12548e-14
Atxn1	ENSMUSG00000046876	protein_coding	gap	chr13-45852457-45956454	chr13-45935557-45936477	0	-0.895866	3.93512e-15	5.32642e-10
Il20ra	ENSMUSG00000020007	protein_coding	gap	chr10-19712731-19742902	chr10-19718435-19719330	0	-0.888861	9.55021e-10	0.000129268
Map3k1	ENSMUSG00000021754	protein_coding	cds	chr13-111772596-111772796	chr13-111771964-111772807	0	-0.888577	1.70194e-10	2.30368e-05
Nfyb	ENSMUSG00000020248	protein_coding	exon	chr10-82764004-82764144	chr10-82780108-82780937	15963	-0.886248	6.7834e-15	9.18174e-10
Gabpb1	ENSMUSG00000027361	protein_coding	gap	chr2-126630383-126639228	chr2-126636204-126637005	0	-0.885899	4.43494e-20	6.00296e-15
Rab11fip4	ENSMUSG00000017639	protein_coding	gap	chr11-79660857-79680787	chr11-79677241-79678034	0	-0.884498	9.9445e-11	1.34605e-05
Hip1	ENSMUSG00000039959	protein_coding	gap	chr5-135460471-135544936	chr5-135537292-135538151	0	-0.876805	1.20166e-14	1.62652e-09
Cd86	ENSMUSG00000022901	protein_coding	gap	chr16-36629020-36642528	chr16-36631937-36632831	0	-0.874578	2.65719e-14	3.59667e-09
Il10	ENSMUSG00000016529	protein_coding	utr	chr1-131024269-131024974	chr1-131038062-131038804	13087	-0.87405	2.6393e-16	3.57245e-11
Cenpu	ENSMUSG00000031629	protein_coding	exon	chr8-46552055-46552127	chr8-46549795-46550629	1425	-0.871703	4.09091e-12	5.5373e-07
Tbck	ENSMUSG00000028030	protein_coding	gap	chr3-132774597-132801503	chr3-132790905-132791840	0	-0.871462	5.23938e-10	7.09181e-05
Srp68	ENSMUSG00000020780	protein_coding	cds	chr11-116254302-116254400	chr11-116254309-116255213	0	-0.871439	2.08673e-12	2.82452e-07
Gm27977	ENSMUSG00000098642	rRNA	exon	chr10-44668384-44668494	chr10-44821380-44822303	152885	-0.870443	1.48585e-21	2.01119e-16
Cfap61	ENSMUSG00000037143	protein_coding	gap	chr2-146153918-146200709	chr2-146197721-146198584	0	-0.869816	4.18515e-10	5.66486e-05
Tbx4	ENSMUSG00000000094	protein_coding	utr	chr11-85914746-85916097	chr11-85925059-85925888	8961	-0.866283	6.57427e-11	8.89868e-06
Kif13b	ENSMUSG00000060012	protein_coding	gap	chr14-64652657-64669623	chr14-64666398-64667310	0	-0.865833	3.88439e-14	5.25775e-09
Gm27162	ENSMUSG00000099025	lincRNA	gap	chr9-32912030-32928876	chr9-32924712-32925408	0	-0.861835	4.5808e-15	6.20038e-10
Cdca8	ENSMUSG00000028873	protein_coding	gap	chr4-124926738-124931071	chr4-124927849-124928776	0	-0.861723	1.28241e-10	1.73582e-05
Rora	ENSMUSG00000032238	protein_coding	gap	chr9-69197590-69348131	chr9-69304269-69305215	0	-0.859571	6.00819e-22	8.13244e-17
Lmnb1	ENSMUSG00000024590	protein_coding	gap	chr18-56733338-56739820	chr18-56733583-56734495	0	-0.85602	2.98579e-17	4.04145e-12
Sdcbp2	ENSMUSG00000027456	protein_coding	utr	chr2-151572622-151572704	chr2-151571790-151572751	0	-0.854264	6.74481e-18	9.12951e-13
Dusp16	ENSMUSG00000030203	protein_coding	utr	chr6-134715473-134717883	chr6-134715878-134716745	0	-0.853401	1.08029e-19	1.46224e-14
Zfp608	ENSMUSG00000052713	protein_coding	utr	chr18-54888045-54889074	chr18-54860392-54861296	26748	-0.853275	1.48172e-13	2.0056e-08
Hsd17b2	ENSMUSG00000031844	protein_coding	utr	chr8-117758946-117759029	chr8-117772204-117773111	13174	-0.852365	5.76583e-16	7.80439e-11
Exoc2	ENSMUSG00000021357	protein_coding	gap	chr13-30911251-30925722	chr13-30912894-30913567	0	-0.849902	3.02665e-09	0.000409675
Leprotl1	ENSMUSG00000031513	protein_coding	cds	chr8-34140761-34140836	chr8-34140691-34141627	0	-0.844988	7.19905e-11	9.74434e-06
Prkca	ENSMUSG00000050965	protein_coding	gap	chr11-108057874-108192129	chr11-108094545-108095475	0	-0.842982	1.24334e-13	1.68294e-08
Atp8b3	ENSMUSG00000003341	protein_coding	cds	chr10-80535287-80535400	chr10-80534906-80535734	0	-0.838895	2.64861e-09	0.000358506
Odc1	ENSMUSG00000011179	protein_coding	exon	chr12-17544873-17545168	chr12-17506941-17507839	37033	-0.838409	1.16744e-13	1.5802e-08
Galnt1	ENSMUSG00000000420	protein_coding	exon	chr18-24205344-24205518	chr18-24178454-24179387	25956	-0.837695	2.23501e-11	3.02523e-06
Amz2	ENSMUSG00000020610	protein_coding	cds	chr11-109434580-109434756	chr11-109434219-109435182	0	-0.836569	1.90899e-13	2.58393e-08
Atxn1	ENSMUSG00000046876	protein_coding	gap	chr13-45568581-45697820	chr13-45623541-45624459	0	-0.834363	3.17957e-11	4.30374e-06
Mettl24	ENSMUSG00000045555	protein_coding	gap	chr10-40683665-40729986	chr10-40712849-40713752	0	-0.833168	7.07698e-17	9.57912e-12
Tox	ENSMUSG00000041272	protein_coding	gap	chr4-6842427-6990389	chr4-6930387-6931270	0	-0.83289	4.1393e-09	0.000560279
Pnrc1	ENSMUSG00000040128	protein_coding	utr	chr4-33245423-33246063	chr4-33243722-33244602	820	-0.831943	2.84508e-14	3.85098e-09
Pkdcc	ENSMUSG00000024247	protein_coding	exon	chr17-83215292-83216104	chr17-83157956-83158725	56566	-0.827464	6.94254e-16	9.39714e-11
Auh	ENSMUSG00000021460	protein_coding	gap	chr13-52841065-52887240	chr13-52859889-52860825	0	-0.823854	1.69565e-10	2.29516e-05
Fgfr1op	ENSMUSG00000069135	protein_coding	utr	chr17-8194596-8196804	chr17-8195404-8196321	0	-0.823569	4.03282e-13	5.45866e-08
Tsen2	ENSMUSG00000042389	protein_coding	cds	chr6-115574563-115574599	chr6-115573860-115574826	0	-0.822522	6.17449e-12	8.35754e-07
Tsen2	ENSMUSG00000042389	protein_coding	exon	chr6-115544664-115544728	chr6-115528140-115529063	15600	-0.821756	7.94548e-10	0.000107547
Galnt9	ENSMUSG00000033316	protein_coding	gap	chr5-110589944-110596065	chr5-110594218-110594989	0	-0.820391	9.44921e-11	1.27901e-05
Gm28651	ENSMUSG00000101086	lincRNA	exon	chr14-32687007-32687516	chr14-32716527-32717455	29010	-0.819863	1.84918e-09	0.000250297
Hopx	ENSMUSG00000059325	protein_coding	utr	chr5-77114847-77115121	chr5-77114506-77115361	0	-0.818661	6.53736e-15	8.84871e-10
Pigz	ENSMUSG00000045625	protein_coding	exon	chr16-31933851-31934043	chr16-31926389-31927318	6532	-0.813016	1.58353e-12	2.1434e-07
Sap30bp	ENSMUSG00000020755	protein_coding	gap	chr11-115952010-115957360	chr11-115954640-115955827	0	-0.812917	8.55509e-09	0.00115798
Setdb1	ENSMUSG00000015697	protein_coding	exon	chr3-95357065-95357202	chr3-95385361-95386281	28158	-0.81261	5.06116e-11	6.85059e-06
Nek7	ENSMUSG00000026393	protein_coding	gap	chr1-138561786-138619551	chr1-138603703-138604633	0	-0.809926	1.24334e-13	1.68294e-08
Itgam	ENSMUSG00000030786	protein_coding	gap	chr7-128116504-128126807	chr7-128119582-128120568	0	-0.809727	8.84733e-09	0.00119754
Gm14455	ENSMUSG00000087633	processed_transcript	gap	chr2-172427766-172440376	chr2-172437222-172438112	0	-0.808016	2.79506e-10	3.78328e-05
Lnx2	ENSMUSG00000016520	protein_coding	gap	chr5-147042499-147076417	chr5-147055600-147056520	0	-0.807065	7.13229e-16	9.65398e-11
Pparg	ENSMUSG00000000440	protein_coding	utr	chr6-115361221-115361370	chr6-115360682-115361561	0	-0.806107	8.93829e-10	0.000120985
Zdhhc2	ENSMUSG00000039470	protein_coding	exon	chr8-40423815-40424169	chr8-40421916-40422701	1113	-0.801837	5.84293e-12	7.90876e-07
Ccdc28b	ENSMUSG00000028795	protein_coding	cds	chr4-129620984-129621150	chr4-129620844-129621782	0	-0.797739	2.12955e-09	0.000288248
Eps8l3	ENSMUSG00000040600	protein_coding	exon	chr3-107877230-107877366	chr3-107818877-107819729	57500	-0.796957	4.8373e-09	0.000654757
Creb3l2	ENSMUSG00000038648	protein_coding	gap	chr6-37364144-37379811	chr6-37370300-37371192	0	-0.796288	3.21959e-16	4.35791e-11
Klrg1	ENSMUSG00000030114	protein_coding	exon	chr6-122282730-122282882	chr6-122293657-122294544	10774	-0.795052	1.653e-13	2.23743e-08
Wwc1	ENSMUSG00000018849	protein_coding	exon	chr11-35979971-35980527	chr11-35985635-35986541	5107	-0.795046	3.40172e-09	0.000460443
Rap1b	ENSMUSG00000052681	protein_coding	exon	chr10-117845831-117845935	chr10-117916064-117916999	70128	-0.793827	7.06368e-11	9.56111e-06
D430001F17Rik	ENSMUSG00000087190	processed_transcript	exon	chr16-91961886-91962915	chr16-91963008-91963644	92	-0.793544	9.37132e-11	1.26846e-05
Stx11	ENSMUSG00000039232	protein_coding	exon	chr10-12964000-12964259	chr10-12977434-12978406	13174	-0.793021	5.4974e-15	7.44106e-10
Ccdc146	ENSMUSG00000064280	protein_coding	gap	chr5-21333103-21399616	chr5-21384657-21385503	0	-0.792914	1.78319e-09	0.000241366
Lamc1	ENSMUSG00000026478	protein_coding	exon	chr1-153332128-153332786	chr1-153333815-153334472	1028	-0.791545	3.54159e-10	4.79375e-05
Hip1r	ENSMUSG00000000915	protein_coding	gap	chr5-123980356-123989304	chr5-123980483-123981441	0	-0.78995	3.04846e-11	4.12627e-06
B3galt1	ENSMUSG00000034780	protein_coding	gap	chr2-67566035-67748159	chr2-67565261-67566193	0	-0.788007	5.86072e-10	7.93284e-05
Prkca	ENSMUSG00000050965	protein_coding	gap	chr11-108057874-108192129	chr11-108087769-108088699	0	-0.780309	2.87337e-10	3.88927e-05
Gm26612	ENSMUSG00000097676	lincRNA	exon	chr17-88146084-88147059	chr17-88113221-88114044	32039	-0.780091	1.75082e-24	2.36984e-19
Dhx34	ENSMUSG00000006019	protein_coding	gap	chr7-16206182-16210513	chr7-16207151-16207997	0	-0.779636	1.03654e-10	1.40301e-05
Atxn7	ENSMUSG00000021738	protein_coding	gap	chr14-14013656-14052918	chr14-14025598-14026538	0	-0.779129	1.33013e-08	0.00180042
Snx13	ENSMUSG00000020590	protein_coding	exon	chr12-35047189-35047411	chr12-35021039-35021947	25241	-0.777669	5.71732e-17	7.73874e-12
Dscr3	ENSMUSG00000022898	protein_coding	utr	chr16-94497783-94498999	chr16-94484728-94485690	12092	-0.777103	7.55426e-11	1.02251e-05
Gm9581	ENSMUSG00000091562	processed_transcript	gap	chr16-59577865-59600744	chr16-59600587-59601385	0	-0.775245	2.64567e-11	3.58107e-06
Galnt2	ENSMUSG00000089704	protein_coding	gap	chr8-124231650-124295357	chr8-124265526-124266432	0	-0.774848	3.5571e-12	4.81474e-07
Lrrc8d	ENSMUSG00000046079	protein_coding	exon	chr5-105699969-105700254	chr5-105686142-105687016	12952	-0.772891	1.57338e-11	2.12966e-06
Utrn	ENSMUSG00000019820	protein_coding	gap	chr10-12765333-12861567	chr10-12821061-12822000	0	-0.76869	1.00568e-09	0.000136125
Hsbp1l1	ENSMUSG00000078963	protein_coding	utr	chr18-80229758-80230555	chr18-80228158-80229095	662	-0.768432	1.08832e-10	1.4731e-05
Slc24a3	ENSMUSG00000063873	protein_coding	cds	chr2-145168059-145168197	chr2-145167635-145168531	0	-0.76629	4.13564e-11	5.59784e-06
Dock8	ENSMUSG00000052085	protein_coding	gap	chr19-25051590-25061107	chr19-25057554-25058482	0	-0.766275	8.25822e-09	0.0011178
Creb3l2	ENSMUSG00000038648	protein_coding	gap	chr6-37380029-37441698	chr6-37398691-37399627	0	-0.765885	3.63806e-13	4.92433e-08
Ranbp2	ENSMUSG00000003226	protein_coding	cds	chr10-58476157-58480819	chr10-58479789-58480723	0	-0.761811	7.2123e-08	0.00976228
Vps54	ENSMUSG00000020128	protein_coding	exon	chr11-21239281-21239371	chr11-21220472-21221293	17987	-0.760108	5.39635e-11	7.30428e-06
Hilpda	ENSMUSG00000043421	protein_coding	exon	chr6-29272488-29272608	chr6-29246634-29247453	25034	-0.760033	3.29599e-08	0.00446132
Ndufaf6	ENSMUSG00000050323	protein_coding	exon	chr4-11075980-11076205	chr4-11084435-11085365	8229	-0.759032	3.08993e-13	4.1824e-08
Rora	ENSMUSG00000032238	protein_coding	gap	chr9-69197590-69348131	chr9-69314226-69315199	0	-0.756674	5.23931e-14	7.09171e-09
Mdm1	ENSMUSG00000020212	protein_coding	utr	chr10-118168164-118168997	chr10-118172190-118173115	3192	-0.756285	4.6773e-14	6.33101e-09
Ifitm3	ENSMUSG00000025492	protein_coding	utr	chr7-141009586-141009724	chr7-140998932-140999840	9745	-0.755795	1.97371e-10	2.67154e-05
Lpar5	ENSMUSG00000067714	protein_coding	utr	chr6-125067920-125067976	chr6-125067280-125068238	0	-0.755144	2.56717e-12	3.47483e-07
Gm29150	ENSMUSG00000100638	lincRNA	exon	chr3-101963712-101964755	chr3-101948250-101949179	14532	-0.75489	9.37139e-16	1.26847e-10
Nfkbia	ENSMUSG00000021025	protein_coding	utr	chr12-55489411-55489921	chr12-55486611-55487460	1950	-0.752636	4.11257e-09	0.000556661
Mt1	ENSMUSG00000031765	protein_coding	cds	chr8-94179311-94179338	chr8-94178629-94179539	0	-0.750768	1.76623e-12	2.3907e-07
Nfil3	ENSMUSG00000056749	protein_coding	gap	chr13-52969022-52980860	chr13-52976213-52977158	0	-0.750474	1.0926e-18	1.4789e-13
9330179D12Rik	ENSMUSG00000097166	lincRNA	exon	chr6-127211500-127212411	chr6-127215741-127216642	3329	-0.750447	5.08691e-08	0.00688543
Gm13387	ENSMUSG00000087028	lincRNA	exon	chr2-25122603-25122731	chr2-25110942-25111866	10736	-0.748642	7.58109e-24	1.02615e-18
Irf2bp2	ENSMUSG00000051495	protein_coding	utr	chr8-126588296-126591112	chr8-126539445-126540375	47920	-0.747151	4.24663e-09	0.000574807
1700006J14Rik	ENSMUSG00000034764	processed_transcript	gap	chr10-120370025-120382064	chr10-120375127-120376040	0	-0.746493	1.78887e-08	0.00242135
Scaf4	ENSMUSG00000022983	protein_coding	exon	chr16-90284003-90284425	chr16-90330748-90331676	46322	-0.746014	2.41944e-11	3.27486e-06
4932438H23Rik	ENSMUSG00000039851	protein_coding	gap	chr16-91056257-91094941	chr16-91061272-91062207	0	-0.744481	1.06383e-12	1.43995e-07
Ergic1	ENSMUSG00000001576	protein_coding	gap	chr17-26561633-26608592	chr17-26570494-26571349	0	-0.742144	1.67449e-17	2.26652e-12
Dnmbp	ENSMUSG00000025195	protein_coding	exon	chr19-43912235-43912392	chr19-43921151-43921976	8758	-0.741491	3.88668e-09	0.000526085
Il10	ENSMUSG00000016529	protein_coding	exon	chr1-131019845-131020076	chr1-130996079-130997009	22835	-0.741373	9.4189e-09	0.0012749
Nek7	ENSMUSG00000026393	protein_coding	gap	chr1-138544344-138561702	chr1-138560711-138561484	0	-0.739888	7.76067e-09	0.00105045
Psen2	ENSMUSG00000010609	protein_coding	gap	chr1-180245758-180256222	chr1-180248650-180249533	0	-0.73915	1.05845e-07	0.0143268
Fam129b	ENSMUSG00000026796	protein_coding	gap	chr2-32916141-32918992	chr2-32917243-32918167	0	-0.738927	2.24735e-16	3.04192e-11
Plcxd2	ENSMUSG00000087141	protein_coding	gap	chr16-45980697-46009693	chr16-46001396-46002266	0	-0.737824	2.46187e-17	3.33228e-12
Galnt2	ENSMUSG00000089704	protein_coding	gap	chr8-124231650-124295357	chr8-124270894-124272039	0	-0.7367	6.10777e-18	8.26724e-13
Gpr107	ENSMUSG00000000194	protein_coding	gap	chr2-31178388-31183579	chr2-31179975-31180813	0	-0.736687	3.69441e-16	5.0006e-11
2210417A02Rik	ENSMUSG00000086494	lincRNA	exon	chr5-148741840-148741984	chr5-148678257-148679136	62703	-0.735349	3.69332e-12	4.99913e-07
Akap11	ENSMUSG00000022016	protein_coding	utr	chr14-78492246-78495775	chr14-78458835-78459657	32588	-0.732369	6.84425e-09	0.00092641
B4galnt4	ENSMUSG00000055629	protein_coding	exon	chr7-141061274-141061424	chr7-141058561-141059484	1789	-0.732015	4.77272e-08	0.00646016
Triobp	ENSMUSG00000033088	protein_coding	utr	chr15-78948181-78948338	chr15-78947372-78948307	0	-0.731788	4.01462e-08	0.00543402
Kif20b	ENSMUSG00000024795	protein_coding	cds	chr19-34959416-34959571	chr19-34959205-34960085	0	-0.731119	2.58185e-08	0.00349468
Ubald2	ENSMUSG00000050628	protein_coding	gap	chr11-116434622-116437993	chr11-116436539-116437473	0	-0.730717	7.6082e-09	0.00102982
n-R5s46	ENSMUSG00000065894	rRNA	exon	chr14-36855929-36856044	chr14-36863751-36864635	7706	-0.726923	1.87105e-22	2.53257e-17
4930517O19Rik	ENSMUSG00000054391	processed_transcript	exon	chr14-100213142-100213168	chr14-100209509-100210331	2810	-0.726154	2.03663e-07	0.0275669
Cpm	ENSMUSG00000020183	protein_coding	exon	chr10-117629500-117629527	chr10-117530448-117531317	98182	-0.726097	8.17766e-13	1.1069e-07
Agfg1	ENSMUSG00000026159	protein_coding	exon	chr1-82839483-82839889	chr1-82833496-82834157	5325	-0.725485	8.85174e-09	0.00119814
Ankrd6	ENSMUSG00000040183	protein_coding	gap	chr4-32860589-32950746	chr4-32931781-32932723	0	-0.724863	1.87327e-09	0.000253559
Creb3l1	ENSMUSG00000027230	protein_coding	cds	chr2-92024004-92024105	chr2-92024038-92024906	0	-0.724609	1.17278e-07	0.0158743
Ankrd55	ENSMUSG00000049985	protein_coding	utr	chr13-112383580-112384002	chr13-112397879-112398789	13876	-0.720591	1.55143e-14	2.09996e-09
Fyb	ENSMUSG00000022148	protein_coding	gap	chr15-6585179-6619593	chr15-6591189-6591901	0	-0.719028	3.15252e-09	0.000426712
Hiat1	ENSMUSG00000089911	protein_coding	gap	chr3-116651500-116662394	chr3-116658934-116659793	0	-0.71837	8.26696e-16	1.11898e-10
Slc25a19	ENSMUSG00000020744	protein_coding	exon	chr11-115628065-115628295	chr11-115632170-115632901	3874	-0.717512	2.64086e-08	0.00357456
5830416P10Rik	ENSMUSG00000097636	lincRNA	gap	chr19-53451765-53463307	chr19-53461190-53462036	0	-0.715528	2.15699e-13	2.91962e-08
Sdcbp2	ENSMUSG00000027456	protein_coding	exon	chr2-151572622-151572704	chr2-151569274-151570193	2428	-0.715078	1.27822e-10	1.73014e-05
Ptprj	ENSMUSG00000025314	protein_coding	exon	chr2-90580156-90580647	chr2-90583343-90584218	2695	-0.713474	2.00258e-12	2.71061e-07
Tsen2	ENSMUSG00000042389	protein_coding	cds	chr6-115577931-115577990	chr6-115577392-115578366	0	-0.712212	4.90158e-19	6.63459e-14
Gpld1	ENSMUSG00000021340	protein_coding	cds	chr13-24962738-24962877	chr13-24961860-24962773	0	-0.708538	4.55301e-08	0.00616277
Reps1	ENSMUSG00000019854	protein_coding	gap	chr10-18056116-18089447	chr10-18059518-18060442	0	-0.708162	8.79212e-08	0.0119007
Ust	ENSMUSG00000047712	protein_coding	utr	chr10-8204753-8207386	chr10-8130444-8131438	73314	-0.70747	1.53517e-10	2.07794e-05
Gna15	ENSMUSG00000034792	protein_coding	gap	chr10-81509416-81511996	chr10-81510031-81510947	0	-0.707196	6.06998e-18	8.21608e-13
Tspan17	ENSMUSG00000025875	protein_coding	cds	chr13-54789645-54789681	chr13-54788816-54789701	0	-0.706572	1.25041e-14	1.69251e-09
Maf	ENSMUSG00000055435	protein_coding	utr	chr8-115682942-115684761	chr8-115618055-115618960	63981	-0.706431	1.38953e-07	0.0188081
Gm17055	ENSMUSG00000090576	lincRNA	exon	chr6-108657861-108659417	chr6-108657927-108658729	0	-0.705515	1.32525e-13	1.7938e-08
Fem1c	ENSMUSG00000033319	protein_coding	utr	chr18-46501746-46505079	chr18-46447289-46448169	53576	-0.705383	8.23981e-12	1.11531e-06
Il10	ENSMUSG00000016529	protein_coding	exon	chr1-131019845-131020076	chr1-131010234-131011158	8686	-0.703736	1.18432e-16	1.60305e-11
Tex2	ENSMUSG00000040548	protein_coding	gap	chr11-106568628-106613214	chr11-106587701-106588642	0	-0.702975	2.21925e-10	3.00389e-05
Vmp1	ENSMUSG00000018171	protein_coding	gap	chr11-86586599-86602007	chr11-86589810-86590724	0	-0.702156	4.67708e-10	6.33071e-05
Il10	ENSMUSG00000016529	protein_coding	exon	chr1-131019845-131020076	chr1-130993428-130994347	25497	-0.700915	3.70966e-24	5.02125e-19
Itgb3	ENSMUSG00000020689	protein_coding	gap	chr11-104623497-104632173	chr11-104629928-104630756	0	-0.700715	5.69928e-09	0.000771432
Nrp1	ENSMUSG00000025810	protein_coding	utr	chr8-128502815-128505462	chr8-128549512-128550413	44049	-0.698623	2.41369e-20	3.26707e-15
Ercc6l2	ENSMUSG00000021470	protein_coding	exon	chr13-63815240-63815517	chr13-63793159-63794005	21234	-0.695997	5.90889e-08	0.00799804
Agfg1	ENSMUSG00000026159	protein_coding	exon	chr1-82839483-82839889	chr1-82836122-82837117	2365	-0.695886	1.09573e-16	1.48314e-11
Rnf125	ENSMUSG00000033107	protein_coding	gap	chr18-20944758-20974298	chr18-20962286-20963212	0	-0.695511	7.1532e-21	9.68229e-16
Mphosph9	ENSMUSG00000038126	protein_coding	gap	chr5-124299080-124304173	chr5-124302602-124303512	0	-0.694081	8.62456e-08	0.0116739
Bag3	ENSMUSG00000030847	protein_coding	utr	chr7-128546397-128546977	chr7-128578106-128579120	31128	-0.691591	3.71834e-08	0.00503299
Gm26561	ENSMUSG00000097625	lincRNA	gap	chr17-70878112-71096870	chr17-70986723-70987554	0	-0.691075	9.58499e-17	1.29739e-11
Atxn1	ENSMUSG00000046876	protein_coding	gap	chr13-45852457-45956454	chr13-45932148-45933073	0	-0.690954	1.27351e-07	0.0172377
4930517O19Rik	ENSMUSG00000054391	processed_transcript	gap	chr14-100213542-100244603	chr14-100212769-100213682	0	-0.689311	3.02274e-07	0.0409146
Jazf1	ENSMUSG00000063568	protein_coding	gap	chr6-52894072-53068452	chr6-52987157-52988070	0	-0.688736	2.12197e-07	0.0287221
Med12l	ENSMUSG00000056476	protein_coding	cds	chr3-59296005-59296234	chr3-59296176-59297089	0	-0.687655	3.26198e-08	0.00441528
Ptk2b	ENSMUSG00000059456	protein_coding	gap	chr14-66213553-66280882	chr14-66220800-66221702	0	-0.686544	2.07684e-07	0.0281113
Mcts2	ENSMUSG00000042814	protein_coding	cds	chr2-152687271-152687816	chr2-152686529-152687460	0	-0.685894	1.0183e-08	0.00137833
Gm11795	ENSMUSG00000085630	lincRNA	exon	chr4-7763625-7763930	chr4-7912521-7913464	148590	-0.685396	1.67551e-12	2.2679e-07
Alcam	ENSMUSG00000022636	protein_coding	gap	chr16-52309913-52452392	chr16-52450223-52450983	0	-0.685351	1.19069e-07	0.0161167
Tle3	ENSMUSG00000032280	protein_coding	gap	chr9-61375574-61393202	chr9-61377440-61378366	0	-0.68467	2.17279e-07	0.0294101
Cd40lg	ENSMUSG00000031132	protein_coding	exon	chrX-57212143-57212310	chrX-57177010-57177979	34163	-0.68312	1.572e-09	0.00021278
Gm26725	ENSMUSG00000097092	lincRNA	exon	chr5-66174280-66174944	chr5-66193079-66194036	18134	-0.683082	3.28573e-13	4.44744e-08
Csf1	ENSMUSG00000014599	protein_coding	exon	chr3-107760025-107760469	chr3-107796275-107797227	35805	-0.682989	3.74251e-08	0.00506571
Arhgef3	ENSMUSG00000021895	protein_coding	gap	chr14-27379762-27384153	chr14-27381107-27382089	0	-0.682546	1.22391e-07	0.0165663
Plekhm2	ENSMUSG00000028917	protein_coding	utr	chr4-141625734-141626569	chr4-141624858-141625796	0	-0.681747	9.26253e-12	1.25374e-06
Adap1	ENSMUSG00000056413	protein_coding	gap	chr5-139280818-139293135	chr5-139283326-139284183	0	-0.681077	2.69778e-09	0.000365161
Raet1e	ENSMUSG00000053219	protein_coding	gap	chr10-22182116-22373776	chr10-22299048-22299973	0	-0.680795	1.83433e-13	2.48288e-08
Gm13481	ENSMUSG00000086353	lincRNA	exon	chr2-48457113-48457245	chr2-48472868-48473753	15622	-0.679416	2.69319e-07	0.0364539
Myo3b	ENSMUSG00000042064	protein_coding	cds	chr2-70105654-70105753	chr2-70105330-70106252	0	-0.67939	3.46974e-08	0.0046965
Crybb1	ENSMUSG00000029343	protein_coding	utr	chr5-112269501-112269585	chr5-112270760-112271700	1174	-0.677262	1.32323e-17	1.79107e-12
Fam169b	ENSMUSG00000074071	lincRNA	gap	chr7-68276042-68304551	chr7-68283655-68284500	0	-0.674141	2.56514e-12	3.47207e-07
Ptpn13	ENSMUSG00000034573	protein_coding	gap	chr5-103425537-103462133	chr5-103438896-103439834	0	-0.673875	2.49823e-12	3.38151e-07
Myo3b	ENSMUSG00000042064	protein_coding	cds	chr2-70126847-70126992	chr2-70126746-70127582	0	-0.673659	4.30408e-12	5.82583e-07
Dock2	ENSMUSG00000020143	protein_coding	gap	chr11-34756283-34783780	chr11-34773100-34774057	0	-0.672756	3.75637e-08	0.00508448
Impa2	ENSMUSG00000024525	protein_coding	gap	chr18-67306776-67309051	chr18-67307692-67308748	0	-0.669948	1.24646e-14	1.68716e-09
Atp2b1	ENSMUSG00000019943	protein_coding	exon	chr10-98915152-98915371	chr10-98879933-98881131	34020	-0.669501	1.02885e-08	0.00139261
Rab11fip4	ENSMUSG00000017639	protein_coding	gap	chr11-79620556-79680787	chr11-79622794-79623724	0	-0.669252	2.52143e-07	0.0341291
Rab3gap2	ENSMUSG00000039318	protein_coding	exon	chr1-185204117-185204353	chr1-185193266-185194196	9920	-0.668467	8.97782e-08	0.012152
Ezh2	ENSMUSG00000029687	protein_coding	gap	chr6-47558295-47576535	chr6-47560810-47561767	0	-0.667937	2.5762e-09	0.000348704
Myadm	ENSMUSG00000068566	protein_coding	utr	chr7-3290556-3290792	chr7-3289944-3290841	0	-0.667612	5.37028e-20	7.269e-15
AI464131	ENSMUSG00000046312	protein_coding	utr	chr4-41502991-41503076	chr4-41502726-41503632	0	-0.664499	5.18532e-10	7.01864e-05
1700057G04Rik	ENSMUSG00000074139	protein_coding	utr	chr9-92357702-92357876	chr9-92384150-92385057	26273	-0.664185	2.04889e-10	2.7733e-05
Ubr2	ENSMUSG00000023977	protein_coding	cds	chr17-46967190-46967312	chr17-46966674-46967589	0	-0.661393	2.74114e-12	3.7103e-07
Trim2	ENSMUSG00000027993	protein_coding	exon	chr3-84305241-84305446	chr3-84324143-84325060	18696	-0.661102	2.44148e-08	0.0033047
Lin54	ENSMUSG00000035310	protein_coding	gap	chr5-100459803-100475688	chr5-100466394-100467315	0	-0.660497	6.01116e-11	8.13647e-06
Jmjd1c	ENSMUSG00000037876	protein_coding	gap	chr10-67096719-67157906	chr10-67100172-67101111	0	-0.659164	7.72788e-19	1.04601e-13
3300005D01Rik	ENSMUSG00000096965	lincRNA	gap	chr17-5801342-5802712	chr17-5801836-5802709	0	-0.658953	8.09409e-18	1.09558e-12
Maf	ENSMUSG00000055435	protein_coding	exon	chr8-115701435-115707794	chr8-115726529-115727370	18734	-0.658872	9.78309e-09	0.0013242
Rptor	ENSMUSG00000025583	protein_coding	gap	chr11-119671361-119725009	chr11-119676716-119677635	0	-0.658609	6.01384e-15	8.1401e-10
1700072G22Rik	ENSMUSG00000101702	lincRNA	exon	chr1-51457932-51458324	chr1-51448485-51449445	8486	-0.658496	1.25141e-07	0.0169386
Tg	ENSMUSG00000053469	protein_coding	gap	chr15-66701366-66705204	chr15-66702489-66703481	0	-0.658089	7.6707e-12	1.03828e-06
Heatr5a	ENSMUSG00000035181	protein_coding	utr	chr12-51875873-51877311	chr12-51864673-51865335	10537	-0.656946	2.75152e-12	3.72435e-07
4930465M20Rik	ENSMUSG00000085641	lincRNA	exon	chr12-107723740-107724801	chr12-107720694-107721623	2116	-0.656725	5.02113e-12	6.7964e-07
Nav2	ENSMUSG00000052512	protein_coding	gap	chr7-48964441-49362097	chr7-49200020-49200955	0	-0.656317	2.92646e-07	0.0396114
Alpk2	ENSMUSG00000032845	protein_coding	gap	chr18-65307814-65349027	chr18-65312067-65312980	0	-0.655317	3.06157e-16	4.14402e-11
Dock2	ENSMUSG00000020143	protein_coding	gap	chr11-34756283-34783780	chr11-34761994-34762835	0	-0.654899	3.8276e-10	5.18089e-05
Atg7	ENSMUSG00000030314	protein_coding	gap	chr6-114643151-114672973	chr6-114656582-114657483	0	-0.654458	3.71097e-08	0.00502303
Dnase1l3	ENSMUSG00000025279	protein_coding	gap	chr14-7987393-7993829	chr14-7989184-7990054	0	-0.653051	3.3964e-09	0.000459724
Gm11454	ENSMUSG00000086152	lincRNA	exon	chr2-163122606-163122778	chr2-163120463-163121139	1466	-0.651188	5.01763e-11	6.79166e-06
Ccr1	ENSMUSG00000025804	protein_coding	utr	chr9-123962126-123963423	chr9-123936370-123937239	24886	-0.650746	5.47835e-15	7.41528e-10
Nsmce2	ENSMUSG00000059586	protein_coding	gap	chr15-59455467-59537526	chr15-59519907-59520169	0	-0.649044	1.68118e-09	0.000227558
Cwc27	ENSMUSG00000021715	protein_coding	utr	chr13-104631140-104631575	chr13-104626767-104627663	3476	-0.649023	2.01261e-07	0.0272419
Trib1	ENSMUSG00000032501	protein_coding	utr	chr15-59654702-59656550	chr15-59730863-59731775	74312	-0.643743	6.8794e-14	9.31169e-09
Cd47	ENSMUSG00000055447	protein_coding	utr	chr16-49910878-49915010	chr16-49935775-49936690	20764	-0.642885	8.89181e-14	1.20356e-08
Fnbp1	ENSMUSG00000075415	protein_coding	cds	chr2-31082974-31083078	chr2-31082458-31083350	0	-0.642561	2.71303e-17	3.67225e-12
Fryl	ENSMUSG00000070733	protein_coding	gap	chr5-73148223-73194985	chr5-73193383-73194307	0	-0.641775	2.27054e-09	0.000307332
Gm10804	ENSMUSG00000075025	lincRNA	gap	chr2-93455864-93465310	chr2-93460630-93461454	0	-0.641528	3.55942e-10	4.81789e-05
9030617O03Rik	ENSMUSG00000021185	protein_coding	cds	chr12-100871304-100871453	chr12-100871452-100872312	0	-0.638858	8.86027e-08	0.0119929
Gm17509	ENSMUSG00000091423	protein_coding	utr	chr13-117218701-117220412	chr13-117217587-117218536	164	-0.637751	1.52606e-09	0.000206561
Dusp3	ENSMUSG00000003518	protein_coding	cds	chr11-101984612-101984736	chr11-101984109-101984960	0	-0.636008	3.49793e-09	0.000473466
Ica1l	ENSMUSG00000026018	protein_coding	gap	chr1-60015836-60022577	chr1-60016013-60016815	0	-0.635986	2.14282e-17	2.90043e-12
Ctla4	ENSMUSG00000026011	protein_coding	utr	chr1-60914718-60915832	chr1-60916117-60917042	284	-0.635815	8.32309e-12	1.12658e-06
Kcnh6	ENSMUSG00000001901	protein_coding	cds	chr11-106033783-106034064	chr11-106033209-106034068	0	-0.635492	7.28463e-14	9.86018e-09
Nrp1	ENSMUSG00000025810	protein_coding	utr	chr8-128502815-128505462	chr8-128534015-128534889	28552	-0.634647	7.97711e-08	0.0107975
Map3k7	ENSMUSG00000028284	protein_coding	utr	chr4-32019534-32023467	chr4-32126554-32127455	103086	-0.633104	4.3535e-15	5.89273e-10
Bach2	ENSMUSG00000040270	protein_coding	exon	chr4-32238804-32239089	chr4-32179491-32180403	58400	-0.63294	4.31324e-08	0.00583822
Gm14321	ENSMUSG00000084797	lincRNA	exon	chr2-167777467-167777666	chr2-167759709-167760625	16841	-0.632016	1.2659e-07	0.0171347
Iglon5	ENSMUSG00000013367	protein_coding	cds	chr7-43475889-43476043	chr7-43475414-43476320	0	-0.630327	5.07397e-09	0.000686792
1700016G22Rik	ENSMUSG00000100625	lincRNA	exon	chr13-5855508-5855951	chr13-5846821-5847653	7854	-0.628641	1.04147e-07	0.014097
Mppe1	ENSMUSG00000062526	protein_coding	exon	chr18-67245382-67245830	chr18-67248530-67249456	2699	-0.628535	2.62596e-21	3.5544e-16
Sgms1	ENSMUSG00000040451	protein_coding	gap	chr19-32160364-32223508	chr19-32172252-32173207	0	-0.626688	1.12245e-11	1.5193e-06
Stk39	ENSMUSG00000027030	protein_coding	gap	chr2-68267092-68307040	chr2-68288919-68289830	0	-0.625737	2.03993e-07	0.0276117
Tmbim1	ENSMUSG00000006301	protein_coding	cds	chr1-74295198-74295399	chr1-74295158-74296076	0	-0.625158	3.45436e-11	4.67568e-06
Gm13391	ENSMUSG00000086109	lincRNA	gap	chr2-6478186-6478380	chr2-6478078-6478967	0	-0.624573	1.70697e-15	2.31048e-10
Nlk	ENSMUSG00000017376	protein_coding	gap	chr11-78590990-78618274	chr11-78599794-78600683	0	-0.623902	2.44583e-07	0.0331058
Ppp2r5c	ENSMUSG00000017843	protein_coding	exon	chr12-110485739-110485952	chr12-110389193-110390198	95540	-0.623368	4.52314e-12	6.12235e-07
Tjp2	ENSMUSG00000024812	protein_coding	gap	chr19-24138833-24224850	chr19-24166292-24167219	0	-0.622465	1.49478e-11	2.02327e-06
Myadm	ENSMUSG00000068566	protein_coding	utr	chr7-3289038-3289325	chr7-3288787-3289529	0	-0.621282	2.8841e-07	0.039038
Rgs8	ENSMUSG00000042671	protein_coding	exon	chr1-153653025-153653355	chr1-153617079-153618019	35005	-0.621258	3.36949e-16	4.56081e-11
Galm	ENSMUSG00000035473	protein_coding	gap	chr17-80150171-80181560	chr17-80167586-80168497	0	-0.618953	1.85269e-13	2.50773e-08
Dus2	ENSMUSG00000031901	protein_coding	gap	chr8-105996024-106015823	chr8-106006895-106007817	0	-0.617859	7.72677e-11	1.04586e-05
Trp53bp2	ENSMUSG00000026510	protein_coding	exon	chr1-182409172-182409450	chr1-182382778-182383693	25478	-0.617275	3.1688e-08	0.00428916
Ralgds	ENSMUSG00000026821	protein_coding	gap	chr2-28513561-28540710	chr2-28524966-28525792	0	-0.615852	3.09649e-10	4.19128e-05
Grb7	ENSMUSG00000019312	protein_coding	cds	chr11-98451028-98451178	chr11-98450179-98451070	0	-0.615675	2.39793e-08	0.00324574
Slc25a17	ENSMUSG00000022404	protein_coding	utr	chr15-81318921-81319628	chr15-81302148-81302981	15939	-0.615184	2.16333e-13	2.92819e-08
Igfbp7	ENSMUSG00000036256	protein_coding	gap	chr5-77355672-77401486	chr5-77383845-77384753	0	-0.615109	4.70932e-09	0.000637434
Galnt9	ENSMUSG00000033316	protein_coding	gap	chr5-110589944-110596065	chr5-110595198-110596045	0	-0.61277	2.83578e-10	3.83839e-05
4931440J10Rik	ENSMUSG00000097775	lincRNA	gap	chr14-62766062-62812826	chr14-62798515-62799445	0	-0.611653	1.41501e-09	0.000191531
Tenm4	ENSMUSG00000048078	protein_coding	gap	chr7-96811980-96823729	chr7-96818130-96819045	0	-0.610989	1.3902e-07	0.0188172
Farp1	ENSMUSG00000025555	protein_coding	utr	chr14-121035200-121035338	chr14-121035031-121035904	0	-0.610193	5.3292e-14	7.21339e-09
Timp2	ENSMUSG00000017466	protein_coding	exon	chr11-118355554-118355740	chr11-118362894-118363804	7153	-0.608985	3.83206e-09	0.000518692
Eps8l3	ENSMUSG00000040600	protein_coding	exon	chr3-107877230-107877366	chr3-107852835-107853697	23532	-0.606032	9.90487e-17	1.34068e-11
Hunk	ENSMUSG00000053414	protein_coding	cds	chr16-90475820-90475982	chr16-90475460-90476378	0	-0.605375	9.31466e-12	1.26079e-06
Gm28286	ENSMUSG00000100502	lincRNA	gap	chr1-154033209-154034167	chr1-154033852-154034774	0	-0.605266	4.89605e-08	0.0066271
Amd1	ENSMUSG00000075232	protein_coding	exon	chr10-40301749-40302188	chr10-40309813-40310736	7624	-0.605148	8.42401e-14	1.14024e-08
Ube2e3	ENSMUSG00000027011	protein_coding	exon	chr2-78868124-78868597	chr2-78859678-78860590	7533	-0.603433	4.84592e-08	0.00655925
Mfap5	ENSMUSG00000030116	protein_coding	utr	chr6-122528432-122529290	chr6-122532644-122533539	3353	-0.60267	2.31923e-08	0.00313921
Ptp4a2	ENSMUSG00000028788	protein_coding	gap	chr4-129820800-129838977	chr4-129827453-129828359	0	-0.602413	1.07422e-07	0.0145402
Socs3	ENSMUSG00000053113	protein_coding	utr	chr11-117966079-117967552	chr11-117965336-117966253	0	-0.602282	8.09374e-09	0.00109554
4930517O19Rik	ENSMUSG00000054391	processed_transcript	exon	chr14-100246082-100246280	chr14-100284423-100285284	38142	-0.598596	1.76906e-12	2.39453e-07
Iqgap1	ENSMUSG00000030536	protein_coding	gap	chr7-80765372-80766884	chr7-80765737-80766652	0	-0.59859	8.5263e-20	1.15409e-14
Hlcs	ENSMUSG00000040820	protein_coding	gap	chr16-94231336-94262591	chr16-94236521-94237445	0	-0.598528	1.04198e-13	1.41038e-08
St6galnac6	ENSMUSG00000026811	protein_coding	cds	chr2-32609226-32609316	chr2-32608416-32609242	0	-0.5985	1.43745e-07	0.0194567
Ctla4	ENSMUSG00000026011	protein_coding	gap	chr1-60893862-60900566	chr1-60898399-60899226	0	-0.59746	5.30974e-12	7.18705e-07
Ica1l	ENSMUSG00000026018	protein_coding	gap	chr1-60015836-60022577	chr1-60016886-60017442	0	-0.596882	1.84366e-08	0.0024955
Hivep1	ENSMUSG00000021366	protein_coding	gap	chr13-42055543-42123159	chr13-42102813-42103580	0	-0.596519	8.82181e-17	1.19409e-11
Gucd1	ENSMUSG00000033416	protein_coding	gap	chr10-75420797-75510031	chr10-75434249-75435150	0	-0.595275	3.43729e-16	4.65258e-11
Sipa1l1	ENSMUSG00000042700	protein_coding	gap	chr12-82234529-82265956	chr12-82245037-82245948	0	-0.594251	2.37133e-09	0.000320974
Rora	ENSMUSG00000032238	protein_coding	gap	chr9-69197590-69348131	chr9-69339811-69340854	0	-0.594171	4.65619e-11	6.30244e-06
Tnfaip3	ENSMUSG00000019850	protein_coding	exon	chr10-19015548-19015657	chr10-19171525-19172456	155867	-0.593299	7.83364e-08	0.0106033
Apobec3	ENSMUSG00000009585	protein_coding	gap	chr15-79898226-79905443	chr15-79900582-79901341	0	-0.592499	1.0545e-08	0.00142733
Rab8b	ENSMUSG00000036943	protein_coding	gap	chr9-66863484-66919509	chr9-66883355-66884181	0	-0.592368	6.88412e-11	9.31807e-06
Phldb2	ENSMUSG00000033149	protein_coding	gap	chr16-45873873-45953375	chr16-45941896-45942812	0	-0.591583	4.60801e-08	0.00623722
Gpr89	ENSMUSG00000028096	protein_coding	cds	chr3-96882519-96882628	chr3-96881613-96882564	0	-0.591479	5.04503e-12	6.82875e-07
A930006K02Rik	ENSMUSG00000084866	processed_transcript	gap	chr16-91465637-91469878	chr16-91466302-91467219	0	-0.587895	1.33706e-10	1.80979e-05
4930469K13Rik	ENSMUSG00000085684	processed_transcript	exon	chr11-34098516-34098554	chr11-34101557-34102440	3002	-0.586895	7.45521e-08	0.0100911
Akap13	ENSMUSG00000066406	protein_coding	gap	chr7-75615049-75663411	chr7-75656304-75657213	0	-0.584355	7.03978e-10	9.52877e-05
Igfbp7	ENSMUSG00000036256	protein_coding	gap	chr5-77355672-77401486	chr5-77372495-77373431	0	-0.584287	3.24061e-09	0.000438636
Add3	ENSMUSG00000025026	protein_coding	utr	chr19-53245291-53247399	chr19-53263595-53264482	16195	-0.582094	6.58365e-09	0.000891136
Smad3	ENSMUSG00000032402	protein_coding	gap	chr9-63667923-63742969	chr9-63717973-63719328	0	-0.581251	1.05256e-10	1.4247e-05
Acacb	ENSMUSG00000042010	protein_coding	cds	chr5-114176144-114176190	chr5-114175444-114176350	0	-0.580799	1.0287e-07	0.0139241
A330017A19Rik	ENSMUSG00000073388	protein_coding	utr	chr17-46889216-46889794	chr17-46879656-46880569	8646	-0.580422	2.14784e-08	0.00290722
Cog6	ENSMUSG00000027742	protein_coding	utr	chr3-52981875-52983043	chr3-52954383-52955264	26610	-0.579995	8.28734e-10	0.000112174
Hormad2	ENSMUSG00000020419	protein_coding	utr	chr11-4345814-4346561	chr11-4319322-4320216	25597	-0.579383	4.91444e-08	0.00665198
Tspan14	ENSMUSG00000037824	protein_coding	gap	chr14-40918681-40934187	chr14-40929742-40930659	0	-0.578964	1.50688e-07	0.0203966
Pvt1	ENSMUSG00000097039	lincRNA	gap	chr15-62039448-62107147	chr15-62043459-62044386	0	-0.578048	1.00401e-07	0.0135898
Arap3	ENSMUSG00000024451	protein_coding	exon	chr18-37997533-37997574	chr18-38014718-38015527	17143	-0.576104	2.06937e-07	0.0280102
Cd28	ENSMUSG00000026012	protein_coding	gap	chr1-60746529-60762978	chr1-60761402-60762364	0	-0.575616	1.23877e-07	0.0167676
Gm15831	ENSMUSG00000085858	protein_coding	exon	chr5-77122186-77122348	chr5-77139912-77140829	17563	-0.575463	1.20942e-09	0.000163703
Ercc4	ENSMUSG00000022545	protein_coding	utr	chr16-13147526-13150617	chr16-13158797-13159659	8179	-0.574927	8.85203e-08	0.0119818
2210018M11Rik	ENSMUSG00000035401	protein_coding	utr	chr7-98590615-98590689	chr7-98580169-98581033	9581	-0.573056	5.14392e-14	6.96261e-09
Ets1	ENSMUSG00000032035	protein_coding	gap	chr9-32649439-32664574	chr9-32651934-32652859	0	-0.570415	3.02796e-13	4.09853e-08
Gpr68	ENSMUSG00000047415	protein_coding	gap	chr12-100879413-100887983	chr12-100882949-100883860	0	-0.569384	5.91498e-11	8.00628e-06
Prdm10	ENSMUSG00000042496	protein_coding	exon	chr9-31280538-31280662	chr9-31254402-31255317	25220	-0.569366	9.90973e-08	0.0134134
Lrp6	ENSMUSG00000030201	protein_coding	cds	chr6-134450786-134451080	chr6-134450473-134451398	0	-0.568826	9.40362e-08	0.0127284
Cd86	ENSMUSG00000022901	protein_coding	utr	chr16-36603869-36605338	chr16-36602366-36603284	584	-0.56873	1.36603e-10	1.84901e-05
Cdkn2b	ENSMUSG00000073802	protein_coding	cds	chr4-89310666-89310797	chr4-89310481-89311362	0	-0.568401	8.00338e-12	1.08331e-06
Ubl3	ENSMUSG00000001687	protein_coding	utr	chr5-148504631-148506134	chr5-148489077-148489979	14651	-0.567344	1.36162e-07	0.0184303
C1qtnf6	ENSMUSG00000022440	protein_coding	utr	chr15-78523346-78524850	chr15-78509987-78510847	12498	-0.566618	1.88932e-07	0.025573
Cd44	ENSMUSG00000005087	protein_coding	exon	chr2-102901268-102901665	chr2-102948178-102949053	46512	-0.566018	5.55985e-11	7.52559e-06
Mllt3	ENSMUSG00000028496	protein_coding	gap	chr4-87880149-88011632	chr4-88002938-88003877	0	-0.565985	4.56422e-09	0.000617794
Gm26725	ENSMUSG00000097092	lincRNA	gap	chr5-66157165-66173613	chr5-66165494-66166436	0	-0.565104	9.0879e-12	1.2301e-06
Ets1	ENSMUSG00000032035	protein_coding	gap	chr9-32649439-32664574	chr9-32661313-32662213	0	-0.563849	2.33552e-14	3.16127e-09
Iffo2	ENSMUSG00000041025	protein_coding	gap	chr4-139575598-139603212	chr4-139578742-139579670	0	-0.561991	1.65772e-15	2.24382e-10
Sv2c	ENSMUSG00000051111	protein_coding	gap	chr13-95986827-95989090	chr13-95987877-95988779	0	-0.560541	2.01075e-07	0.0272167
Plekha2	ENSMUSG00000031557	protein_coding	gap	chr8-25063987-25071998	chr8-25067832-25068750	0	-0.559392	1.52864e-19	2.0691e-14
Stat4	ENSMUSG00000062939	protein_coding	gap	chr1-52013935-52065314	chr1-52040318-52041268	0	-0.558427	1.88711e-07	0.0255432
Glb1	ENSMUSG00000045594	protein_coding	cds	chr9-114421689-114421749	chr9-114421545-114422411	0	-0.558405	2.19661e-11	2.97325e-06
Tjp2	ENSMUSG00000024812	protein_coding	gap	chr19-24138833-24224850	chr19-24173745-24174664	0	-0.557098	1.59001e-17	2.15218e-12
Nsmce2	ENSMUSG00000059586	protein_coding	gap	chr15-59455467-59591696	chr15-59540669-59541571	0	-0.555943	2.07047e-08	0.00280251
Dnase1l3	ENSMUSG00000025279	protein_coding	utr	chr14-7993986-7994573	chr14-7994089-7995044	0	-0.555486	1.10969e-08	0.00150204
Sept11	ENSMUSG00000058013	protein_coding	gap	chr5-93093598-93139448	chr5-93133077-93134003	0	-0.554155	1.17906e-09	0.000159593
Raf1	ENSMUSG00000000441	protein_coding	exon	chr6-115676236-115676635	chr6-115677598-115678304	962	-0.554006	4.80296e-10	6.5011e-05
Nf2	ENSMUSG00000009073	protein_coding	gap	chr11-4803754-4806253	chr11-4804902-4805659	0	-0.551472	2.48366e-08	0.00336178
Bid	ENSMUSG00000004446	protein_coding	gap	chr6-120901789-120916733	chr6-120914889-120915731	0	-0.550082	1.04439e-08	0.00141364
Nmnat2	ENSMUSG00000042751	protein_coding	gap	chr1-153076988-153086336	chr1-153084908-153085837	0	-0.549338	1.71317e-10	2.31888e-05
Sipa1l2	ENSMUSG00000001995	protein_coding	utr	chr8-125418063-125419144	chr8-125343664-125344579	73483	-0.54926	2.56902e-07	0.0347733
Rabgef1	ENSMUSG00000025340	protein_coding	gap	chr5-130191044-130197946	chr5-130196064-130197057	0	-0.549181	9.1178e-08	0.0123415
Fam129a	ENSMUSG00000026483	protein_coding	x	chr1-151649444-151689518	chr1-151682646-151683569	0	-0.548694	2.13885e-10	2.89507e-05
Lrrc8b	ENSMUSG00000070639	protein_coding	utr	chr5-105486076-105486189	chr5-105500386-105501327	14196	-0.548543	1.72007e-07	0.0232821
Gm26612	ENSMUSG00000097676	lincRNA	exon	chr17-88146084-88147059	chr17-88111795-88112678	33405	-0.546745	2.25928e-14	3.05807e-09
Gypc	ENSMUSG00000090523	protein_coding	exon	chr18-32559786-32560034	chr18-32564060-32564983	4025	-0.545378	1.54278e-07	0.0208825
Ddit4	ENSMUSG00000020108	protein_coding	exon	chr10-59951697-59951770	chr10-59964384-59965354	12613	-0.543728	7.13118e-14	9.65248e-09
Adck3	ENSMUSG00000026489	protein_coding	utr	chr1-180199487-180199602	chr1-180199132-180200042	0	-0.543572	7.01566e-13	9.49611e-08
Atxn7l1	ENSMUSG00000020564	protein_coding	gap	chr12-33148502-33217711	chr12-33173426-33174322	0	-0.542925	6.93798e-08	0.00939097
Vmp1	ENSMUSG00000018171	protein_coding	utr	chr11-86583865-86585307	chr11-86582157-86582680	1184	-0.541785	2.41038e-07	0.032626
Sertad2	ENSMUSG00000049800	protein_coding	exon	chr11-20543253-20543760	chr11-20477264-20478160	65092	-0.541051	1.08867e-14	1.47357e-09
Med29	ENSMUSG00000003444	protein_coding	utr	chr7-28386146-28386781	chr7-28382752-28383623	2522	-0.540793	4.82887e-21	6.53617e-16
F12	ENSMUSG00000021492	protein_coding	exon	chr13-55426712-55426793	chr13-55432011-55432898	5217	-0.540559	3.65322e-15	4.94485e-10
Rora	ENSMUSG00000032238	protein_coding	gap	chr9-69197590-69348131	chr9-69297635-69298592	0	-0.539587	3.23566e-09	0.000437966
Spata13	ENSMUSG00000021990	protein_coding	gap	chr14-60692549-60706713	chr14-60704758-60705643	0	-0.539538	7.63737e-09	0.00103376
1700025M24Rik	ENSMUSG00000100175	lincRNA	exon	chr5-73284123-73284186	chr5-73286349-73287238	2162	-0.538999	5.10987e-08	0.00691651
Dad1	ENSMUSG00000022174	protein_coding	utr	chr14-54235479-54235713	chr14-54230800-54231721	3757	-0.537225	8.36572e-13	1.13235e-07
Clip1	ENSMUSG00000049550	protein_coding	cds	chr5-123603599-123603719	chr5-123603298-123604210	0	-0.536827	3.95164e-09	0.000534879
Fam46a	ENSMUSG00000032265	protein_coding	cds	chr9-85326988-85327007	chr9-85326878-85327754	0	-0.536091	3.09051e-07	0.041832
1110017D15Rik	ENSMUSG00000028441	protein_coding	cds	chr4-41507521-41507593	chr4-41506643-41507542	0	-0.534938	1.55185e-07	0.0210052
Nol10	ENSMUSG00000061458	protein_coding	utr	chr12-17429235-17430094	chr12-17471169-17472085	41074	-0.534556	3.10701e-07	0.0420553
Mapkapk2	ENSMUSG00000016528	protein_coding	exon	chr1-131097289-131097826	chr1-131110303-131111277	12476	-0.534448	2.19779e-07	0.0297484
Ksr2	ENSMUSG00000061578	protein_coding	gap	chr5-117415009-117500712	chr5-117481247-117482181	0	-0.53321	2.16803e-09	0.000293455
Ulk1	ENSMUSG00000029512	protein_coding	gap	chr5-110799157-110809004	chr5-110807796-110808760	0	-0.531835	8.53565e-14	1.15535e-08
Gna15	ENSMUSG00000034792	protein_coding	cds	chr10-81507928-81508081	chr10-81507735-81508682	0	-0.531413	2.47795e-13	3.35405e-08
Pus7	ENSMUSG00000057541	protein_coding	utr	chr5-23740648-23741839	chr5-23718692-23719660	20987	-0.53001	1.787e-07	0.0241882
Anxa6	ENSMUSG00000018340	protein_coding	utr	chr11-54979108-54979461	chr11-54973494-54974468	4639	-0.529965	1.97816e-09	0.000267756
Dyrk1a	ENSMUSG00000022897	protein_coding	gap	chr16-94570977-94611418	chr16-94601296-94602192	0	-0.529261	1.88293e-10	2.54865e-05
Smco4	ENSMUSG00000058173	protein_coding	utr	chr9-15544800-15545260	chr9-15550230-15551192	4969	-0.527859	3.07842e-16	4.16682e-11
Lmna	ENSMUSG00000028063	protein_coding	cds	chr3-88493237-88493256	chr3-88492600-88493506	0	-0.526574	2.22644e-09	0.000301362
Tnfaip3	ENSMUSG00000019850	protein_coding	cds	chr10-19011516-19011775	chr10-19011489-19012439	0	-0.525442	1.23738e-08	0.00167487
Sgms1	ENSMUSG00000040451	protein_coding	gap	chr19-32248037-32276885	chr19-32273803-32274597	0	-0.524904	1.00785e-07	0.0136419
Ttc39c	ENSMUSG00000024424	protein_coding	cds	chr18-12643886-12644043	chr18-12643270-12644183	0	-0.524348	4.59278e-12	6.2166e-07
Fosb	ENSMUSG00000003545	protein_coding	exon	chr7-19309306-19310045	chr7-19325691-19326479	15645	-0.521527	7.56354e-08	0.0102377
Phc3	ENSMUSG00000037652	protein_coding	gap	chr3-30951032-30958008	chr3-30952068-30952975	0	-0.51901	8.19851e-09	0.00110972
Itpr2	ENSMUSG00000030287	protein_coding	utr	chr6-146108299-146111670	chr6-146082403-146083181	25117	-0.518832	2.10107e-07	0.0284392
Alpk2	ENSMUSG00000032845	protein_coding	gap	chr18-65378143-65393633	chr18-65381430-65382362	0	-0.51882	6.88835e-19	9.32379e-14
Ubl3	ENSMUSG00000001687	protein_coding	utr	chr5-148504631-148506134	chr5-148501081-148502017	2613	-0.518714	4.53603e-13	6.13979e-08
Sspn	ENSMUSG00000030255	protein_coding	utr	chr6-145961496-145965223	chr6-145992667-145993584	27443	-0.518014	3.70441e-12	5.01414e-07
Mmp25	ENSMUSG00000023903	protein_coding	utr	chr17-23629458-23630567	chr17-23620104-23621037	8420	-0.517763	2.2429e-07	0.030359
Vmp1	ENSMUSG00000018171	protein_coding	utr	chr11-86583865-86585307	chr11-86576942-86577875	5989	-0.517632	9.94457e-08	0.0134606
Grb2	ENSMUSG00000059923	protein_coding	utr	chr11-115644045-115645768	chr11-115642995-115643931	113	-0.517576	3.62884e-07	0.0491185
Gm29004	ENSMUSG00000099538	lincRNA	exon	chr6-51003936-51004253	chr6-51178110-51179031	173856	-0.517389	7.99964e-12	1.0828e-06
RP24-297E7.1	ENSMUSG00000104401	lincRNA	exon	chr3-52906756-52909875	chr3-52878006-52878924	27831	-0.516832	1.79833e-14	2.43414e-09
Sspn	ENSMUSG00000030255	protein_coding	utr	chr6-145961496-145965223	chr6-145980806-145981719	15582	-0.516825	3.35001e-07	0.0453444
Arhgap10	ENSMUSG00000037148	protein_coding	gap	chr8-77432812-77450692	chr8-77435835-77436783	0	-0.516716	5.93816e-09	0.000803765
Myo3b	ENSMUSG00000042064	protein_coding	gap	chr2-70083098-70095156	chr2-70091108-70091997	0	-0.515965	1.07358e-13	1.45315e-08
Plcl2	ENSMUSG00000038910	protein_coding	gap	chr17-50509938-50606294	chr17-50570535-50571402	0	-0.515074	6.47455e-16	8.76369e-11
Armc2	ENSMUSG00000071324	protein_coding	gap	chr10-41927101-41947895	chr10-41936950-41937871	0	-0.511916	3.12864e-07	0.042348
Hivep2	ENSMUSG00000015501	protein_coding	gap	chr10-14004276-14066582	chr10-14044712-14045535	0	-0.511208	6.14036e-09	0.000831135
Scrg1	ENSMUSG00000031610	protein_coding	exon	chr8-57455923-57456127	chr8-57427335-57428246	27676	-0.511095	8.60572e-09	0.00116484
Mgat3	ENSMUSG00000042428	protein_coding	utr	chr15-80212591-80215519	chr15-80218944-80219868	3424	-0.511018	5.20006e-09	0.00070386
Nebl	ENSMUSG00000053702	protein_coding	gap	chr2-17590178-17729368	chr2-17702599-17703516	0	-0.510351	8.91718e-09	0.00120699
Cd47	ENSMUSG00000055447	protein_coding	utr	chr16-49910878-49915010	chr16-49937491-49938427	22480	-0.510026	1.77322e-08	0.00240016
Neb	ENSMUSG00000026950	protein_coding	cds	chr2-52319634-52319738	chr2-52318963-52319873	0	-0.509103	4.01674e-12	5.43689e-07
Mfap5	ENSMUSG00000030116	protein_coding	gap	chr6-122526861-122528318	chr6-122527320-122528242	0	-0.508801	1.71651e-08	0.0023234
Plekhb2	ENSMUSG00000026123	protein_coding	gap	chr1-34850064-34861872	chr1-34852289-34853160	0	-0.508611	5.59174e-09	0.000756876
Ccr1	ENSMUSG00000025804	protein_coding	utr	chr9-123962126-123963423	chr9-123927935-123928564	33561	-0.506418	2.45071e-08	0.00331719
Ramp3	ENSMUSG00000041046	protein_coding	utr	chr11-6676739-6677475	chr11-6694930-6695832	17454	-0.505831	5.98996e-16	8.10777e-11
4930517O19Rik	ENSMUSG00000054391	processed_transcript	exon	chr14-100213142-100213168	chr14-100210867-100211766	1375	-0.505648	1.2139e-07	0.0164308
Vps37b	ENSMUSG00000066278	protein_coding	exon	chr5-124032102-124032260	chr5-124035647-124036353	3386	-0.504311	6.23406e-09	0.000843818
Cass4	ENSMUSG00000074570	protein_coding	cds	chr2-172393970-172394005	chr2-172393340-172394322	0	-0.503924	2.34237e-10	3.17054e-05
Dnajb13	ENSMUSG00000030708	protein_coding	cds	chr7-100511750-100511853	chr7-100511307-100512233	0	-0.502866	3.77458e-08	0.00510912
Pde2a	ENSMUSG00000030653	protein_coding	gap	chr7-101451469-101481370	chr7-101466203-101467119	0	-0.501336	9.08659e-12	1.22992e-06
Spcs2	ENSMUSG00000035227	protein_coding	utr	chr7-99837569-99839696	chr7-99833539-99834462	3106	-0.500812	1.3955e-11	1.8889e-06
Rora	ENSMUSG00000032238	protein_coding	gap	chr9-68653973-69196074	chr9-69073026-69073930	0	0.501528	1.35845e-08	0.00183874
Fntb	ENSMUSG00000033373	protein_coding	gap	chr12-76775665-76862485	chr12-76778315-76779246	0	0.508702	2.58611e-09	0.000350046
Gan	ENSMUSG00000052557	protein_coding	gap	chr8-117196581-117203949	chr8-117197832-117198746	0	0.512319	2.59699e-08	0.00351519
Wnt3	ENSMUSG00000000125	protein_coding	cds	chr11-103774269-103774348	chr11-103773608-103774473	0	0.514821	2.21765e-08	0.00300173
Rere	ENSMUSG00000039852	protein_coding	gap	chr4-150510039-150534846	chr4-150517137-150518046	0	0.520383	1.74435e-08	0.00236109
Znrf1	ENSMUSG00000033545	protein_coding	gap	chr8-111537650-111609292	chr8-111582163-111583060	0	0.525018	1.59841e-07	0.0216354
Gsta1	ENSMUSG00000074183	protein_coding	exon	chr9-78230656-78230730	chr9-78222374-78223308	7347	0.526036	7.76762e-09	0.00105139
Cngb1	ENSMUSG00000031789	protein_coding	gap	chr8-95242409-95248373	chr8-95244891-95245810	0	0.538521	1.09483e-08	0.00148191
Gm29465	ENSMUSG00000101461	lincRNA	exon	chr5-75353203-75353252	chr5-75378383-75379301	25130	0.54571	1.06185e-08	0.00143728
Grhl2	ENSMUSG00000022286	protein_coding	gap	chr15-37344748-37347768	chr15-37346586-37347326	0	0.54665	7.76372e-08	0.0105087
RP23-152I6.3	ENSMUSG00000104117	processed_transcript	gap	chr1-164864644-164933928	chr1-164881675-164882502	0	0.554023	6.66029e-09	0.00090151
Ccnj	ENSMUSG00000025010	protein_coding	exon	chr19-40831279-40831442	chr19-40809608-40810525	20753	0.55627	8.2645e-09	0.00111865
Slc35g1	ENSMUSG00000044026	protein_coding	exon	chr19-38395980-38396301	chr19-38386845-38387734	8245	0.562367	8.0586e-08	0.0109078
Itga5	ENSMUSG00000000555	protein_coding	gap	chr15-103359181-103366299	chr15-103365190-103365992	0	0.576502	2.40046e-07	0.0324917
Gm11368	ENSMUSG00000085188	lincRNA	exon	chr13-30058677-30058781	chr13-30042571-30043512	15164	0.578832	1.44645e-07	0.0195786
Gm8888	ENSMUSG00000095638	protein_coding	exon	chr15-96766761-96767141	chr15-96778082-96779019	10940	0.585281	3.17963e-09	0.000430382
Ankrd50	ENSMUSG00000044864	protein_coding	exon	chr3-38484671-38484844	chr3-38568276-38569182	83431	0.585714	1.51539e-07	0.0205117
Kit	ENSMUSG00000005672	protein_coding	utr	chr5-75654546-75656722	chr5-75666892-75667818	10169	0.586715	2.6239e-07	0.0355161
Spata31d1b	ENSMUSG00000091311	protein_coding	cds	chr13-59714135-59714195	chr13-59713426-59714345	0	0.600664	1.35723e-08	0.0018371
Ppp2r5c	ENSMUSG00000017843	protein_coding	exon	chr12-110485739-110485952	chr12-110478223-110479177	6561	0.61123	1.38206e-07	0.018707
C1qtnf2	ENSMUSG00000046491	protein_coding	cds	chr11-43474280-43474387	chr11-43474203-43475118	0	0.611844	5.92344e-09	0.000801773
Ano6	ENSMUSG00000064210	protein_coding	gap	chr15-95791057-95864224	chr15-95849701-95850618	0	0.615916	2.95468e-09	0.000399934
Alox12	ENSMUSG00000000320	protein_coding	exon	chr11-70255138-70255353	chr11-70265023-70265935	9669	0.622436	4.45133e-08	0.00602514
Zfp704	ENSMUSG00000040209	protein_coding	cds	chr3-9609270-9609719	chr3-9609600-9610461	0	0.63119	1.67997e-07	0.0227393
Neto2	ENSMUSG00000036902	protein_coding	utr	chr8-85636588-85640535	chr8-85624133-85625067	11520	0.635639	1.46495e-07	0.019829
Gm26776	ENSMUSG00000097770	lincRNA	gap	chr2-5137930-5229023	chr2-5171314-5172246	0	0.639607	2.56933e-08	0.00347774
Riok1	ENSMUSG00000021428	protein_coding	cds	chr13-38050224-38050310	chr13-38049636-38050566	0	0.652462	3.92515e-09	0.000531293
Zfp706	ENSMUSG00000062397	protein_coding	utr	chr15-36997031-37000923	chr15-36962687-36963603	33427	0.656251	2.70929e-09	0.000366719
Gm12292	ENSMUSG00000086490	lincRNA	exon	chr11-64840600-64842964	chr11-64801107-64802009	38590	0.65873	2.92549e-07	0.0395982
Tank	ENSMUSG00000064289	protein_coding	exon	chr2-61578585-61578693	chr2-61496564-61497524	81060	0.660956	4.3143e-09	0.000583966
Sardh	ENSMUSG00000009614	protein_coding	gap	chr2-27197692-27209898	chr2-27209600-27210451	0	0.665345	7.14377e-11	9.66952e-06
D130051D11Rik	ENSMUSG00000101828	lincRNA	exon	chr15-85639747-85645934	chr15-85653410-85654321	7475	0.666624	1.94219e-10	2.62887e-05
Pemt	ENSMUSG00000000301	protein_coding	gap	chr11-59983559-60046339	chr11-60032351-60033280	0	0.669087	4.40382e-09	0.000596084
Ostm1	ENSMUSG00000038280	protein_coding	gap	chr10-42698274-42700482	chr10-42698764-42699665	0	0.672017	4.88783e-13	6.61597e-08
Arhgap24	ENSMUSG00000057315	protein_coding	exon	chr5-102481391-102481862	chr5-102373351-102374253	107137	0.672738	1.67679e-07	0.0226964
Mid1	ENSMUSG00000035299	protein_coding	gap	chrX-169989494-170005574	chrX-169993859-169994683	0	0.681732	8.13889e-08	0.0110165
Tnfrsf21	ENSMUSG00000023915	protein_coding	cds	chr17-43016997-43017092	chr17-43016154-43017052	0	0.685074	9.90102e-08	0.0134016
H2afz	ENSMUSG00000037894	protein_coding	exon	chr3-137864487-137864696	chr3-137837773-137838739	25747	0.69045	8.93616e-08	0.0120956
Tbc1d4	ENSMUSG00000033083	protein_coding	gap	chr14-101487548-101489511	chr14-101487966-101488914	0	0.690625	1.31839e-07	0.0178452
Atxn7	ENSMUSG00000021738	protein_coding	gap	chr14-14087533-14089195	chr14-14087899-14088851	0	0.692733	6.55961e-10	8.87883e-05
Tns1	ENSMUSG00000055322	protein_coding	cds	chr1-74068609-74068646	chr1-74068361-74069097	0	0.693285	1.95613e-08	0.00264774
Zfp839	ENSMUSG00000021271	protein_coding	gap	chr12-110861024-110863963	chr12-110861058-110861974	0	0.694978	1.50279e-10	2.03412e-05
Gm20696	ENSMUSG00000030068	protein_coding	gap	chr6-99632413-99651718	chr6-99644592-99645543	0	0.695259	3.64422e-07	0.0493267
Slc30a7	ENSMUSG00000054414	protein_coding	utr	chr3-115938973-115946663	chr3-115940242-115941086	0	0.696341	7.31895e-09	0.000990664
Gmpr	ENSMUSG00000000253	protein_coding	cds	chr13-45507657-45507743	chr13-45507091-45508018	0	0.697675	2.52391e-08	0.00341627
Gm14005	ENSMUSG00000074813	processed_transcript	gap	chr2-128196442-128330844	chr2-128250555-128251447	0	0.703082	1.98799e-07	0.0269087
Pmp22	ENSMUSG00000018217	protein_coding	gap	chr11-63134521-63151118	chr11-63146335-63147256	0	0.70549	2.83737e-07	0.0384055
Gm29040	ENSMUSG00000099576	lincRNA	exon	chr1-43302681-43302925	chr1-43361322-43362093	58396	0.70696	2.47134e-09	0.000334511
Afap1	ENSMUSG00000029094	protein_coding	utr	chr5-35999726-36003923	chr5-36005898-36006775	1974	0.707426	1.82163e-08	0.00246568
Edil3	ENSMUSG00000034488	protein_coding	utr	chr13-89319821-89323223	chr13-89428123-89429045	104899	0.709137	1.63922e-07	0.0221878
Efcc1	ENSMUSG00000068263	protein_coding	exon	chr6-87730869-87731540	chr6-87725142-87726070	4798	0.716179	2.87552e-07	0.0389218
Disp1	ENSMUSG00000030768	protein_coding	gap	chr1-183107148-183135354	chr1-183134189-183135103	0	0.722705	1.5574e-10	2.10803e-05
Scfd2	ENSMUSG00000062110	protein_coding	gap	chr5-74212371-74236438	chr5-74233534-74234454	0	0.723287	1.8547e-09	0.000251045
Wbscr27	ENSMUSG00000040557	protein_coding	gap	chr5-134934425-134940456	chr5-134938815-134939734	0	0.734929	1.39489e-08	0.00188807
Ugcg	ENSMUSG00000028381	protein_coding	exon	chr4-59189257-59189741	chr4-59167054-59167962	21294	0.738075	9.2255e-10	0.000124873
Map4k4	ENSMUSG00000026074	protein_coding	cds	chr1-39980560-39980650	chr1-39980543-39981471	0	0.738389	2.45223e-07	0.0331924
Lbp	ENSMUSG00000016024	protein_coding	gap	chr2-158322115-158324610	chr2-158322597-158323493	0	0.741432	8.89041e-14	1.20337e-08
Slc13a3	ENSMUSG00000018459	protein_coding	gap	chr2-165448788-165473050	chr2-165452934-165453843	0	0.743889	7.77594e-10	0.000105252
Isoc2a	ENSMUSG00000086784	protein_coding	utr	chr7-4895401-4895717	chr7-4899764-4900689	4046	0.746616	7.6167e-08	0.0103097
Aktip	ENSMUSG00000031667	protein_coding	exon	chr8-91134330-91134465	chr8-91159847-91160769	25381	0.750654	2.83093e-11	3.83183e-06
Satb1	ENSMUSG00000023927	protein_coding	exon	chr17-51833163-51833290	chr17-51878964-51879858	45673	0.760286	1.97232e-10	2.66966e-05
Atp2a2	ENSMUSG00000029467	protein_coding	exon	chr5-122501568-122502225	chr5-122511044-122511989	8818	0.769145	2.58011e-08	0.00349234
Nrp2	ENSMUSG00000025969	protein_coding	gap	chr1-62704278-62718929	chr1-62706114-62707042	0	0.779152	1.09189e-07	0.0147794
Tmem158	ENSMUSG00000054871	protein_coding	exon	chr9-123259058-123260789	chr9-123271377-123272282	10587	0.788017	1.57435e-08	0.00213098
Ptpn14	ENSMUSG00000026604	protein_coding	gap	chr1-189825098-189832727	chr1-189830623-189831541	0	0.795728	1.06059e-08	0.00143557
Ptpn14	ENSMUSG00000026604	protein_coding	utr	chr1-189728268-189728664	chr1-189727778-189728665	0	0.802738	7.75595e-08	0.0104981
Ppm1h	ENSMUSG00000034613	protein_coding	gap	chr10-122679431-122782182	chr10-122741839-122742736	0	0.807885	5.58198e-09	0.000755555
Sptssa	ENSMUSG00000044408	protein_coding	utr	chr12-54645374-54646431	chr12-54557825-54558744	86629	0.809154	2.20598e-08	0.00298593
Mical3	ENSMUSG00000003178	protein_coding	gap	chr6-121042335-121081408	chr6-121070545-121071473	0	0.819688	3.50282e-09	0.000474128
2610307P16Rik	ENSMUSG00000085936	processed_transcript	gap	chr13-28669995-28772618	chr13-28719949-28720843	0	0.820957	5.84991e-12	7.9182e-07
Gm20388	ENSMUSG00000092329	protein_coding	gap	chr8-119910940-124295357	chr8-120063079-120063999	0	0.821498	2.20649e-13	2.98661e-08
Sumo1	ENSMUSG00000026021	protein_coding	gap	chr1-59586695-59619406	chr1-59602289-59603204	0	0.823021	2.30559e-08	0.00312076
Chl1	ENSMUSG00000030077	protein_coding	gap	chr6-103511150-103560045	chr6-103511853-103512787	0	0.848169	2.08848e-10	2.82688e-05
Cdh23	ENSMUSG00000012819	protein_coding	utr	chr10-60686893-60687103	chr10-60686922-60687823	0	0.858468	5.07003e-10	6.86259e-05
Foxo3	ENSMUSG00000048756	protein_coding	gap	chr10-42197902-42257605	chr10-42220000-42220937	0	0.865343	2.72962e-12	3.6947e-07
Arhgap20	ENSMUSG00000053199	protein_coding	utr	chr9-51850400-51853856	chr9-51861497-51862432	7640	0.868063	1.08664e-10	1.47083e-05
Cd200	ENSMUSG00000022661	protein_coding	utr	chr16-45382135-45383457	chr16-45360985-45361941	20193	0.873511	5.42861e-10	7.34796e-05
Erdr1	ENSMUSG00000096768	protein_coding	gap	chrY-90793418-90816348	chrY-90798887-90799770	0	0.890591	2.94645e-13	3.98819e-08
Tns1	ENSMUSG00000055322	protein_coding	gap	chr1-74003559-74016144	chr1-74007343-74008269	0	0.89582	2.31592e-09	0.000313473
Drc1	ENSMUSG00000073102	protein_coding	gap	chr5-30350524-30355138	chr5-30353414-30354318	0	0.912802	1.64454e-11	2.22598e-06
Srp14	ENSMUSG00000009549	protein_coding	exon	chr2-118479591-118479711	chr2-118499144-118500095	19432	0.945458	6.14418e-10	8.31652e-05
Gm12974	ENSMUSG00000084789	lincRNA	exon	chr4-133816420-133816630	chr4-133799944-133801157	15262	0.955746	6.23681e-12	8.4419e-07
Cnr1	ENSMUSG00000044288	protein_coding	utr	chr4-33924632-33925158	chr4-33924150-33925145	0	0.961441	2.45682e-11	3.32545e-06
Bmf	ENSMUSG00000040093	protein_coding	gap	chr2-118532660-118545081	chr2-118540577-118541430	0	0.979573	6.33371e-11	8.57305e-06
Ralgps2	ENSMUSG00000026594	protein_coding	cds	chr1-156901786-156901890	chr1-156901510-156902392	0	1.00309	6.67845e-12	9.03968e-07
Prkar1b	ENSMUSG00000025855	protein_coding	gap	chr5-139108655-139127586	chr5-139110072-139111001	0	1.01471	4.34043e-11	5.87504e-06
Gm21860	ENSMUSG00000095366	protein_coding	cds	chrY-90754513-90754821	chrY-90739854-90740717	13795	1.20242	6.26735e-84	8.48323e-79
Erdr1	ENSMUSG00000096768	protein_coding	gap	chrY-90793418-90816348	chrY-90807288-90808119	0	1.27405	1.63064e-18	2.20716e-13
Erdr1	ENSMUSG00000096768	protein_coding	gap	chrY-90793418-90816348	chrY-90803124-90803984	0	1.31319	1.08372e-18	1.46687e-13
Erdr1	ENSMUSG00000096768	protein_coding	gap	chrY-90793418-90816348	chrY-90800310-90801189	0	1.35157	5.7945e-18	7.84321e-13
Gm21860	ENSMUSG00000095366	protein_coding	cds	chrY-90754513-90754821	chrY-90741347-90742107	12405	1.47656	5.67113e-22	7.67622e-17
Bmf	ENSMUSG00000040093	protein_coding	exon	chr2-118549540-118549687	chr2-118554091-118555032	4403	1.58702	3.63077e-43	4.91446e-38
Erdr1	ENSMUSG00000096768	protein_coding	gap	chrY-90793418-90816348	chrY-90808461-90809314	0	1.68591	5.70813e-28	7.7263e-23
Snd1	ENSMUSG00000001424	protein_coding	gap	chr6-28795939-28933366	chr6-28929050-28929939	0	4.89739	2.94325e-67	3.98387e-62
Vps34-deficient terminal eTreg versus control terminal eTreg
Gene name	Gene ID	Gene biotype	Type	Closest region	Query region	Distance	Avg. log2FC	P value	Adj. P value
Trp53inp1	ENSMUSG00000028211	protein_coding	gap	chr4-11156548-11164310	chr4-11161059-11161985	0	-2.46759	3.60524e-13	4.87991e-08
Gxylt1	ENSMUSG00000036197	protein_coding	gap	chr15-93248483-93254300	chr15-93252367-93252877	0	-2.34056	3.06754e-11	4.1521e-06
Nav2	ENSMUSG00000052512	protein_coding	gap	chr7-48964441-49362097	chr7-49202630-49203556	0	-2.32646	4.71464e-11	6.38155e-06
Plac8	ENSMUSG00000029322	protein_coding	exon	chr5-100572145-100572245	chr5-100582839-100583732	10593	-2.32511	3.08022e-11	4.16926e-06
Fndc3b	ENSMUSG00000039286	protein_coding	cds	chr3-27456987-27457100	chr3-27456286-27457166	0	-2.26054	2.95973e-10	4.00618e-05
Pparg	ENSMUSG00000000440	protein_coding	utr	chr6-115490196-115490401	chr6-115515399-115516390	24997	-2.21999	3.89957e-09	0.00052783
Gm26529	ENSMUSG00000097585	protein_coding	utr	chr7-89981250-89981848	chr7-90039198-90040087	57349	-2.07945	3.43114e-11	4.64425e-06
Cnnm2	ENSMUSG00000064105	protein_coding	gap	chr19-46859113-46868537	chr19-46863297-46864173	0	-2.01746	8.64898e-12	1.17069e-06
Slc43a3	ENSMUSG00000027074	protein_coding	utr	chr2-84957785-84958509	chr2-84963821-84964758	5311	-1.98006	3.17287e-15	4.29467e-10
Nfatc2	ENSMUSG00000027544	protein_coding	utr	chr2-168476410-168480249	chr2-168429366-168430238	46171	-1.93068	1.44072e-08	0.0019501
Atxn1	ENSMUSG00000046876	protein_coding	gap	chr13-45852457-45956454	chr13-45917042-45917973	0	-1.92604	4.46036e-22	6.03736e-17
Ide	ENSMUSG00000056999	protein_coding	gap	chr19-37330613-37337808	chr19-37333058-37333955	0	-1.89551	8.53133e-09	0.00115477
Ythdc1	ENSMUSG00000035851	protein_coding	exon	chr5-86804221-86804591	chr5-86792528-86793436	10784	-1.87783	1.97623e-07	0.0267494
Tead1	ENSMUSG00000055320	protein_coding	utr	chr7-112898661-112906807	chr7-112917873-112918814	11065	-1.87644	2.33076e-08	0.00315482
Dopey2	ENSMUSG00000022946	protein_coding	gap	chr16-93716313-93739153	chr16-93732733-93733576	0	-1.86318	3.32091e-10	4.49505e-05
Ramp1	ENSMUSG00000034353	protein_coding	gap	chr1-91196910-91223105	chr1-91219999-91220874	0	-1.81878	3.31106e-08	0.00448172
Cd82	ENSMUSG00000027215	protein_coding	gap	chr2-93443445-93461799	chr2-93445176-93445976	0	-1.81628	2.56218e-07	0.0346806
Gm26559	ENSMUSG00000097027	lincRNA	exon	chr13-99519510-99521760	chr13-99647606-99648515	125845	-1.79908	3.46538e-08	0.0046906
Pnrc1	ENSMUSG00000040128	protein_coding	utr	chr4-33245423-33246063	chr4-33243722-33244602	820	-1.7836	1.89292e-07	0.0256218
Klrg1	ENSMUSG00000030114	protein_coding	exon	chr6-122282730-122282882	chr6-122293080-122293530	10197	-1.74334	4.42705e-09	0.000599228
Fem1c	ENSMUSG00000033319	protein_coding	utr	chr18-46501746-46505079	chr18-46447289-46448169	53576	-1.73686	7.00847e-12	9.48638e-07
Tbx21	ENSMUSG00000001444	protein_coding	gap	chr11-97102099-97114649	chr11-97103246-97104611	0	-1.73445	3.49692e-10	4.73329e-05
Eml1	ENSMUSG00000058070	protein_coding	gap	chr12-108371353-108463526	chr12-108449689-108450628	0	-1.71752	9.38365e-12	1.27013e-06
Il10	ENSMUSG00000016529	protein_coding	exon	chr1-131019845-131020076	chr1-131002978-131003882	15962	-1.71014	2.9144e-28	3.94481e-23
Kif20b	ENSMUSG00000024795	protein_coding	cds	chr19-34959416-34959571	chr19-34959205-34960085	0	-1.69999	2.33468e-07	0.0316013
Fem1c	ENSMUSG00000033319	protein_coding	utr	chr18-46501746-46505079	chr18-46476593-46477496	24249	-1.6936	7.80905e-08	0.01057
Asb2	ENSMUSG00000021200	protein_coding	gap	chr12-103345933-103355683	chr12-103346607-103347584	0	-1.67952	3.22218e-08	0.00436142
Tex2	ENSMUSG00000040548	protein_coding	gap	chr11-106568628-106613214	chr11-106587701-106588642	0	-1.67926	9.94912e-19	1.34667e-13
Ildr1	ENSMUSG00000022900	protein_coding	cds	chr16-36709479-36709628	chr16-36709241-36710081	0	-1.66787	5.16827e-10	6.99557e-05
Smad3	ENSMUSG00000032402	protein_coding	gap	chr9-63667923-63742969	chr9-63717973-63719328	0	-1.64072	4.57388e-12	6.19102e-07
Klrg1	ENSMUSG00000030114	protein_coding	utr	chr6-122270596-122271371	chr6-122262317-122263279	7316	-1.63236	1.14252e-13	1.54647e-08
Btbd9	ENSMUSG00000062202	protein_coding	cds	chr17-30530154-30530338	chr17-30529826-30530747	0	-1.63086	2.00632e-07	0.0271567
Coro2a	ENSMUSG00000028337	protein_coding	gap	chr4-46563096-46601816	chr4-46571436-46572327	0	-1.62573	8.43427e-10	0.000114163
Igtp	ENSMUSG00000078853	protein_coding	exon	chr11-58199556-58199779	chr11-58189383-58190331	9224	-1.61019	5.23454e-09	0.000708526
Anp32b	ENSMUSG00000028333	protein_coding	exon	chr4-46450902-46451349	chr4-46442277-46443188	7713	-1.59002	3.65981e-09	0.000495377
Irak2	ENSMUSG00000060477	protein_coding	cds	chr6-113672739-113672939	chr6-113672738-113673653	0	-1.56976	3.78612e-08	0.00512474
Barx2	ENSMUSG00000032033	protein_coding	gap	chr9-31847056-31854112	chr9-31851431-31852387	0	-1.56072	7.23737e-10	9.79622e-05
Add3	ENSMUSG00000025026	protein_coding	utr	chr19-53245291-53247399	chr19-53264657-53265528	17257	-1.54531	3.18297e-08	0.00430833
Eml1	ENSMUSG00000058070	protein_coding	gap	chr12-108371353-108463526	chr12-108453439-108454383	0	-1.53104	1.81239e-08	0.00245318
Il10	ENSMUSG00000016529	protein_coding	utr	chr1-131024269-131024974	chr1-131025570-131026480	595	-1.52145	9.74629e-10	0.000131922
Cacng6	ENSMUSG00000078815	protein_coding	utr	chr7-3434941-3435667	chr7-3452766-3453616	17098	-1.51712	7.32766e-08	0.00991842
Dscr3	ENSMUSG00000022898	protein_coding	utr	chr16-94497783-94498999	chr16-94484728-94485690	12092	-1.51236	1.18912e-10	1.60955e-05
Muc1	ENSMUSG00000042784	protein_coding	cds	chr3-89231966-89232115	chr3-89231148-89232067	0	-1.50507	7.37175e-14	9.97811e-09
B230208H11Rik	ENSMUSG00000097378	lincRNA	exon	chr10-12916648-12917071	chr10-12903504-12904431	12216	-1.49891	1.69425e-07	0.0229326
Sgms1	ENSMUSG00000040451	protein_coding	utr	chr19-32276886-32276952	chr19-32276700-32277505	0	-1.4698	3.95622e-09	0.000535498
Gm27162	ENSMUSG00000099025	lincRNA	exon	chr9-32904937-32907042	chr9-32901046-32901977	2959	-1.4573	6.27655e-11	8.49569e-06
Ergic1	ENSMUSG00000001576	protein_coding	gap	chr17-26561633-26608592	chr17-26570494-26571349	0	-1.45709	3.57492e-16	4.83888e-11
Nav2	ENSMUSG00000052512	protein_coding	gap	chr7-48964441-49362097	chr7-49200020-49200955	0	-1.44641	6.18098e-10	8.36632e-05
Cfap61	ENSMUSG00000037143	protein_coding	gap	chr2-146153918-146200709	chr2-146197721-146198584	0	-1.44602	5.5431e-12	7.50291e-07
1700072G22Rik	ENSMUSG00000101702	lincRNA	exon	chr1-51457932-51458324	chr1-51448485-51449445	8486	-1.4413	8.0361e-08	0.0108773
RP23-445K23.7	ENSMUSG00000104206	lincRNA	gap	chr1-194989322-194995283	chr1-194994923-194995830	0	-1.43791	1.99935e-09	0.000270624
Pigz	ENSMUSG00000045625	protein_coding	exon	chr16-31933851-31934043	chr16-31926389-31927318	6532	-1.43154	1.00938e-10	1.36626e-05
Ankrd55	ENSMUSG00000049985	protein_coding	utr	chr13-112383580-112384002	chr13-112397879-112398789	13876	-1.403	2.97788e-13	4.03074e-08
Itgav	ENSMUSG00000027087	protein_coding	exon	chr2-83724397-83724919	chr2-83695154-83696056	28340	-1.39697	1.96687e-08	0.00266228
Dusp16	ENSMUSG00000030203	protein_coding	utr	chr6-134715473-134717883	chr6-134715878-134716745	0	-1.3865	5.82863e-11	7.88941e-06
Ythdc1	ENSMUSG00000035851	protein_coding	exon	chr5-86804221-86804591	chr5-86782785-86783722	20498	-1.37822	8.21757e-11	1.1123e-05
Leprotl1	ENSMUSG00000031513	protein_coding	cds	chr8-34140761-34140836	chr8-34140691-34141627	0	-1.37474	1.35592e-07	0.0183533
Nhlrc1	ENSMUSG00000044231	protein_coding	utr	chr13-47012558-47013573	chr13-46983641-46984614	27943	-1.37222	6.02644e-08	0.00815715
Zdhhc2	ENSMUSG00000039470	protein_coding	exon	chr8-40423815-40424169	chr8-40421916-40422701	1113	-1.3715	3.31788e-07	0.0449095
Gm14267	ENSMUSG00000085682	lincRNA	exon	chr2-166502101-166502478	chr2-166491601-166492568	9532	-1.35923	2.39066e-12	3.23591e-07
Hilpda	ENSMUSG00000043421	protein_coding	exon	chr6-29272488-29272608	chr6-29245466-29246346	26141	-1.35268	5.88459e-13	7.96514e-08
Psme2	ENSMUSG00000079197	protein_coding	cds	chr14-55590033-55590095	chr14-55589741-55590393	0	-1.35229	8.77858e-08	0.0118823
Atxn1	ENSMUSG00000046876	protein_coding	gap	chr13-45568581-45697820	chr13-45623541-45624459	0	-1.35158	6.42327e-09	0.000869428
Ergic1	ENSMUSG00000001576	protein_coding	gap	chr17-26561633-26608592	chr17-26605165-26606106	0	-1.348	1.87888e-08	0.00254318
Klrg1	ENSMUSG00000030114	protein_coding	exon	chr6-122282730-122282882	chr6-122293657-122294544	10774	-1.34492	7.48846e-13	1.01361e-07
Mgat4b	ENSMUSG00000036620	protein_coding	gap	chr11-50211031-50230679	chr11-50212856-50213732	0	-1.31472	8.59488e-09	0.00116337
Cables1	ENSMUSG00000040957	protein_coding	gap	chr18-11926365-11939718	chr18-11931299-11932254	0	-1.31161	5.59636e-09	0.0007575
Plcxd2	ENSMUSG00000087141	protein_coding	gap	chr16-45980697-46009693	chr16-46001396-46002266	0	-1.30173	2.32007e-07	0.0314035
Pabpc2	ENSMUSG00000051732	protein_coding	exon	chr18-39773497-39776082	chr18-39655919-39656846	116650	-1.29355	6.7388e-14	9.12137e-09
Fam134b	ENSMUSG00000022270	protein_coding	gap	chr15-25843613-25889480	chr15-25858204-25859158	0	-1.29294	9.95807e-09	0.00134789
Asphd2	ENSMUSG00000029348	protein_coding	utr	chr5-112385448-112385751	chr5-112384561-112385503	0	-1.28395	1.1596e-07	0.0156959
Ptplad1	ENSMUSG00000033629	protein_coding	gap	chr9-65010517-65021456	chr9-65018330-65019282	0	-1.28297	1.09526e-10	1.4825e-05
Gabpb1	ENSMUSG00000027361	protein_coding	gap	chr2-126630383-126639228	chr2-126636204-126637005	0	-1.27823	3.79039e-12	5.13052e-07
Tg	ENSMUSG00000053469	protein_coding	gap	chr15-66773482-66827262	chr15-66785100-66786021	0	-1.26538	4.4937e-10	6.08249e-05
Gm26885	ENSMUSG00000097125	lincRNA	exon	chr17-29461896-29462147	chr17-29430135-29431067	30828	-1.24573	2.35208e-07	0.0318368
Art2b	ENSMUSG00000030651	protein_coding	cds	chr7-101578860-101578942	chr7-101547442-101548332	30527	-1.24365	1.02807e-07	0.0139156
Ston2	ENSMUSG00000020961	protein_coding	gap	chr12-91649071-91713926	chr12-91668369-91669266	0	-1.23983	6.22181e-08	0.00842159
Elmo1	ENSMUSG00000041112	protein_coding	gap	chr13-20090772-20185353	chr13-20092004-20092844	0	-1.23386	3.10811e-08	0.00420701
Hopx	ENSMUSG00000059325	protein_coding	utr	chr5-77114847-77115121	chr5-77114506-77115361	0	-1.23152	1.24362e-08	0.00168331
Atxn1	ENSMUSG00000046876	protein_coding	gap	chr13-45852457-45956454	chr13-45935557-45936477	0	-1.22642	1.69908e-10	2.2998e-05
Gm26612	ENSMUSG00000097676	lincRNA	exon	chr17-88146084-88147059	chr17-88123438-88124352	21731	-1.22391	6.57623e-08	0.00890132
Bcat2	ENSMUSG00000030826	protein_coding	utr	chr7-45589345-45589710	chr7-45591625-45592486	1914	-1.21527	6.39301e-08	0.00865332
Tgfbr2	ENSMUSG00000032440	protein_coding	exon	chr9-116174944-116175363	chr9-116207955-116208901	32591	-1.21028	2.72798e-07	0.0369249
Plagl1	ENSMUSG00000019817	protein_coding	exon	chr10-13060504-13060859	chr10-13056628-13057529	2974	-1.18735	2.70262e-09	0.000365815
Galnt2	ENSMUSG00000089704	protein_coding	gap	chr8-124231650-124295357	chr8-124265526-124266432	0	-1.17221	4.42522e-15	5.9898e-10
Add3	ENSMUSG00000025026	protein_coding	utr	chr19-53245291-53247399	chr19-53273086-53274025	25686	-1.15757	5.77987e-13	7.8234e-08
Chd7	ENSMUSG00000041235	protein_coding	cds	chr4-8839425-8839620	chr4-8839505-8840203	0	-1.1562	2.95269e-07	0.0399664
Gm14254	ENSMUSG00000086036	lincRNA	exon	chr2-163155889-163156106	chr2-163166108-163167027	10001	-1.1423	3.67651e-11	4.97637e-06
1200007C13Rik	ENSMUSG00000087684	lincRNA	exon	chr2-167827693-167829431	chr2-167805672-167806562	21130	-1.13967	5.82071e-08	0.00787867
Gm28286	ENSMUSG00000100502	lincRNA	gap	chr1-154033209-154034167	chr1-154033852-154034774	0	-1.12759	1.08616e-09	0.000147019
Gm12315	ENSMUSG00000085952	lincRNA	exon	chr11-70623027-70623550	chr11-70622066-70622999	27	-1.11814	7.60364e-09	0.0010292
Ksr2	ENSMUSG00000061578	protein_coding	gap	chr5-117415009-117500712	chr5-117481247-117482181	0	-1.1082	2.88996e-07	0.0391173
Srxn1	ENSMUSG00000032802	protein_coding	cds	chr2-152105684-152105947	chr2-152105102-152106045	0	-1.10672	1.40295e-08	0.00189897
1810026B05Rik	ENSMUSG00000098496	processed_transcript	exon	chr7-73558039-73558395	chr7-73611794-73612529	53398	-1.07914	3.28776e-07	0.0445018
Tmbim1	ENSMUSG00000006301	protein_coding	cds	chr1-74295198-74295399	chr1-74295158-74296076	0	-1.0757	1.00033e-07	0.01354
Plekhg3	ENSMUSG00000052609	protein_coding	gap	chr12-76533819-76560128	chr12-76537188-76538118	0	-1.06176	1.82238e-08	0.0024667
2900026A02Rik	ENSMUSG00000051339	protein_coding	exon	chr5-113163058-113163351	chr5-113164596-113165545	1244	-1.05169	2.10724e-09	0.000285227
1600002D24Rik	ENSMUSG00000086899	lincRNA	gap	chr16-95843258-95897983	chr16-95860534-95861477	0	-1.04199	2.20494e-07	0.0298452
Rap1b	ENSMUSG00000052681	protein_coding	exon	chr10-117845831-117845935	chr10-117860659-117861585	14723	-1.03899	6.17929e-08	0.00836404
Cish	ENSMUSG00000032578	protein_coding	utr	chr9-107296026-107297014	chr9-107295471-107296182	0	-1.02499	1.48761e-08	0.00201357
Atf3	ENSMUSG00000026628	protein_coding	utr	chr1-191183093-191183340	chr1-191182987-191183846	0	-1.0159	4.69996e-08	0.00636168
Cmip	ENSMUSG00000034390	protein_coding	gap	chr8-117257402-117377074	chr8-117287675-117288629	0	-1.00199	4.11822e-08	0.00557426
Il10	ENSMUSG00000016529	protein_coding	cds	chr1-131021329-131021481	chr1-131020474-131021967	0	-0.99169	1.35478e-07	0.0183377
H2-Q6	ENSMUSG00000073409	protein_coding	cds	chr17-35425108-35425377	chr17-35424397-35425317	0	-0.985183	2.97765e-08	0.00403042
Polk	ENSMUSG00000021668	protein_coding	gap	chr13-96486980-96489181	chr13-96486993-96487917	0	-0.982056	5.57332e-08	0.00754382
Whsc1l1	ENSMUSG00000054823	protein_coding	gap	chr8-25649704-25659740	chr8-25653664-25654572	0	-0.97131	5.12585e-08	0.00693815
A630091E08Rik	ENSMUSG00000055446	protein_coding	utr	chr7-98543378-98543596	chr7-98534163-98535067	8310	-0.970716	3.4718e-08	0.00469928
Tox	ENSMUSG00000041272	protein_coding	gap	chr4-6842427-6990389	chr4-6975482-6976401	0	-0.964524	6.23418e-08	0.00843833
Snx13	ENSMUSG00000020590	protein_coding	exon	chr12-35047189-35047411	chr12-35021039-35021947	25241	-0.96165	1.46168e-10	1.97847e-05
Sdcbp2	ENSMUSG00000027456	protein_coding	utr	chr2-151572622-151572704	chr2-151571790-151572751	0	-0.95179	4.44308e-10	6.01398e-05
Pigl	ENSMUSG00000014245	protein_coding	gap	chr11-62458695-62473368	chr11-62466330-62467264	0	-0.935773	4.23278e-08	0.00572932
Snx4	ENSMUSG00000022808	protein_coding	utr	chr16-33298479-33299562	chr16-33336987-33338023	37424	-0.928411	1.38748e-08	0.00187804
Lmnb1	ENSMUSG00000024590	protein_coding	gap	chr18-56733338-56739820	chr18-56733583-56734495	0	-0.928	5.36184e-09	0.000725758
Itgav	ENSMUSG00000027087	protein_coding	exon	chr2-83724397-83724919	chr2-83700441-83701329	23067	-0.916289	3.04747e-08	0.00412494
4932438H23Rik	ENSMUSG00000039851	protein_coding	gap	chr16-91056257-91094941	chr16-91061272-91062207	0	-0.911064	1.7147e-07	0.0232095
Rap1b	ENSMUSG00000052681	protein_coding	exon	chr10-117845831-117845935	chr10-117918326-117919209	72390	-0.897649	5.51426e-08	0.00746389
Galnt2	ENSMUSG00000089704	protein_coding	gap	chr8-124231650-124295357	chr8-124275502-124276398	0	-0.892845	8.9435e-10	0.000121056
Fam46a	ENSMUSG00000032265	protein_coding	cds	chr9-85326988-85327007	chr9-85326878-85327754	0	-0.891578	5.82972e-08	0.00789088
1200007C13Rik	ENSMUSG00000087684	lincRNA	gap	chr2-167829432-167832930	chr2-167830892-167831766	0	-0.889513	1.90883e-07	0.0258371
Gm26612	ENSMUSG00000097676	lincRNA	exon	chr17-88146084-88147059	chr17-88113221-88114044	32039	-0.889405	3.34219e-08	0.00452385
Gm14321	ENSMUSG00000084797	lincRNA	exon	chr2-167777467-167777666	chr2-167775004-167775897	1569	-0.886109	1.57103e-10	2.12649e-05
Sh3pxd2a	ENSMUSG00000053617	protein_coding	gap	chr19-47424571-47464063	chr19-47432115-47433018	0	-0.878713	1.45893e-08	0.00197475
Nfkbie	ENSMUSG00000023947	protein_coding	cds	chr17-45558495-45558597	chr17-45557741-45558646	0	-0.866927	4.28985e-08	0.00580657
Hip1	ENSMUSG00000039959	protein_coding	gap	chr5-135460471-135544936	chr5-135537292-135538151	0	-0.864229	6.56327e-08	0.00888377
Gm15831	ENSMUSG00000085858	protein_coding	exon	chr5-77122186-77122348	chr5-77130076-77131004	7727	-0.846714	5.24266e-09	0.000709626
Mrpl33	ENSMUSG00000029142	protein_coding	exon	chr5-31596935-31597021	chr5-31576327-31577253	19681	-0.838205	6.36382e-09	0.000861381
Ddit4	ENSMUSG00000020108	protein_coding	exon	chr10-59951697-59951770	chr10-59964384-59965354	12613	-0.799584	2.93084e-07	0.0396707
3300005D01Rik	ENSMUSG00000096965	lincRNA	gap	chr17-5801342-5802712	chr17-5801836-5802709	0	-0.779139	3.59572e-08	0.00486703
Dapk3	ENSMUSG00000034974	protein_coding	utr	chr10-81192945-81193197	chr10-81193959-81194878	761	-0.775781	2.05766e-09	0.000278516
Tnfrsf9	ENSMUSG00000028965	protein_coding	gap	chr4-150914714-150929820	chr4-150915260-150916063	0	-0.77459	2.23947e-07	0.0303126
Neb	ENSMUSG00000026950	protein_coding	cds	chr2-52319634-52319738	chr2-52318963-52319873	0	-0.772336	2.88289e-10	3.90216e-05
Msrb3	ENSMUSG00000051236	protein_coding	gap	chr10-120871152-120898832	chr10-120895582-120896485	0	-0.766083	1.46949e-07	0.0198905
Dennd4a	ENSMUSG00000053641	protein_coding	exon	chr9-64811340-64811586	chr9-64789070-64789977	21362	-0.761362	4.9912e-08	0.00675589
4930447C04Rik	ENSMUSG00000021098	protein_coding	utr	chr12-72881109-72881227	chr12-72843910-72844830	36278	-0.75969	1.56425e-08	0.0021173
Nmnat2	ENSMUSG00000042751	protein_coding	gap	chr1-153076988-153086336	chr1-153084908-153085837	0	-0.737004	5.17662e-08	0.00700687
Fam129b	ENSMUSG00000026796	protein_coding	gap	chr2-32916141-32918992	chr2-32917243-32918167	0	-0.736028	2.61796e-07	0.0354356
Atf3	ENSMUSG00000026628	protein_coding	gap	chr1-191177475-191217869	chr1-191193482-191194388	0	-0.7323	1.99556e-07	0.0270111
Dad1	ENSMUSG00000022174	protein_coding	utr	chr14-54235479-54235713	chr14-54224948-54225693	9785	-0.715915	3.43869e-07	0.0465448
Pde2a	ENSMUSG00000030653	protein_coding	gap	chr7-101451469-101481370	chr7-101466203-101467119	0	-0.702078	3.30968e-11	4.47985e-06
Hdc	ENSMUSG00000027360	protein_coding	cds	chr2-126606360-126606482	chr2-126605849-126606764	0	-0.685758	9.19936e-09	0.00124519
Asb2	ENSMUSG00000021200	protein_coding	gap	chr12-103338182-103345655	chr12-103340969-103341890	0	-0.667718	5.96209e-08	0.00807005
Alpk2	ENSMUSG00000032845	protein_coding	gap	chr18-65378143-65393633	chr18-65381430-65382362	0	-0.666856	7.24077e-08	0.00980082
Kdm6b	ENSMUSG00000018476	protein_coding	gap	chr11-69408782-69413532	chr11-69410548-69411348	0	-0.626432	1.92268e-07	0.0260246
Hook2	ENSMUSG00000052566	protein_coding	exon	chr8-84990595-84990752	chr8-84985599-84986544	4050	-0.541904	1.12366e-08	0.00152094
Fgd2	ENSMUSG00000024013	protein_coding	utr	chr17-29378845-29379660	chr17-29393699-29394511	14038	-0.503769	3.49747e-07	0.0473404
Filip1l	ENSMUSG00000043336	protein_coding	gap	chr16-57353459-57506598	chr16-57391098-57391997	0	0.563351	1.53569e-12	2.07865e-07
Cdk8	ENSMUSG00000029635	protein_coding	gap	chr5-146259581-146268214	chr5-146260705-146261618	0	0.611925	6.53456e-16	8.84492e-11
Jarid2	ENSMUSG00000038518	protein_coding	gap	chr13-44848422-44874282	chr13-44869239-44870124	0	0.624465	3.5548e-07	0.0481163
Rapgef4	ENSMUSG00000049044	protein_coding	gap	chr2-72045249-72137241	chr2-72113803-72114735	0	0.799939	2.78085e-07	0.0376405
Tdrp	ENSMUSG00000050052	protein_coding	exon	chr8-13974970-13975032	chr8-13986877-13987717	11844	0.833537	1.70296e-07	0.0230506
Fbln1	ENSMUSG00000006369	protein_coding	cds	chr15-85232539-85232676	chr15-85232567-85233669	0	0.865204	4.99912e-08	0.0067666
4930433N12Rik	ENSMUSG00000042360	lincRNA	exon	chr9-3199537-3199799	chr9-3258420-3259319	58620	0.866676	8.86195e-08	0.0119952
Nsg2	ENSMUSG00000020297	protein_coding	utr	chr11-32000463-32000596	chr11-31999870-32000747	0	0.883044	1.37537e-08	0.00186164
Il1rapl1	ENSMUSG00000052372	protein_coding	gap	chrX-87046771-87300584	chrX-87237877-87238909	0	0.892156	2.18895e-07	0.0296288
Zbtb10	ENSMUSG00000069114	protein_coding	cds	chr3-9251130-9252080	chr3-9250858-9251572	0	0.893236	3.65712e-07	0.0495014
Gm20388	ENSMUSG00000092329	protein_coding	gap	chr8-119910940-124295357	chr8-123162584-123163483	0	0.901124	8.5457e-08	0.0115671
1700015G11Rik	ENSMUSG00000094445	protein_coding	exon	chr7-52015638-52015728	chr7-52017657-52018554	1928	0.93274	4.2698e-10	5.77943e-05
Dapl1	ENSMUSG00000026989	protein_coding	exon	chr2-59484653-59484766	chr2-59469484-59470413	14239	0.995868	4.15531e-08	0.00562446
Gm29174	ENSMUSG00000100435	lincRNA	exon	chr8-34380194-34381248	chr8-34397610-34398462	16361	1.00733	7.31497e-08	0.00990125
Ube2e2	ENSMUSG00000058317	protein_coding	utr	chr14-18893585-18893645	chr14-18893325-18894256	0	1.01964	5.56991e-08	0.00753921
Fam174a	ENSMUSG00000051185	protein_coding	exon	chr1-95313623-95314250	chr1-95267782-95268719	44903	1.02201	2.4446e-08	0.00330892
Dock4	ENSMUSG00000035954	protein_coding	gap	chr12-40446395-40621220	chr12-40535965-40536810	0	1.02352	2.54327e-07	0.0344246
Nmrk1	ENSMUSG00000037847	protein_coding	gap	chr19-18645139-18651235	chr19-18646488-18647377	0	1.04245	6.84966e-08	0.00927143
Ptk2	ENSMUSG00000022607	protein_coding	cds	chr15-73268809-73268893	chr15-73267929-73268825	0	1.05223	5.23125e-08	0.00708081
1810049J17Rik	ENSMUSG00000097221	protein_coding	cds	chr15-12321438-12321899	chr15-12312989-12313921	7516	1.05991	1.0443e-07	0.0141352
Tssc1	ENSMUSG00000036613	protein_coding	gap	chr12-28828865-28847556	chr12-28834028-28834919	0	1.06109	9.43183e-08	0.0127665
3930402G23Rik	ENSMUSG00000038917	lincRNA	exon	chr8-10928269-10928457	chr8-10945703-10946632	17245	1.08371	1.10574e-07	0.0149669
Rpa1	ENSMUSG00000000751	protein_coding	cds	chr11-75318412-75318531	chr11-75318514-75319435	0	1.09102	4.05298e-10	5.48596e-05
Strada	ENSMUSG00000069631	protein_coding	cds	chr11-106167812-106167916	chr11-106167154-106168054	0	1.09238	4.46997e-10	6.05037e-05
Thrap3	ENSMUSG00000043962	protein_coding	exon	chr4-126202570-126202760	chr4-126211565-126212481	8804	1.09246	1.49283e-07	0.0202063
Ccnt2	ENSMUSG00000026349	protein_coding	gap	chr1-127795318-127797840	chr1-127796110-127797044	0	1.10447	8.22104e-08	0.0111277
Ptpre	ENSMUSG00000041836	protein_coding	gap	chr7-135538117-135601464	chr7-135542068-135542967	0	1.10867	3.74898e-08	0.00507446
Gm13982	ENSMUSG00000085681	lincRNA	gap	chr2-117415186-117417591	chr2-117417104-117417969	0	1.11889	2.49485e-09	0.000337693
Gprc5c	ENSMUSG00000051043	protein_coding	utr	chr11-114870354-114872617	chr11-114872910-114873842	292	1.11973	1.42087e-07	0.0192323
Zc3h12c	ENSMUSG00000035164	protein_coding	exon	chr9-52168031-52168111	chr9-52348853-52349762	180741	1.12816	2.57679e-08	0.00348784
Lphn2	ENSMUSG00000028184	protein_coding	utr	chr3-148815586-148817173	chr3-148510133-148511029	304556	1.13682	1.67661e-07	0.0226939
Inpp4a	ENSMUSG00000026113	protein_coding	gap	chr1-37300119-37348397	chr1-37317343-37318192	0	1.15302	1.17164e-08	0.00158589
RP24-92E18.1	ENSMUSG00000102785	lincRNA	exon	chr3-52739716-52739856	chr3-52647584-52648474	91241	1.15914	1.9613e-07	0.0265474
Tnni1	ENSMUSG00000026418	protein_coding	cds	chr1-135807521-135807610	chr1-135807316-135808243	0	1.1784	3.69948e-09	0.000500747
Gm26663	ENSMUSG00000097019	lincRNA	gap	chr4-11322514-11326759	chr4-11323185-11324012	0	1.17844	2.37597e-07	0.0321602
Rnls	ENSMUSG00000071573	protein_coding	gap	chr19-33202649-33382366	chr19-33264954-33265840	0	1.18149	4.29385e-08	0.00581198
Gm21860	ENSMUSG00000095366	protein_coding	cds	chrY-90754513-90754821	chrY-90739854-90740717	13795	1.19817	1.15412e-21	1.56217e-16
Lrrfip1	ENSMUSG00000026305	protein_coding	gap	chr1-91093638-91100576	chr1-91095002-91095844	0	1.20464	1.76508e-07	0.0238914
1500012K07Rik	ENSMUSG00000097247	lincRNA	exon	chr7-75329405-75331419	chr7-75384411-75385354	52991	1.20786	3.07547e-07	0.0416284
Fam193a	ENSMUSG00000037210	protein_coding	cds	chr5-34466129-34466447	chr5-34466062-34467027	0	1.21815	3.23943e-07	0.0438476
Erdr1	ENSMUSG00000096768	protein_coding	gap	chrY-90793418-90816348	chrY-90798887-90799770	0	1.22758	2.88646e-07	0.03907
Sell	ENSMUSG00000026581	protein_coding	gap	chr1-164076161-164079677	chr1-164078082-164078984	0	1.2425	8.6588e-10	0.000117202
Sox5	ENSMUSG00000041540	protein_coding	gap	chr6-144625687-144781813	chr6-144781296-144782215	0	1.24371	1.54102e-07	0.0208586
Gm12374	ENSMUSG00000086026	lincRNA	gap	chr4-37249559-37294202	chr4-37261054-37261964	0	1.25494	2.64454e-07	0.0357954
Ephb2	ENSMUSG00000028664	protein_coding	cds	chr4-136835770-136835830	chr4-136835641-136836568	0	1.26977	8.37178e-10	0.000113317
Hsdl1	ENSMUSG00000034189	protein_coding	gap	chr8-119567992-119575091	chr8-119569619-119570528	0	1.27171	5.94118e-10	8.04175e-05
Ssh2	ENSMUSG00000037926	protein_coding	gap	chr11-77442059-77449387	chr11-77446287-77447218	0	1.28174	1.11604e-12	1.51062e-07
Sdccag8	ENSMUSG00000026504	protein_coding	gap	chr1-176955924-177011888	chr1-176985985-176986923	0	1.29707	1.8671e-11	2.52723e-06
Fndc7	ENSMUSG00000045326	protein_coding	gap	chr3-108876694-108881325	chr3-108880167-108881075	0	1.30795	9.6413e-08	0.0130501
Akap6	ENSMUSG00000061603	protein_coding	gap	chr12-53025842-53069106	chr12-53032536-53033450	0	1.31402	1.16488e-10	1.57674e-05
Gm28590	ENSMUSG00000099960	lincRNA	exon	chr1-122251172-122252180	chr1-122356764-122357738	104583	1.31602	1.57911e-07	0.0213742
Mgll	ENSMUSG00000033174	protein_coding	gap	chr6-88764703-88808010	chr6-88769424-88770308	0	1.33198	1.85564e-08	0.00251172
Kcnh8	ENSMUSG00000035580	protein_coding	exon	chr17-52602709-52602880	chr17-52468146-52469082	133626	1.33694	1.6277e-08	0.00220318
Fam110b	ENSMUSG00000049119	protein_coding	utr	chr4-5798269-5798583	chr4-5797767-5798561	0	1.34727	2.58107e-08	0.00349364
Tnfsf8	ENSMUSG00000028362	protein_coding	cds	chr4-63860850-63861059	chr4-63860800-63861746	0	1.3574	9.29628e-09	0.00125831
Pcm1	ENSMUSG00000031592	protein_coding	utr	chr8-41332009-41334086	chr8-41333891-41334810	0	1.36027	1.88001e-07	0.0254471
Ctnnbl1	ENSMUSG00000027649	protein_coding	gap	chr2-157737560-157774410	chr2-157746328-157747227	0	1.37858	2.60742e-08	0.00352929
Tenm4	ENSMUSG00000048078	protein_coding	utr	chr7-96906592-96911093	chr7-96920345-96921264	9251	1.39498	1.73308e-09	0.000234583
Fasl	ENSMUSG00000000817	protein_coding	utr	chr1-161780689-161781575	chr1-161670638-161671548	109140	1.40039	3.00214e-14	4.06357e-09
Gm21860	ENSMUSG00000095366	protein_coding	cds	chrY-90754513-90754821	chrY-90741347-90742107	12405	1.40279	1.31326e-07	0.0177758
Spef2	ENSMUSG00000072663	protein_coding	utr	chr15-9578193-9578261	chr15-9574536-9575465	2727	1.41568	2.31763e-09	0.000313705
Ccne1	ENSMUSG00000002068	protein_coding	gap	chr7-38103195-38106278	chr7-38103845-38104771	0	1.41928	2.12609e-08	0.00287779
Inpp4b	ENSMUSG00000037940	protein_coding	gap	chr8-81472820-81715200	chr8-81491405-81492220	0	1.42566	5.97397e-09	0.000808613
Adamts20	ENSMUSG00000022449	protein_coding	utr	chr15-94270163-94270299	chr15-94254802-94255708	14454	1.43533	1.02345e-10	1.3853e-05
Rbm33	ENSMUSG00000048271	protein_coding	gap	chr5-28394671-28408254	chr5-28402479-28403401	0	1.45774	1.74668e-15	2.36424e-10
Gucd1	ENSMUSG00000033416	protein_coding	utr	chr10-75416467-75418462	chr10-75417286-75418236	0	1.46606	3.44171e-08	0.00465856
Lphn2	ENSMUSG00000028184	protein_coding	utr	chr3-148815586-148817173	chr3-148419219-148420127	395458	1.46965	4.45243e-08	0.00602663
Ccr7	ENSMUSG00000037944	protein_coding	exon	chr11-99154989-99155077	chr11-99170569-99171488	15491	1.48415	1.31467e-12	1.77949e-07
Stim1	ENSMUSG00000030987	protein_coding	gap	chr7-102268554-102354500	chr7-102347075-102347977	0	1.48438	2.30503e-08	0.00312
Syde2	ENSMUSG00000036863	protein_coding	gap	chr3-146002414-146007015	chr3-146004414-146005331	0	1.49033	1.08091e-07	0.0146307
Txndc11	ENSMUSG00000022498	protein_coding	gap	chr16-11075643-11079703	chr16-11077302-11078205	0	1.50575	1.36466e-07	0.0184715
Utp11l	ENSMUSG00000028907	protein_coding	exon	chr4-124693440-124693600	chr4-124695540-124696460	1939	1.51896	6.38079e-08	0.00863679
P2ry1	ENSMUSG00000027765	protein_coding	utr	chr3-61002799-61003441	chr3-61002342-61003216	0	1.53039	4.82012e-09	0.000652432
Asap1	ENSMUSG00000022377	protein_coding	cds	chr15-64173218-64173292	chr15-64173128-64173938	0	1.53138	6.91772e-08	0.00936355
Flt3	ENSMUSG00000042817	protein_coding	cds	chr5-147341213-147341335	chr5-147340701-147341623	0	1.57217	1.49544e-09	0.000202417
RP23-152I6.3	ENSMUSG00000104117	processed_transcript	gap	chr1-164864644-164933928	chr1-164881675-164882502	0	1.57958	2.84573e-11	3.85186e-06
Tasp1	ENSMUSG00000039033	protein_coding	gap	chr2-139910644-139947156	chr2-139934517-139935385	0	1.58291	2.66301e-07	0.0360454
A330043C09Rik	ENSMUSG00000086044	lincRNA	gap	chr2-75147990-75177521	chr2-75147673-75148564	0	1.59165	5.35151e-09	0.00072436
2610307P16Rik	ENSMUSG00000085936	processed_transcript	exon	chr13-28460034-28461061	chr13-28417297-28418179	41854	1.60777	4.33698e-11	5.87036e-06
Znrf1	ENSMUSG00000033545	protein_coding	gap	chr8-111537650-111609292	chr8-111582163-111583060	0	1.63832	5.36063e-10	7.25593e-05
Rere	ENSMUSG00000039852	protein_coding	gap	chr4-150576289-150610853	chr4-150583379-150584344	0	1.64279	5.58953e-10	7.56577e-05
Gtf2ird1	ENSMUSG00000023079	protein_coding	gap	chr5-134417182-134456508	chr5-134444173-134445034	0	1.64332	5.4889e-08	0.00742955
Ostm1	ENSMUSG00000038280	protein_coding	gap	chr10-42698274-42700482	chr10-42698764-42699665	0	1.65881	1.07277e-12	1.45206e-07
Znrf3	ENSMUSG00000041961	protein_coding	gap	chr11-5338764-5444387	chr11-5411345-5412246	0	1.65911	1.22802e-12	1.6622e-07
Samhd1	ENSMUSG00000027639	protein_coding	cds	chr2-157121831-157121946	chr2-157121510-157122417	0	1.66081	5.18504e-09	0.000701826
Lmo2	ENSMUSG00000032698	protein_coding	exon	chr2-103957986-103958083	chr2-103945368-103946256	11729	1.66275	1.07748e-07	0.0145843
Fndc7	ENSMUSG00000045326	protein_coding	gap	chr3-108862988-108867061	chr3-108865369-108866264	0	1.66685	9.20399e-08	0.0124582
Lphn2	ENSMUSG00000028184	protein_coding	utr	chr3-148815586-148817173	chr3-148491030-148491925	323660	1.68552	1.456e-17	1.97078e-12
Mgll	ENSMUSG00000033174	protein_coding	gap	chr6-88764703-88808010	chr6-88782699-88783614	0	1.68918	3.44394e-11	4.66158e-06
Ankrd50	ENSMUSG00000044864	protein_coding	utr	chr3-38449261-38452416	chr3-38282593-38283380	165880	1.68944	1.84811e-10	2.50152e-05
Tnfrsf21	ENSMUSG00000023915	protein_coding	cds	chr17-43016997-43017092	chr17-43016154-43017052	0	1.69138	1.32972e-08	0.00179985
Stra6	ENSMUSG00000032327	protein_coding	cds	chr9-58140414-58140553	chr9-58139674-58140590	0	1.71076	1.69164e-13	2.28973e-08
Slc23a2	ENSMUSG00000027340	protein_coding	gap	chr2-132101727-132111341	chr2-132102458-132103359	0	1.72435	7.15615e-10	9.68628e-05
Bend5	ENSMUSG00000028545	protein_coding	cds	chr4-111415175-111415400	chr4-111414616-111415511	0	1.7321	2.16177e-11	2.92608e-06
Rxra	ENSMUSG00000015846	protein_coding	gap	chr2-27737565-27741052	chr2-27739949-27740885	0	1.7467	5.73415e-12	7.76151e-07
Gypc	ENSMUSG00000090523	protein_coding	exon	chr18-32559786-32560034	chr18-32597856-32598758	37821	1.77979	7.68764e-13	1.04057e-07
Peli2	ENSMUSG00000021846	protein_coding	gap	chr14-48168327-48240209	chr14-48225834-48226765	0	1.81896	1.57159e-09	0.000212724
Syt13	ENSMUSG00000027220	protein_coding	cds	chr2-92945914-92946215	chr2-92945935-92946835	0	1.83136	5.07809e-09	0.00068735
Wdr11	ENSMUSG00000042055	protein_coding	utr	chr7-129634976-129635738	chr7-129773901-129774816	138162	1.83594	4.35862e-10	5.89965e-05
Wdr46	ENSMUSG00000024312	protein_coding	cds	chr17-33948220-33948533	chr17-33947442-33948367	0	1.9158	1.8744e-13	2.53711e-08
Cnot6	ENSMUSG00000020362	protein_coding	exon	chr11-49712354-49712723	chr11-49722487-49723336	9763	1.95585	1.78517e-14	2.41633e-09
Tnr	ENSMUSG00000015829	protein_coding	utr	chr1-159924214-159931729	chr1-159928440-159929352	0	1.95676	7.10176e-11	9.61266e-06
Plch2	ENSMUSG00000029055	protein_coding	gap	chr4-155009138-155054481	chr4-155049826-155050715	0	2.10586	6.61857e-12	8.95863e-07
Atp10a	ENSMUSG00000025324	protein_coding	exon	chr7-58658202-58658915	chr7-58392237-58393127	265074	2.10992	1.41575e-11	1.9163e-06
Slc6a19	ENSMUSG00000021565	protein_coding	cds	chr13-73686066-73686194	chr13-73685260-73686183	0	2.12555	3.65754e-12	4.9507e-07
Als2	ENSMUSG00000026024	protein_coding	cds	chr1-59178532-59178699	chr1-59177682-59178618	0	2.19435	8.14144e-12	1.10199e-06
Atp2b4	ENSMUSG00000026463	protein_coding	cds	chr1-133711642-133711822	chr1-133711062-133711915	0	2.22452	7.43774e-13	1.00674e-07
Wipi1	ENSMUSG00000041895	protein_coding	gap	chr11-109585193-109597102	chr11-109591255-109592144	0	2.32921	8.92789e-17	1.20844e-11
Bmf	ENSMUSG00000040093	protein_coding	exon	chr2-118549540-118549687	chr2-118554091-118555032	4403	2.33661	4.29853e-21	5.81832e-16
Pdzrn3	ENSMUSG00000035357	protein_coding	gap	chr6-101354502-101362138	chr6-101359378-101360300	0	2.41707	4.8967e-14	6.62798e-09
Snd1	ENSMUSG00000001424	protein_coding	gap	chr6-28795939-28933366	chr6-28929050-28929939	0	4.81638	6.00697e-25	8.13079e-20
