# Supplementary material for: Vps34-orchestrated lipid signaling processes regulate the transitional heterogeneity and functional adaptation of effector regulatory T cells
Source: PLoS Biol. 2025 Apr 11;23(4):e3003074. doi: 10.1371/journal.pbio.3003074 (PMC11990774; doi:10.1371/journal.pbio.3003074)
Supplement: S7 Table — (XLSX) [file pbio.3003074.s015.xlsx]

## Sheet: S7 Table
S7 Table. Transcription factor motif enrichment analysis of differential accessible (|log2FC| > 0.5 and P < 0.05) chromatin peaks in Vps34-deficient (Vps34 KO) versus control Tregs from the spleen (left) or lung (right), as profiled by ATAC-seq analysis. Control and Vps34-deficient Tregs were sort purified from the spleen or lung of 10-day-old perinatal control and Foxp3CrePik3c3fl/fl mice.
Vps34-deficient Tregs spleen vs. control Tregs spleen								Vps34-deficient Tregs lung vs. control Tregs lung
Motif	# match in larger	# match in smaller	Fisher P val	Odds ratio(Vps34 KO spleen vs. WT Treg spleen)	FDR	Transcription factor		Motif	# match in larger	# match in smaller	Fisher P val	Odds ratio(Vps34 KO lung vs. WT Treg lung)	FDR	Transcription factor
V_ABL1_01	153	485	2.93302e-41	-1.67019	2.12937e-40	ABL1		V_ABL1_01	284	846	2.17596e-65	-1.57708	1.50866e-64	ABL1
V_AIOLOS_01	144	104	0.0130423	0.470155	0.0270535	AIOLOS		V_AIOLOS_01	678	327	6.13394e-29	1.05338	2.83524e-28	AIOLOS
V_ALX3_01	2	1	1	1	1	ALX3		V_AML1_02	8	330	1.32509e-86	-5.36761	1.28195e-85	AML1
V_AP1_Q2_01	1	9	0.0214808	-3.17004	0.0430802	AP1		V_AML1_Q4_02	14	155	2.95975e-31	-3.46892	1.39915e-30	AML1
V_AP2GAMMA_Q4	1	6	0.124992	-2.585	0.226861	AP2GAMMA		V_AML2_02	11	351	6.10341e-89	-4.99727	6.5103e-88	AML2
V_AR_02	2	1	1	1	1	AR		V_AML3_Q3	15	196	2.16105e-41	-3.70892	1.18289e-40	AML3
V_AR_03	1	1	1	0	1	AR		V_AP2BETA_Q3	3	2	1	0.584958	1	AP2BETA
V_AR_08	4	2	0.687494	1.00002	0.914141	AR		V_AP2GAMMA_Q4	1	2	1	-0.999994	1	AP2GAMMA
V_AR_09	1	1	1	0	1	AR		V_ASCL1_01	7	1	0.070311	2.80736	0.10675	ASCL1
V_AR_10	1	4	0.374993	-1.99994	0.597028	AR		V_ASCL2_04	36	8	2.54352e-05	2.16996	5.42617e-05	ASCL2
V_ASCL2_03	4	3	1	0.415047	1	ASCL2		V_ATF1_Q3	1	6	0.124998	-2.58495	0.181182	ATF1
V_BACH1_01	3	184	1.00995e-50	-5.94166	9.40029e-50	BACH1		V_BACH1_Q3	1	154	6.72321e-45	-7.27176	3.77953e-44	BACH1
V_BATF_05	2	83	1.85448e-22	-5.37641	8.01401e-22	BATF		V_BATFJUN_01	5	483	4.88568e-136	-6.59584	8.12977e-135	BATFJUN
V_BCL11A_04	475	1115	6.25699e-60	-1.24204	6.88268e-59	BCL11A		V_BCL11A_04	1975	3546	3.44e-101	-0.850594	4.08869e-100	BCL11A
V_BCL6_01	3	1	0.624996	1.58508	0.840272	BCL6		V_BETACATENIN_Q6	2	3	1	-0.584958	1	BETACATENIN
V_BLIMP1_Q4	18	2	0.000402164	3.17017	0.000929843	BLIMP1		V_BLIMP1_Q4	307	11	2.58698e-76	4.80388	2.06958e-75	BLIMP1
V_BLIMP1_Q6	21	1	1.0955e-05	4.39275	2.86091e-05	BLIMP1		V_BLIMP1_Q6	94	14	1.00332e-15	2.74753	3.44942e-15	BLIMP1
V_BRN4_01	8	2	0.109365	1.99999	0.205696	BRN4		V_BLIMP1_Q6_01	137	4	1.15153e-35	5.09858	5.70281e-35	BLIMP1
V_BTEB1_02	217	735	8.83488e-67	-1.769	1.14538e-65	BTEB1		V_BRF1_01	2	3	1	-0.584958	1	BRF1
V_BTEB2_Q3	159	271	7.08399e-08	-0.771153	2.10778e-07	BTEB2		V_BTEB1_02	2090	3245	4.63044e-57	-0.639311	2.91858e-56	BTEB1
V_BTEB2_Q3_01	156	350	3.29193e-18	-1.1691	1.28491e-17	BTEB2		V_BTEB2_Q3	1098	1280	0.000199673	-0.221987	0.000395544	BTEB2
V_BTEB3_02	331	809	5.67967e-47	-1.29752	4.68573e-46	BTEB3		V_BTEB2_Q3_01	817	1196	2.64311e-17	-0.551306	9.56117e-17	BTEB2
V_CACBINDINGPROTEIN_Q6	30	77	6.23693e-06	-1.36076	1.64058e-05	CACBINDINGPROTEIN		V_BTEB3_02	2174	3361	4.57754e-58	-0.633263	2.92963e-57	BTEB3
V_COUPTF2_01	6	5	1	0.263048	1	COUPTF2		V_CACBINDINGPROTEIN_Q6	674	619	0.132789	0.122997	0.191806	CACBINDINGPROTEIN
V_COUPTF_Q6	5	2	0.453115	1.32205	0.688205	COUPTF		V_CEBPE_Q6	2	2	1	0	1	CEBPE
V_CTCF_16	1	1	1	0	1	CTCF		V_CGBP_01	3	3	1	0	1	CGBP
V_DATF1_01	221	592	4.62213e-40	-1.42792	3.16572e-39	DATF1		V_CKROX_Q2	323	354	0.248674	-0.132316	0.335871	CKROX
V_DMRT5_01	1	1	1	0	1	DMRT5		V_COUPDR1_Q6	1	8	0.0390613	-3.00001	0.0608596	COUPDR1
V_DPF2_01	95	516	3.48214e-71	-2.44847	5.05606e-70	DPF2		V_COUPTF2_01	1	33	4.07176e-09	-5.04455	1.09281e-08	COUPTF2
V_DREF_02	170	297	4.25892e-09	-0.80707	1.34434e-08	DREF		V_COUPTF2_Q6	1	2	1	-0.999994	1	COUPTF2
V_DRRS_04	1	1	1	0	1	DRRS		V_COUP_01	1	1	1	0	1	COUP
V_DUX1_01	1	2	1	-1	1	DUX1		V_CTCFL_04	41	82	0.000275295	-1.00015	0.000535152	CTCFL
V_E47_06	10	19	0.136013	-0.926138	0.245635	E47		V_CTCFL_05	7	11	0.480677	-0.652083	0.607786	CTCFL
V_EGR1_12	1	3	0.624996	-1.58508	0.840272	EGR1		V_CTCF_01	40	92	6.96165e-06	-1.20192	1.59123e-05	CTCF
V_EGR1_16	21	151	1.78447e-25	-2.84826	8.19955e-25	EGR1		V_CTCF_02	54	64	0.407448	-0.24515	0.524762	CTCF
V_EGR1_19	137	470	8.89958e-44	-1.78398	7.179e-43	EGR1		V_CTCF_03	40	86	5.09578e-05	-1.10451	0.000104943	CTCF
V_EGR1_20	40	192	4.89442e-25	-2.26554	2.19342e-24	EGR1		V_CTCF_04	6	11	0.3323	-0.874479	0.441651	CTCF
V_EGR2_05	390	1022	5.12097e-66	-1.40069	6.19638e-65	EGR2		V_CTCF_05	25	29	0.683478	-0.214139	0.826532	CTCF
V_EGR3_04	65	129	4.99441e-06	-0.98993	1.33307e-05	EGR3		V_CTCF_08	8	2	0.109373	1.99992	0.161918	CTCF
V_EGR3_05	65	129	4.99441e-06	-0.98993	1.33307e-05	EGR3		V_CTCF_15	2	14	0.00418052	-2.80738	0.00704088	CTCF
V_EGR3_Q6	1	4	0.374993	-1.99994	0.597028	EGR3		V_CTCF_16	1	1	1	0	1	CTCF
V_EGR4_02	159	409	1.86985e-26	-1.36739	8.93099e-26	EGR4		V_CTCF_17	37	87	8.2599e-06	-1.23377	1.86745e-05	CTCF
V_EHF_10	32	798	2.76098e-193	-4.65333	2.50559e-191	EHF		V_CTCF_18	33	91	1.85498e-07	-1.46371	4.6208e-07	CTCF
V_ELF1_06	6	391	2.13273e-107	-6.03258	6.4515e-106	ELF1		V_CTCF_19	42	75	0.00292587	-0.836622	0.00511413	CTCF
V_ELF1_Q4	8	474	5.86917e-129	-5.89664	2.36723e-127	ELF1		V_CTCF_20	42	71	0.00814479	-0.757535	0.0132872	CTCF
V_ELF4_04	84	96	0.412103	-0.192846	0.647591	ELF4		V_CTCF_Q3_01	14	19	0.48684	-0.440587	0.61186	CTCF
V_EMX2_04	2	5	0.453115	-1.32205	0.688205	EMX2		V_DATF1_01	1669	2634	1.43409e-49	-0.662104	8.40255e-49	DATF1
V_EP300_06	398	841	3.48908e-37	-1.08688	2.30279e-36	EP300		V_DMRT4_01	1	1	1	0	1	DMRT4
V_ER71_Q2_01	3	334	3.30555e-95	-6.80434	9.23013e-94	ER71		V_DMRT5_01	1	1	1	0	1	DMRT5
V_ER81_03	1	254	7.33291e-75	-7.98729	1.1091e-73	ER81		V_DMRT7_01	1	1	1	0	1	DMRT7
V_ERBETA_Q5_01	1	1	1	0	1	ERBETA		V_DPF2_01	1461	2097	1.0183e-26	-0.523893	4.55499e-26	DPF2
V_ERFFOXI1_02	1	223	1.44513e-65	-7.79821	1.6922e-64	ERFFOXI1		V_DR1_Q3	1	19	4.00459e-05	-4.24814	8.3714e-05	DR1
V_ERG_06	1	1032	9.78318474353457e-310	-10.0273	3.5513e-307	ERG		V_DREF_02	928	1135	5.48193e-06	-0.291314	1.25993e-05	DREF
V_ESRRA_08	1	1	1	0	1	ESRRA		V_DRRS_05	2	2	1	0	1	DRRS
V_ESRRG_02	3	2	1	0.584968	1	ESRRG		V_E2F3_06	85	13	3.97066e-14	2.70921	1.34292e-13	E2F3
V_ETF_Q6_01	159	371	1.32247e-20	-1.22607	5.45521e-20	ETF		V_E47_06	47	58	0.329102	-0.303433	0.438803	E47
V_ETS1_09	12	991	2.8367e-276	-6.38444	5.14861e-274	ETS1		V_EGR1_12	5	11	0.210108	-1.13752	0.29135	EGR1
V_ETS1_B	1	410	9.53892e-122	-8.68285	3.46263e-120	ETS1		V_EGR1_16	569	831	2.51889e-12	-0.547451	7.93831e-12	EGR1
V_ETSLIKE_Q4	12	565	4.26136e-150	-5.56653	2.20982e-148	ETSLIKE		V_EGR1_19	1721	2137	2.00787e-11	-0.313992	6.0969e-11	EGR1
V_ETS_Q4	7	508	1.65545e-140	-6.18982	7.51159e-139	ETS		V_EGR1_20	761	883	0.00280064	-0.214999	0.00491589	EGR1
V_ETV5FOXI1_01	1	110	8.33508e-32	-6.78319	4.96005e-31	ETV5FOXI1		V_EGR2_05	2387	3360	4.32277e-38	-0.497137	2.22009e-37	EGR2
V_ETV5FOXO1_02	1	113	1.06772e-32	-6.82206	6.5692e-32	ETV5FOXO1		V_EGR2_Q4	397	31	4.28295e-82	3.68065	3.87328e-81	EGR2
V_EWSR1FLI1_01	272	582	8.1864e-27	-1.10267	4.01576e-26	EWSR1FLI1		V_EGR3_04	501	441	0.0543514	0.184269	0.0831256	EGR3
V_EZF2_01	36	11	0.000345374	1.71104	0.000803659	EZF2		V_EGR3_05	501	441	0.0543514	0.184269	0.0831256	EGR3
V_EZI_03	2	2	1	0	1	EZI		V_EGR3_Q6	1	1	1	0	1	EGR3
V_EZI_05	2	2	1	0	1	EZI		V_EGR4_02	2095	2395	7.55017e-06	-0.194269	1.71632e-05	EGR4
V_FEZF1_01	3	1	0.624996	1.58508	0.840272	FEZF1		V_EHF_10	408	2114	2.75687e-277	-2.38005	8.82198e-276	EHF
V_FEZF1_02	3	1	0.624996	1.58508	0.840272	FEZF1		V_EKLF_Q5_01	390	512	5.41258e-05	-0.393148	0.000110374	EKLF
V_FLI1_05	1	729	5.4439e-218	-9.5201	6.58712e-216	FLI1		V_ELF1_06	39	1004	1.43719e-243	-4.69003	3.9858e-242	ELF1
V_FLI1_07	2	320	9.05191e-93	-7.33247	1.93285e-91	FLI1		V_ELF1_Q4	71	1474	0	-4.38145	3.2189e-307	ELF1
V_FLI1_Q6	1	34	2.08898e-09	-5.08804	6.77054e-09	FLI1		V_ELF2_05	2	127	2.43835e-35	-5.98918	1.19336e-34	ELF2
V_FOSBJUND_01	2	41	2.14386e-10	-4.35832	7.27311e-10	FOSBJUND		V_ELF4_04	208	261	0.016219	-0.327673	0.0260505	ELF4
V_FOXC1_02	93	180	1.50359e-07	-0.954155	4.36643e-07	FOXC1		V_ELK1_01	1	43	5.10986e-12	-5.42644	1.57459e-11	ELK1
V_FOXC1_05	34	91	3.44078e-07	-1.42137	9.53438e-07	FOXC1		V_EP300_06	1601	2725	1.79759e-66	-0.771748	1.28931e-65	EP300
V_FOXC2_02	35	99	2.85535e-08	-1.50123	8.78383e-08	FOXC2		V_ER71_Q2_01	17	842	6.02545e-224	-5.63349	1.47446e-222	ER71
V_FOXD3_01	23	80	1.44843e-08	-1.79919	4.49386e-08	FOXD3		V_ER81_03	40	681	1.22853e-151	-4.09232	2.32304e-150	ER81
V_FOXG1_01	6	2	0.289051	1.58511	0.485766	FOXG1		V_ERFFOXI1_02	1	452	3.39635e-134	-8.81878	5.43416e-133	ERFFOXI1
V_FOXJ2ELF1_01	1	207	8.97575e-61	-7.69004	1.01819e-59	FOXJ2ELF1		V_ERFFOXO1_01	6	332	6.6985e-90	-5.79137	7.3331e-89	ERFFOXO1
V_FOXJ2_01	54	142	2.53116e-10	-1.39642	8.50751e-10	FOXJ2		V_ERG_06	48	2868	0	-5.91207	3.2189e-307	ERG
V_FOXJ2_02	1	2	1	-1	1	FOXJ2		V_ER_Q6	1	2	1	-0.999994	1	ER
V_FOXJ3_06	18	54	2.55901e-05	-1.58565	6.58808e-05	FOXJ3		V_ETF_Q6_01	1271	1484	5.1539e-05	-0.224372	0.000105617	ETF
V_FOXJ3_08	2	1	1	1	1	FOXJ3		V_ETS1_09	184	2846	0	-3.962	3.2189e-307	ETS1
V_FOXJ3_09	1	3	0.624996	-1.58508	0.840272	FOXJ3		V_ETS1_B	10	1158	0	-6.86004	3.2189e-307	ETS1
V_FOXJ3_13	237	631	3.12758e-42	-1.41952	2.36523e-41	FOXJ3		V_ETS2_Q4	65	1333	0	-4.36324	3.2189e-307	ETS2
V_FOXK1_04	29	85	1.45414e-07	-1.55243	4.25687e-07	FOXK1		V_ETSLIKE_Q4	92	1607	0	-4.13279	3.2189e-307	ETSLIKE
V_FOXL1_02	50	150	8.15026e-13	-1.58673	2.90053e-12	FOXL1		V_ETS_B	30	731	7.16781e-176	-4.60969	1.56937e-174	ETS
V_FOXL1_06	17	18	1	-0.0825105	1	FOXL1		V_ETS_Q4	65	1421	0	-4.4558	3.2189e-307	ETS
V_FOXM1_04	83	291	3.00518e-28	-1.81322	1.53645e-27	FOXM1		V_ETV5TCF3_01	2	3	1	-0.584958	1	ETV5TCF3
V_FOXO1ELK1_02	1	276	1.83492e-81	-8.10794	3.02761e-80	FOXO1ELK1		V_ETV6_01	2	7	0.179685	-1.80724	0.251784	ETV6
V_FOXO1ETV4_02	1	124	5.66915e-36	-6.95626	3.67482e-35	FOXO1ETV4		V_EWSR1FLI1_01	1444	1948	4.23068e-18	-0.433921	1.5714e-17	EWSR1FLI1
V_FOXO1_07	2	2	1	0	1	FOXO1		V_EZF2_01	589	107	1.37347e-81	2.46252	1.19034e-80	EZF2
V_FOXO1_Q5	30	239	1.16283e-41	-2.99749	8.6144e-41	FOXO1		V_FKHL14_Q2	1	1	1	0	1	FKHL14
V_FOXO4_05	2	2	1	0	1	FOXO4		V_FLI1_05	25	1926	0	-6.27508	3.2189e-307	FLI1
V_FOXP1_01	686	1587	1.08025e-82	-1.22554	1.8673e-81	FOXP1		V_FLI1_07	4	780	2.04243e-226	-7.60307	5.31032e-225	FLI1
V_FOXP1_03	247	788	9.78565e-67	-1.683	1.22489e-65	FOXP1		V_FOS_06	4	984	1.56743e-287	-7.94055	5.43377e-286	FOS
V_FOX_Q2	22	55	0.00021611	-1.32256	0.000516104	FOX		V_FOXC1_02	207	330	1.23077e-07	-0.673313	3.16049e-07	FOXC1
V_FPM315_01	25	54	0.00146241	-1.11151	0.0032173	FPM315		V_FOXC1_05	79	173	3.07731e-09	-1.13121	8.31274e-09	FOXC1
V_GABPBETA_01	1	403	1.22044e-119	-8.65782	4.02745e-118	GABPBETA		V_FOXD3_01	70	180	2.38365e-12	-1.36308	7.56944e-12	FOXD3
V_GATA6_06	6	4	0.753899	0.584985	0.991541	GATA6		V_FOXJ1_04	1	6	0.124998	-2.58495	0.181182	FOXJ1
V_GC_01	10	35	0.000246641	-1.80763	0.000581369	GC		V_FOXJ2_01	97	283	3.13108e-22	-1.54556	1.27699e-21	FOXJ2
V_GEMIN3_01	368	773	7.31893e-34	-1.07765	4.66101e-33	GEMIN3		V_FOXJ3_06	11	80	4.39872e-14	-2.86275	1.47247e-13	FOXJ3
V_GKLF_02	7	7	1	0	1	GKLF		V_FOXJ3_13	856	1768	1.86785e-72	-1.05005	1.43894e-71	FOXJ3
V_GKLF_Q3	87	151	3.96471e-05	-0.796533	0.000101351	GKLF		V_FOXK1_04	21	137	4.62128e-22	-2.70615	1.86646e-21	FOXK1
V_GKLF_Q3_01	227	474	5.01035e-21	-1.06638	2.11484e-20	GKLF		V_FOXL1_02	145	361	2.63832e-22	-1.31688	1.08667e-21	FOXL1
V_GM497_04	247	639	6.20644e-41	-1.37804	4.41753e-40	GM497		V_FOXL1_06	14	6	0.115313	1.22251	0.170108	FOXL1
V_HELIOS_02	470	1040	3.87142e-50	-1.15559	3.51331e-49	HELIOS		V_FOXM1_04	137	599	9.5784e-70	-2.13013	7.24475e-69	FOXM1
V_HFH4_01	34	69	0.000724914	-1.02164	0.00163443	HFH4		V_FOXO1ELK1_02	1	594	7.22409e-177	-9.21423	1.66957e-175	FOXO1ELK1
V_HMEF2_Q6	1	1	1	0	1	HMEF2		V_FOXO1ELK3_02	1	301	6.99336e-89	-8.23005	7.27309e-88	FOXO1ELK3
V_HNF3ALPHA_Q6	18	31	0.0853883	-0.784478	0.163137	HNF3ALPHA		V_FOXO1ETV4_02	1	208	4.95764e-61	-7.69442	3.32642e-60	FOXO1ETV4
V_HNF3B_01	2	1	1	1	1	HNF3B		V_FOXO1ETV7_01	3	1	0.624999	1.58506	0.762462	FOXO1ETV7
V_HNF3_Q6	41	56	0.154698	-0.450049	0.275272	HNF3		V_FOXO1FLI1_01	1	288	5.5119e-85	-8.16609	5.09545e-84	FOXO1FLI1
V_HNF3_Q6_01	35	76	0.000124036	-1.11933	0.000304223	HNF3		V_FOXO1_Q5	105	196	1.72237e-07	-0.900815	4.31629e-07	FOXO1
V_HNF4A_03	2	3	1	-0.584968	1	HNF4A		V_FOXP1_01	2775	4821	1.69935e-124	-0.805017	2.52475e-123	FOXP1
V_HNF4_01	1	2	1	-1	1	HNF4		V_FOXP1_03	1226	2304	6.17934e-75	-0.914459	4.8502e-74	FOXP1
V_HNF4_Q6_01	1	3	0.624996	-1.58508	0.840272	HNF4		V_FOX_Q2	17	149	1.58207e-27	-3.13222	7.23234e-27	FOX
V_HNF4_Q6_04	1	3	0.624996	-1.58508	0.840272	HNF4		V_FPM315_01	379	342	0.179759	0.148342	0.251784	FPM315
V_HNF6_Q6	3	1	0.624996	1.58508	0.840272	HNF6		V_FREAC3_01	1	8	0.0390613	-3.00001	0.0608596	FREAC3
V_HNF6_Q6_01	1	1	1	0	1	HNF6		V_GABPBETA_01	29	1170	1.51305e-303	-5.33885	5.72209e-302	GABPBETA
V_HOXA9_Q5	1	1	1	0	1	HOXA9		V_GATA2_09	1	1	1	0	1	GATA2
V_HOXD8_01	2	1	1	1	1	HOXD8		V_GC_01	215	476	1.27888e-23	-1.14765	5.42873e-23	GC
V_IRF1_03	116	19	3.46895e-18	2.61165	1.33961e-17	IRF1		V_GEMIN3_01	1710	2704	3.17867e-51	-0.665047	1.88904e-50	GEMIN3
V_IRF1_05	471	801	1.26378e-20	-0.77169	5.27303e-20	IRF1		V_GFI1_01	4	1	0.374998	1.99991	0.48447	GFI1
V_IRF1_06	332	99	1.49072e-30	1.74977	8.45517e-30	IRF1		V_GKLF_02	57	119	3.40937e-06	-1.06216	7.96797e-06	GKLF
V_IRF1_Q5	101	1	3.94626e-29	6.65989	2.13805e-28	IRF1		V_GKLF_Q3	1071	660	3.66508e-23	0.700041	1.54007e-22	GKLF
V_IRF2_Q6	135	7	7.16386e-32	4.27176	4.33414e-31	IRF2		V_GKLF_Q3_01	1470	1765	2.17203e-07	-0.265022	5.37836e-07	GKLF
V_IRF3_07	49	31	0.0566066	0.660806	0.109299	IRF3		V_GM497_04	1914	2177	3.97191e-05	-0.186796	8.34503e-05	GM497
V_IRF4_09	433	1027	2.58399e-56	-1.2562	2.53511e-55	IRF4		V_HELIOS_02	1853	3322	1.83241e-94	-0.848034	2.06022e-93	HELIOS
V_IRF4_Q5	18	30	0.111353	-0.737156	0.208356	IRF4		V_HFH4_01	3	117	4.29671e-31	-5.28587	2.00835e-30	HFH4
V_IRF7_Q3_01	15	1	0.00051852	3.90738	0.00117639	IRF7		V_HIC1_02	1	2	1	-0.999994	1	HIC1
V_IRF_Q4	99	5	9.29817e-24	4.30914	4.06655e-23	IRF		V_HMEF2_Q6	2	1	1	0.999994	1	HMEF2
V_IRF_Q6	111	62	0.000239256	0.841036	0.000567647	IRF		V_HNF3ALPHA_Q6	31	97	4.14362e-09	-1.64609	1.10497e-08	HNF3ALPHA
V_ISRE_01	24	3	4.91721e-05	3.00033	0.0001231	ISRE		V_HNF3_Q6	60	137	4.15476e-08	-1.19153	1.07353e-07	HNF3
V_JUNB_01	2	601	3.82225e-177	-8.2365	2.77495e-175	JUNB		V_HNF3_Q6_01	70	162	1.41005e-09	-1.21102	3.91053e-09	HNF3
V_JUND_05	1	9	0.0214808	-3.17004	0.0430802	JUND		V_HNF4A_06	1	1	1	0	1	HNF4A
V_JUN_03	1	8	0.0390576	-3.00009	0.0758176	JUN		V_HNF4DR1_Q3	1	12	0.00341771	-3.58547	0.00587507	HNF4DR1
V_JUN_04	1	545	1.99122e-162	-9.09664	1.20469e-160	JUN		V_HNF4_01	1	5	0.218748	-2.32189	0.299339	HNF4
V_KLF4_03	4	15	0.0192043	-1.90695	0.0389451	KLF4		V_HNF4_01_B	1	2	1	-0.999994	1	HNF4
V_KLF9_01	355	1122	1.68197e-93	-1.67336	3.81596e-92	KLF9		V_HSF1_04	6	15	0.0783496	-1.32204	0.117666	HSF1
V_KROX_Q6	13	67	6.36104e-10	-2.3665	2.09914e-09	KROX		V_HSF1_Q6	1	5	0.218748	-2.32189	0.299339	HSF1
V_LKLF_Q3	169	331	3.48856e-13	-0.972544	1.25381e-12	LKLF		V_HSF2_02	2	5	0.453123	-1.32202	0.57645	HSF2
V_LKLF_Q6	31	87	2.45933e-07	-1.48977	6.86722e-07	LKLF		V_HSF2_04	4	5	1	-0.321929	1	HSF2
V_LRH1_Q5	3	2	1	0.584968	1	LRH1		V_HSF4_01	2	4	0.687499	-0.999998	0.826588	HSF4
V_LXR_Q6	1	1	1	0	1	LXR		V_ICSBP_Q6	79	2	2.73688e-21	5.3041	1.06406e-20	ICSBP
V_MAFK_Q3	3	105	1.25591e-27	-5.13102	6.33189e-27	MAFK		V_IRF1_03	395	5	5.88224e-110	6.30532	7.64691e-109	IRF1
V_MAZ_02	495	1362	2.76301e-94	-1.47511	6.6865e-93	MAZ		V_IRF1_05	1812	2454	6.12851e-23	-0.440102	2.54946e-22	IRF1
V_MAZ_Q5	258	559	1.8681e-26	-1.12058	8.93099e-26	MAZ		V_IRF1_06	1654	1775	0.0399508	-0.102294	0.0617826	IRF1
V_MAZ_Q6_01	426	851	2.71869e-33	-1.00554	1.70152e-32	MAZ		V_IRF1_Q5	460	13	5.93566e-118	5.14684	8.51461e-117	IRF1
V_MEF2_01	1	5	0.218742	-2.32193	0.374544	MEF2		V_IRF2_Q6	486	1	2.07912e-144	8.92377	3.76049e-143	IRF2
V_MEF2_02	1	3	0.624996	-1.58508	0.840272	MEF2		V_IRF3_07	75	23	1.31479e-07	1.70559	3.33508e-07	IRF3
V_MEF2_03	2	1	1	1	1	MEF2		V_IRF4_09	1988	3361	6.07234e-80	-0.763036	5.05219e-79	IRF4
V_MEIS2_08	1	1	1	0	1	MEIS2		V_IRF4_Q5	133	44	1.36052e-11	1.59629	4.16159e-11	IRF4
V_MEIS3_03	1	1	1	0	1	MEIS3		V_IRF7_Q3_01	125	1	2.95468e-36	6.96627	1.4809e-35	IRF7
V_MEIS3_05	1	3	0.624996	-1.58508	0.840272	MEIS3		V_IRF9_01	85	6	5.75829e-19	3.82505	2.15806e-18	IRF9
V_MTF1_07	1	1	1	0	1	MTF1		V_IRF_Q4	398	8	1.9009e-106	5.63818	2.39629e-105	IRF
V_MYF5_Q6	9	5	0.423931	0.848051	0.657636	MYF5		V_IRF_Q6	452	95	1.06499e-56	2.25167	6.61247e-56	IRF
V_MYOD1_03	1	3	0.624996	-1.58508	0.840272	MYOD1		V_JUN_04	2	1383	0	-9.43695	3.2189e-307	JUN
V_MZF1_02	4	3	1	0.415047	1	MZF1		V_KLF14_01	1	3	0.624999	-1.58506	0.762462	KLF14
V_NANOG_02	84	170	7.14832e-08	-1.01852	2.10963e-07	NANOG		V_KLF15_Q2	555	3	4.98184e-161	7.52586	9.86879e-160	KLF15
V_NCX_02	13	5	0.096235	1.37872	0.182897	NCX		V_KLF16_01	801	54	1.01096e-171	3.89401	2.1028e-170	KLF16
V_NEUROD_02	4	8	0.387678	-1.00005	0.611857	NEUROD		V_KLF1_01	11	41	3.5866e-05	-1.89812	7.57374e-05	KLF1
V_NFAT5_Q5_03	9	4	0.266827	1.17009	0.454734	NFAT5		V_KLF3_Q3	539	694	1.10851e-05	-0.365261	2.45286e-05	KLF3
V_NFATC1_01	1	2	1	-1	1	NFATC1		V_KLF5_01	852	1229	1.26871e-16	-0.530048	4.51095e-16	KLF5
V_NFKB1_02	2	2	1	0	1	NFKB1		V_KLF9_01	2363	3612	1.58503e-59	-0.617153	1.04662e-58	KLF9
V_NFKB1_04	4	15	0.0192043	-1.90695	0.0389451	NFKB1		V_KLF_Q3	742	519	3.54216e-10	0.516561	1.03045e-09	KLF
V_NFKB1_05	4	15	0.0192043	-1.90695	0.0389451	NFKB1		V_KROX_Q6	283	244	0.0976489	0.214074	0.145598	KROX
V_NFKB1_Q4	62	5	1.40626e-13	3.63366	5.10473e-13	NFKB1		V_LBP9_02	1	1	1	0	1	LBP9
V_NFKB2_01	2	12	0.0129359	-2.58509	0.026987	NFKB2		V_LEF1_05	49	5	3.88632e-10	3.29285	1.11497e-09	LEF1
V_NFKB_Q6_01	83	1	8.61909e-24	6.37641	3.81552e-23	NFKB		V_LEF1_Q4	14	1	0.000976457	3.80772	0.00175089	LEF1
V_NKX24_01	3	1	0.624996	1.58508	0.840272	NKX24		V_LKLF_Q3	797	1064	6.24023e-10	-0.4179	1.75401e-09	LKLF
V_NKX29_01	1	1	1	0	1	NKX29		V_LKLF_Q6	298	331	0.20175	-0.151647	0.280696	LKLF
V_NKX32_02	1	1	1	0	1	NKX32		V_LRH1_Q5	3	8	0.226559	-1.41514	0.308002	LRH1
V_NKX61_01	3	6	0.507801	-1.00004	0.758567	NKX61		V_MAFB_06	1	2	1	-0.999994	1	MAFB
V_NR2C2_01	3	5	0.726556	-0.736986	0.959054	NR2C2		V_MAFF_05	1	5	0.218748	-2.32189	0.299339	MAFF
V_NR2C2_05	2	16	0.00131154	-3.00021	0.00290299	NR2C2		V_MAZR_01	5	99	9.48301e-24	-4.30793	4.10931e-23	MAZR
V_NR2F1_02	2	3	1	-0.584968	1	NR2F1		V_MAZ_02	3523	5041	2.13535e-61	-0.522977	1.45624e-60	MAZ
V_NR2F6_01	2	5	0.453115	-1.32205	0.688205	NR2F6		V_MAZ_Q5	1681	2214	1.12604e-17	-0.399451	4.10904e-17	MAZ
V_NR3C1_03	6	2	0.289051	1.58511	0.485766	NR3C1		V_MAZ_Q6_01	2175	3210	1.11278e-45	-0.565676	6.34133e-45	MAZ
V_NR3C1_04	1	3	0.624996	-1.58508	0.840272	NR3C1		V_MEF2A_06	3	4	1	-0.415036	1	MEF2A
V_NR3C1_10	4	2	0.687494	1.00002	0.914141	NR3C1		V_MEIS1MAX_01	2	1	1	0.999994	1	MEIS1MAX
V_NR3C2_01	6	1	0.124992	2.585	0.226861	NR3C2		V_MEIS1_05	6	3	0.50781	1	0.636292	MEIS1
V_NR5A2_01	16	8	0.151561	1.00012	0.271018	NR5A2		V_MIF1_01	2	1	1	0.999994	1	MIF1
V_NT2_02	27	1	2.15654e-07	4.75537	6.11582e-07	NT2		V_MKR2_02	1	4	0.374998	-1.99991	0.48447	MKR2
V_OCT2_Q6	2	11	0.022456	-2.45953	0.0447887	2024-10-02		V_MMEF2_Q6	1	1	1	0	1	MMEF2
V_OCT4_01	7	1	0.0703061	2.80743	0.135032	2024-10-04		V_MTF1_01	1	2	1	-0.999994	1	MTF1
V_OCTAMER_02	1	1	1	0	1	OCTAMER		V_MUSCLEINI_B	72	10	1.0198e-12	2.84822	3.31434e-12	MUSCLEINI
V_ONECUT3_01	3	1	0.624996	1.58508	0.840272	ONECUT3		V_MXI1_01	8	2	0.109373	1.99992	0.161918	MXI1
V_PAX4_03	6	23	0.00231379	-1.93877	0.00499944	PAX4		V_MYF5_Q6	10	4	0.179561	1.32203	0.251784	MYF5
V_PAX6_02	1	4	0.374993	-1.99994	0.597028	PAX6		V_MYF_01	98	130	0.0398045	-0.407779	0.0617826	MYF
V_PAX6_Q2	10	16	0.326902	-0.678161	0.544338	PAX6		V_MZF1_02	20	5	0.00407671	1.99996	0.00689394	MZF1
V_PAX7_01	1	2	1	-1	1	PAX7		V_MZF1_Q5_01	141	130	0.543552	0.117192	0.679032	MZF1
V_PAX_Q6	5	4	1	0.32194	1	PAX		V_NANOG_02	248	369	1.24815e-06	-0.573752	3.00133e-06	NANOG
V_PBX2_01	5	3	0.726556	0.736986	0.959054	PBX2		V_NERF_Q2	28	333	1.98952e-67	-3.57371	1.452e-66	NERF
V_PBX3_05	9	5	0.423931	0.848051	0.657636	PBX3		V_NET_Q6_01	67	636	2.52144e-117	-3.24904	3.4964e-116	NET
V_PIT1_01	5	2	0.453115	1.32205	0.688205	PIT1		V_NEUROD1_01	4	3	1	0.415036	1	NEUROD1
V_PIT1_Q6	3	1	0.624996	1.58508	0.840272	PIT1		V_NEUROD_02	40	33	0.482767	0.277559	0.608578	NEUROD
V_PITX3_Q3_01	2	6	0.289051	-1.58511	0.485766	PITX3		V_NF1B_01	3	1	0.624999	1.58506	0.762462	NF1B
V_PKNOX1_02	1	4	0.374993	-1.99994	0.597028	PKNOX1		V_NFE2MAF_01	1	297	1.10597e-87	-8.21067	1.09544e-86	NFE2MAF
V_PKNOX2_03	4	5	1	-0.32194	1	PKNOX2		V_NFKB1_04	12	36	0.000716989	-1.58514	0.00131977	NFKB1
V_PKNOX2_04	1	5	0.218742	-2.32193	0.374544	PKNOX2		V_NFKB1_05	12	36	0.000716989	-1.58514	0.00131977	NFKB1
V_PLAG1_04	233	460	3.94113e-18	-0.985148	1.50593e-17	PLAG1		V_NFKB1_Q4	1	32	7.91118e-09	-5.00015	2.09621e-08	NFKB1
V_PLAG1_05	228	200	0.191242	0.189507	0.336994	PLAG1		V_NFKB2_01	8	38	9.2421e-06	-2.24798	2.056e-05	NFKB2
V_PNR_01	2	7	0.179676	-1.8073	0.318158	PNR		V_NFKB_C	2	44	3.07159e-11	-4.45969	9.19268e-11	NFKB
V_POLR3A_01	1	15	0.00051852	-3.90738	0.00117639	POLR3A		V_NFKB_Q6_01	5	20	0.00407671	-1.99996	0.00689394	NFKB
V_POU2F1EOMES_01	1	1	1	0	1	POU2F1EOMES		V_NFYA_Q5	1	14	0.000976457	-3.80772	0.00175089	NFYA
V_POU3F3_04	2	3	1	-0.584968	1	POU3F3		V_NFYB_01	1	2	1	-0.999994	1	NFYB
V_PPARDR1_Q2	5	8	0.58104	-0.67811	0.840272	PPARDR1		V_NFY_01	4	6	0.753905	-0.584962	0.893517	NFY
V_PRDM9_02	1	3	0.624996	-1.58508	0.840272	PRDM9		V_NR2C2_01	1	15	0.000518734	-3.90721	0.000967682	NR2C2
V_PR_01	5	6	1	-0.263048	1	PR		V_NR2C2_05	2	47	4.34971e-12	-4.55485	1.35036e-11	NR2C2
V_PU1_Q4	60	264	1.01112e-31	-2.14087	5.91993e-31	PU1		V_NR2F1_02	1	9	0.0214835	-3.16995	0.034242	NR2F1
V_RFX1_02	1	6	0.124992	-2.585	0.226861	RFX1		V_NR2F6_01	1	15	0.000518734	-3.90721	0.000967682	NR2F6
V_RFX1_04	6	31	4.11838e-05	-2.3696	0.000104544	RFX1		V_NR5A2_01	12	35	0.00108815	-1.54449	0.00194278	NR5A2
V_RFX2_01	6	48	3.24001e-09	-3.00069	1.03169e-08	RFX2		V_NRF1_07	13	10	0.677635	0.378519	0.821854	NRF1
V_RFX2_03	6	51	5.64313e-10	-3.0882	1.87932e-09	RFX2		V_NT2_02	139	1	1.99718e-40	7.12156	1.079e-39	NT2
V_RFX2_05	8	31	0.000293629	-1.95447	0.000687661	RFX2		V_NUR77_Q5_02	4	9	0.266841	-1.17003	0.359243	NUR77
V_RFX2_06	8	39	5.5243e-06	-2.28586	1.46374e-05	RFX2		V_OCT1_04	7	12	0.359277	-0.777617	0.47148	2024-10-01
V_RFX3_06	10	53	3.36411e-08	-2.40666	1.01764e-07	RFX3		V_OCT4_01	1	1	1	0	1	2024-10-04
V_RFX3_08	6	43	5.70524e-08	-2.8419	1.71157e-07	RFX3		V_OLIG2_02	3	1	0.624999	1.58506	0.762462	OLIG2
V_RFX4_05	6	48	3.24001e-09	-3.00069	1.03169e-08	RFX4		V_OSR1_03	5	5	1	0	1	OSR1
V_RFX5_01	8	44	4.02425e-07	-2.45999	1.10667e-06	RFX5		V_P50P50_Q3	3	15	0.00753714	-2.32192	0.0123443	P50P50
V_RFX5_02	8	23	0.0106669	-1.52389	0.0225121	RFX5		V_P73_Q6	4	2	0.687499	0.999998	0.826588	P73
V_RORB_01	1	2	1	-1	1	RORB		V_PAX4_03	52	85	0.00604782	-0.709072	0.0100636	PAX4
V_RPC155_01	2	3	1	-0.584968	1	RPC155		V_PAX4_04	12	2	0.0129386	2.58497	0.0209435	PAX4
V_RREB1_01	462	1255	2.49197e-85	-1.45533	4.52293e-84	RREB1		V_PAX6_Q2	19	45	0.00156206	-1.24411	0.002777	PAX6
V_RREB1_Q5	8	45	2.35901e-07	-2.49243	6.63816e-07	RREB1		V_PAX_Q6	15	24	0.199579	-0.678098	0.278607	PAX
V_RUNX2_04	14	111	6.39451e-20	-2.98868	2.6081e-19	RUNX2		V_PBX2_01	7	31	0.000116122	-2.14686	0.000232244	PBX2
V_RXRA_05	5	4	1	0.32194	1	RXRA		V_PBX3_05	10	28	0.00509652	-1.48558	0.008549	PBX3
V_RXRA_07	1	1	1	0	1	RXRA		V_PEBP_Q6	1	3	0.624999	-1.58506	0.762462	PEBP
V_RXRA_11	4	11	0.118453	-1.45962	0.220505	RXRA		V_PITX3_Q3_01	6	13	0.167063	-1.1155	0.238669	PITX3
V_RXRA_15	29	23	0.488389	0.334515	0.738688	RXRA		V_PLAG1_04	1484	1561	0.167528	-0.0733111	0.238669	PLAG1
V_RXRB_01	3	3	1	0	1	RXRB		V_PLAG1_05	1385	1206	0.000457606	0.200366	0.000873229	PLAG1
V_RXRB_02	5	5	1	0	1	RXRB		V_PNR_01	2	10	0.0385727	-2.3219	0.0605518	PNR
V_RXRG_02	7	3	0.343736	1.22254	0.569753	RXRG		V_POLR3A_01	17	2	0.000728501	3.08751	0.00133505	POLR3A
V_RXRG_03	4	14	0.0308752	-1.80738	0.0602564	RXRG		V_POU2F1EOMES_01	1	2	1	-0.999994	1	POU2F1EOMES
V_RXRG_04	20	15	0.499515	0.415115	0.752382	RXRG		V_POU2F2_03	1	14	0.000976457	-3.80772	0.00175089	POU2F2
V_RXRLXRB_01	5	4	1	0.32194	1	RXRLXRB		V_POU2F2_04	1	12	0.00341771	-3.58547	0.00587507	POU2F2
V_SETDB1_01	1	3	0.624996	-1.58508	0.840272	SETDB1		V_POU5F1_09	1	6	0.124998	-2.58495	0.181182	POU5F1
V_SOX10_04	2	1	1	1	1	SOX10		V_PPARARXRA_01	1	16	0.000274618	-4.00028	0.000535152	PPARARXRA
V_SOX13_03	1	1	1	0	1	SOX13		V_PPARDR1_Q2	1	20	2.09759e-05	-4.32213	4.54478e-05	PPARDR1
V_SOX2_Q3_01	13	1	0.00183034	3.70102	0.00397852	SOX2		V_PPARGRXRA_02	1	14	0.000976457	-3.80772	0.00175089	PPARGRXRA
V_SOX4_03	1	1	1	0	1	SOX4		V_PPARG_01	1	1	1	0	1	PPARG
V_SOX8_03	1	1	1	0	1	SOX8		V_PPARG_06	1	24	1.54918e-06	-4.58513	3.70379e-06	PPARG
V_SOX8_07	2	3	1	-0.584968	1	SOX8		V_PPARG_07	1	56	8.03273e-16	-5.80758	2.78468e-15	PPARG
V_SP1SP3_Q4	166	339	9.85482e-15	-1.03303	3.6503e-14	SP1SP3		V_PPARG_08	1	58	2.07711e-16	-5.85821	7.26117e-16	PPARG
V_SP1_02	26	117	5.38675e-15	-2.17138	2.01587e-14	SP1		V_PRDM1_02	179	1	2.31165e-52	7.49237	1.41419e-51	PRDM1
V_SP1_03	274	675	6.30811e-40	-1.3076	4.24045e-39	SP1		V_PRDM1_05	1536	3	0	9.00323	3.2189e-307	PRDM1
V_SP1_05	17	82	2.15398e-11	-2.27112	7.51821e-11	SP1		V_PRDM1_06	289	3	9.86292e-82	6.59109	8.72973e-81	PRDM1
V_SP1_08	352	905	6.91731e-57	-1.37183	6.97496e-56	SP1		V_PTF1BETA_Q6	2	1	1	0.999994	1	PTF1BETA
V_SP1_09	61	251	1.44894e-28	-2.04392	7.62267e-28	SP1		V_PU1_Q4	330	1004	1.88275e-79	-1.60798	1.53574e-78	PU1
V_SP1_10	4	80	2.06243e-19	-4.32333	8.31848e-19	SP1		V_RAD21_01	33	84	2.66851e-06	-1.3482	6.30738e-06	RAD21
V_SP1_Q2_01	28	186	7.65568e-30	-2.73445	4.2754e-29	SP1		V_RAD21_11	35	81	2.32883e-05	-1.21083	4.99378e-05	RAD21
V_SP1_Q4_01	9	51	3.06934e-08	-2.50316	9.36278e-08	SP1		V_RARG_04	2	18	0.000402383	-3.16998	0.000774961	RARG
V_SP1_Q6	8	16	0.151561	-1.00012	0.271018	SP1		V_RELA_Q6	4	43	2.77835e-09	-3.42608	7.55421e-09	RELA
V_SP2_07	21	151	1.78447e-25	-2.84826	8.19955e-25	SP2		V_RELBP50_Q3	4	1	0.374998	1.99991	0.48447	RELBP50
V_SP2_08	309	786	9.63813e-49	-1.35511	8.53327e-48	SP2		V_REST_15	1	2	1	-0.999994	1	REST
V_SP2_Q3	126	311	3.5409e-19	-1.3067	1.41247e-18	SP2		V_REST_16	2	1	1	0.999994	1	REST
V_SP2_Q3_01	178	432	2.07157e-25	-1.28354	9.39973e-25	SP2		V_RFX1_04	25	66	2.02599e-05	-1.40078	4.41262e-05	RFX1
V_SP3_Q3	1	1	1	0	1	SP3		V_RFX1_Q6	11	1	0.00634726	3.45908	0.010478	RFX1
V_SP3_Q3_01	18	49	0.000193751	-1.44538	0.000465772	SP3		V_RFX2_01	25	93	2.12065e-10	-1.89545	6.21261e-10	RFX2
V_SP4_06	1	5	0.218742	-2.32193	0.374544	SP4		V_RFX2_02	3	8	0.226559	-1.41514	0.308002	RFX2
V_SP4_Q3	132	301	2.62745e-16	-1.19217	9.93503e-16	SP4		V_RFX2_03	19	99	3.04268e-14	-2.38169	1.0375e-13	RFX2
V_SP4_Q5	10	142	4.79688e-31	-3.83035	2.76392e-30	SP4		V_RFX2_04	7	15	0.133795	-1.09956	0.19259	RFX2
V_SPI1_01	1	2	1	-1	1	SPI1		V_RFX2_05	30	78	4.30792e-06	-1.37878	1.00117e-05	RFX2
V_SPI1_10	14	357	2.5666e-87	-4.6783	5.17597e-86	SPI1		V_RFX2_06	20	92	3.17685e-12	-2.20185	9.9366e-12	RFX2
V_SPI1_11	14	89	1.57676e-14	-2.66961	5.78144e-14	SPI1		V_RFX2_07	10	29	0.00337702	-1.53621	0.00587507	RFX2
V_SPI1_12	8	128	5.5204e-29	-4.00225	2.94692e-28	SPI1		V_RFX3_06	48	106	3.37968e-06	-1.14318	7.94321e-06	RFX3
V_SPIC_02	4	36	1.85159e-07	-3.17045	5.29234e-07	SPIC		V_RFX3_07	7	12	0.359277	-0.777617	0.47148	RFX3
V_SREBF1_02	4	8	0.387678	-1.00005	0.611857	SREBF1		V_RFX3_08	17	64	1.42449e-07	-1.91261	3.59145e-07	RFX3
V_SRF_11	1	3	0.624996	-1.58508	0.840272	SRF		V_RFX3_09	15	5	0.0413867	1.58509	0.0637662	RFX3
V_STAF_01	1	4	0.374993	-1.99994	0.597028	STAF		V_RFX4_05	12	64	1.00051e-09	-2.4152	2.79337e-09	RFX4
V_STAT1_10	3	4	1	-0.415047	1	STAT1		V_RFX4_06	2	3	1	-0.584958	1	RFX4
V_STAT1_11	700	1527	4.28042e-71	-1.13946	5.97613e-70	STAT1		V_RFX5_01	18	70	2.07453e-08	-1.95945	5.4277e-08	RFX5
V_STAT2_01	180	49	8.31579e-19	1.87923	3.28112e-18	STAT2		V_RFX5_02	17	52	2.92798e-05	-1.61321	6.21449e-05	RFX5
V_T3RBETA_Q6_01	1	1	1	0	1	T3RBETA		V_RFX5_06	2	5	0.453123	-1.32202	0.57645	RFX5
V_TBP_06	18	40	0.00534717	-1.15236	0.0114178	TBP		V_ROAZ_01	2	2	1	0	1	ROAZ
V_TBX21_03	5	1	0.218742	2.32193	0.374544	TBX21		V_RPC155_01	4	10	0.179561	-1.32203	0.251784	RPC155
V_TBX5CSX_Q5	1	5	0.218742	-2.32193	0.374544	TBX5CSX		V_RREB1_01	2640	3787	5.46155e-47	-0.52509	3.15556e-46	RREB1
V_TBX5_Q2	3	6	0.507801	-1.00004	0.758567	TBX5		V_RREB1_Q5	209	225	0.47142	-0.106441	0.597899	RREB1
V_TCF3_01	63	118	5.23743e-05	-0.906281	0.000130218	TCF3		V_RSRFC4_01	3	4	1	-0.415036	1	RSRFC4
V_TCF4_06	6	1	0.124992	2.585	0.226861	TCF4		V_RSRFC4_Q2	5	2	0.453123	1.32202	0.57645	RSRFC4
V_TCF7L2_07	10	1	0.0117162	3.32191	0.0245838	TCF7L2		V_RUNX2_04	16	357	4.86524e-85	-4.48122	4.59986e-84	RUNX2
V_TEAD4FOXI1_01	1	1	1	0	1	TEAD4FOXI1		V_RXRA_05	1	11	0.00634726	-3.45908	0.010478	RXRA
V_TEAD4SOX15_01	1	1	1	0	1	TEAD4SOX15		V_RXRA_06	6	8	0.790525	-0.41504	0.934257	RXRA
V_TFIII_Q6	25	55	0.00104992	-1.138	0.00233818	TFIII		V_RXRA_07	13	60	2.30362e-08	-2.20657	5.98941e-08	RXRA
V_TGIF1_03	1	4	0.374993	-1.99994	0.597028	TGIF1		V_RXRA_13	1	1	1	0	1	RXRA
V_TGIF2LX_01	1	4	0.374993	-1.99994	0.597028	TGIF2LX		V_RXRA_14	2	78	5.34085e-21	-5.28572	2.05722e-20	RXRA
V_TGIF2_03	1	5	0.218742	-2.32193	0.374544	TGIF2		V_RXRA_15	23	72	4.74968e-07	-1.64667	1.15548e-06	RXRA
V_TIF2_01	30	7	0.000190787	2.09983	0.000461703	TIF2		V_RXRB_01	1	9	0.0214835	-3.16995	0.034242	RXRB
V_TR4_03	4	20	0.00154277	-2.32213	0.00337364	TR4		V_RXRB_02	1	6	0.124998	-2.58495	0.181182	RXRB
V_TR4_Q3	1	3	0.624996	-1.58508	0.840272	TR4		V_RXRG_02	1	1	1	0	1	RXRG
V_TST1_02	8	2	0.109365	1.99999	0.205696	TST1		V_RXRG_03	1	1	1	0	1	RXRG
V_TTF1_Q5	2	1	1	1	1	TTF1		V_RXRG_04	29	84	2.19622e-07	-1.53464	5.40607e-07	RXRG
V_UF1H3BETA_Q6	66	264	3.09009e-29	-2.00324	1.69955e-28	UF1H3BETA		V_RXRLXRB_01	1	12	0.00341771	-3.58547	0.00587507	RXRLXRB
V_WT1_Q4	221	385	2.50244e-11	-0.803584	8.6513e-11	WT1		V_RXRPXR_Q2	23	2	1.94255e-05	3.52315	4.25316e-05	RXRPXR
V_WT1_Q6	146	236	4.67813e-06	-0.694333	1.26729e-05	WT1		V_SCRT1_01	4	3	1	0.415036	1	SCRT1
V_WT1_Q6_02	3	100	3.49648e-26	-5.06055	1.64834e-25	WT1		V_SCRT2_01	5	1	0.218748	2.32189	0.299339	SCRT2
V_ZAC_02	187	234	0.024674	-0.324263	0.0489435	ZAC		V_SETDB1_01	4	10	0.179561	-1.32203	0.251784	SETDB1
V_ZBP89_Q4	299	490	9.59309e-12	-0.715871	3.38087e-11	ZBP89		V_SIP1_Q6	3	1	0.624999	1.58506	0.762462	SIP1
V_ZBP89_Q4_01	217	503	3.86257e-27	-1.2178	1.9207e-26	ZBP89		V_SMAD1_01	19	4	0.00259909	2.24792	0.00458145	SMAD1
V_ZFP105_03	466	1153	8.01918e-68	-1.31879	1.07813e-66	ZFP105		V_SMAD3_Q6	59	140	8.89647e-09	-1.24704	2.34236e-08	SMAD3
V_ZFP192_01	1	1	1	0	1	ZFP192		V_SMAD3_Q6_01	57	92	0.00516758	-0.690801	0.00863339	SMAD3
V_ZFP202_02	163	246	4.65225e-05	-0.595183	0.000117276	ZFP202		V_SMC3_01	17	63	2.26288e-07	-1.88988	5.5374e-07	SMC3
V_ZFP281_01	282	708	3.99409e-43	-1.33537	3.08479e-42	ZFP281		V_SOX11_03	2	1	1	0.999994	1	SOX11
V_ZFP281_04	547	1361	1.23902e-80	-1.32904	1.9555e-79	ZFP281		V_SOX7_03	1	1	1	0	1	SOX7
V_ZFP39_01	3	2	1	0.584968	1	ZFP39		V_SP1SP3_Q4	863	1185	1.09911e-12	-0.458726	3.5444e-12	SP1SP3
V_ZFP513_01	15	36	0.00459533	-1.26347	0.00987044	ZFP513		V_SP1_02	486	520	0.297801	-0.0977335	0.398345	SP1
V_ZFP575_01	117	154	0.0284416	-0.397042	0.0561103	ZFP575		V_SP1_03	1688	2538	1.88669e-39	-0.591752	9.81077e-39	SP1
V_ZFP641_01	22	42	0.0168378	-0.933211	0.034728	ZFP641		V_SP1_05	121	317	2.43679e-21	-1.39033	9.56326e-21	SP1
V_ZFP740_03	314	598	2.71697e-21	-0.9342	1.16031e-20	ZFP740		V_SP1_08	2111	3403	8.12104e-69	-0.694023	6.03277e-68	SP1
V_ZFP740_05	147	214	0.000489673	-0.542921	0.00112501	ZFP740		V_SP1_09	1342	1551	0.000106021	-0.209643	0.0002141	SP1
V_ZFP74_03	42	41	1	0.0347883	1	ZFP74		V_SP1_10	182	476	2.91524e-31	-1.38826	1.39395e-30	SP1
V_ZFP932_02	1	17	0.000144856	-4.08791	0.000352904	ZFP932		V_SP1_Q2_01	1276	979	4.05932e-10	0.383422	1.15663e-09	SP1
V_ZGPAT_01	22	61	2.17095e-05	-1.47204	5.62896e-05	ZGPAT		V_SP1_Q2_02	410	625	2.3877e-11	-0.609076	7.19771e-11	SP1
V_ZIC1_05	1	1	1	0	1	ZIC1		V_SP1_Q3	456	427	0.345765	0.0949539	0.458083	SP1
V_ZIPRO1_02	1	1	1	0	1	ZIPRO1		V_SP1_Q4_01	544	857	5.37713e-17	-0.65692	1.92835e-16	SP1
V_ZIPRO1_05	1	1	1	0	1	ZIPRO1		V_SP1_Q6	294	390	0.000273111	-0.408033	0.000535152	SP1
V_ZNF143_03	1	4	0.374993	-1.99994	0.597028	ZNF143		V_SP1_Q6_01	543	355	3.69426e-10	0.613869	1.06723e-09	SP1
V_ZNF148_02	507	1385	7.24943e-95	-1.4649	1.87967e-93	ZNF148		V_SP2_07	1243	1067	0.000263788	0.220963	0.000520074	SP2
V_ZNF219_01	61	105	0.000789427	-0.78424	0.0017689	ZNF219		V_SP2_08	2336	3564	2.66763e-58	-0.614348	1.73396e-57	SP2
V_ZNF23_01	41	116	1.69784e-09	-1.50177	5.55241e-09	ZNF23		V_SP2_Q3	1391	1367	0.660824	0.0252078	0.803809	SP2
V_ZNF263_02	882	1908	3.39877e-87	-1.13087	6.49345e-86	ZNF263		V_SP2_Q3_01	1545	1810	4.86359e-06	-0.229435	1.12403e-05	SP2
V_ZNF276_03	2	3	1	-0.584968	1	ZNF276		V_SP3_Q3_01	883	743	0.000554633	0.249604	0.00103003	SP3
V_ZNF286B_03	2	3	1	-0.584968	1	ZNF286B		V_SP4_03	35	15	0.00659862	1.22256	0.0108499	SP4
V_ZNF295_01	297	763	4.25396e-48	-1.36922	3.59114e-47	ZNF295		V_SP4_04	2	1	1	0.999994	1	SP4
V_ZNF316_03	7	4	0.548815	0.807392	0.806558	ZNF316		V_SP4_05	1	110	8.55877e-32	-6.78179	4.14005e-31	SP4
V_ZNF341_01	438	979	3.39603e-48	-1.16961	2.93514e-47	ZNF341		V_SP4_06	3	102	9.45376e-27	-5.08788	4.27474e-26	SP4
V_ZNF384_02	565	1186	3.24994e-51	-1.08039	3.10455e-50	ZNF384		V_SP4_Q3	1077	1216	0.00388692	-0.175676	0.00662689	SP4
V_ZNF430_03	1	2	1	-1	1	ZNF430		V_SP4_Q5	557	703	4.26376e-05	-0.336422	8.86862e-05	SP4
V_ZNF439_01	1	2	1	-1	1	ZNF439		V_SP5_Q2	2	1	1	0.999994	1	SP5
V_ZNF449_03	2	4	0.687494	-1.00002	0.914141	ZNF449		V_SP8_01	1	4	0.374998	-1.99991	0.48447	SP8
V_ZNF460_01	407	785	2.1617e-28	-0.954093	1.121e-27	ZNF460		V_SPI1_01	3	10	0.0922823	-1.73714	0.138091	SPI1
V_ZNF485_01	9	11	0.823793	-0.289536	1	ZNF485		V_SPI1_06	1	15	0.000518734	-3.90721	0.000967682	SPI1
V_ZNF511_01	36	322	1.14197e-58	-3.16582	1.18439e-57	ZNF511		V_SPI1_10	85	1243	9.84082e-265	-3.8751	2.92413e-263	SPI1
V_ZNF513_01	15	65	1.40124e-08	-2.11623	4.38492e-08	ZNF513		V_SPI1_12	23	444	2.70981e-102	-4.27266	3.31553e-101	SPI1
V_ZNF524_03	2	1	1	1	1	ZNF524		V_SPIB_01	2	48	2.26341e-12	-4.58522	7.24291e-12	SPIB
V_ZNF569_03	45	47	0.917018	-0.0627884	1	ZNF569		V_SPIB_06	1	15	0.000518734	-3.90721	0.000967682	SPIB
V_ZNF575_01	115	159	0.00920371	-0.46813	0.0195377	ZNF575		V_SREBF1_02	11	40	5.70056e-05	-1.86249	0.00011568	SREBF1
V_ZNF579_02	7	19	0.0289473	-1.44085	0.0567992	ZNF579		V_SREBP1_Q6_01	6	5	1	0.263036	1	SREBP1
V_ZNF57_01	2	2	1	0	1	ZNF57		V_STAT1_05	6	1	0.124998	2.58495	0.181182	STAT1
V_ZNF581_02	1	4	0.374993	-1.99994	0.597028	ZNF581		V_STAT1_10	9	2	0.0654277	2.16988	0.0996993	STAT1
V_ZNF611_03	1	1	1	0	1	ZNF611		V_STAT1_11	2930	4922	3.31774e-114	-0.756303	4.45219e-113	STAT1
V_ZNF626_02	1	6	0.124992	-2.585	0.226861	ZNF626		V_STAT2_01	614	105	2.07239e-88	2.54983	2.10271e-87	STAT2
V_ZNF627_02	3	1	0.624996	1.58508	0.840272	ZNF627		V_STAT6_04	2	10	0.0385727	-2.3219	0.0605518	STAT6
V_ZNF630_01	4	3	1	0.415047	1	ZNF630		V_T3RBETA_Q6_01	22	3	0.000156485	2.87453	0.000311472	T3RBETA
V_ZNF641_01	32	74	5.51314e-05	-1.21024	0.000136141	ZNF641		V_TAL1_01	15	111	2.77091e-19	-2.88789	1.04791e-18	TAL1
V_ZNF644_01	24	94	5.48144e-11	-1.9707	1.87713e-10	ZNF644		V_TBP_06	6	102	1.24364e-23	-4.08804	5.33353e-23	TBP
V_ZNF647_03	2	3	1	-0.584968	1	ZNF647		V_TCF11MAFG_01	3	66	1.85206e-16	-4.45978	6.52929e-16	TCF11MAFG
V_ZNF658B_01	7	4	0.548815	0.807392	0.806558	ZNF658B		V_TCF1_08	54	2	4.4245e-14	4.75515	1.47247e-13	TCF1
V_ZNF658B_04	151	257	1.66972e-07	-0.769005	4.81037e-07	ZNF658B		V_TCF21_01	2	3	1	-0.584958	1	TCF21
V_ZNF658_01	7	4	0.548815	0.807392	0.806558	ZNF658		V_TCF3_01	160	210	0.0107352	-0.392511	0.0174447	TCF3
V_ZNF672_03	5	2	0.453115	1.32205	0.688205	ZNF672		V_TCF7L1_01	53	2	8.5393e-14	4.72818	2.81932e-13	TCF7L1
V_ZNF677_01	1	3	0.624996	-1.58508	0.840272	ZNF677		V_TCF7_05	73	2	1.50417e-19	5.19013	5.74067e-19	TCF7
V_ZNF677_02	21	29	0.322165	-0.465791	0.538921	ZNF677		V_TFAP2CE2F8_01	1	1	1	0	1	TFAP2CE2F8
V_ZNF692_02	8	168	3.95091e-40	-4.39513	2.75804e-39	ZNF692		V_TFAP4FLI1_01	2	2	1	0	1	TFAP4FLI1
V_ZNF708_02	2	1	1	1	1	ZNF708		V_TFIII_Q6	225	265	0.0778897	-0.236224	0.117399	TFIII
V_ZNF721_06	2	3	1	-0.584968	1	ZNF721		V_TR4_03	1	13	0.00183089	-3.70087	0.00324106	TR4
V_ZNF740_01	189	206	0.420288	-0.124517	0.657606	ZNF740		V_TRF1_01	2	1	1	0.999994	1	TRF1
V_ZNF746_01	7	4	0.548815	0.807392	0.806558	ZNF746		V_UF1H3BETA_Q6	648	853	1.3004e-07	-0.39736	3.31882e-07	UF1H3BETA
V_ZNF823_01	31	82	1.71682e-06	-1.40429	4.68577e-06	ZNF823		V_VDR_03	1	4	0.374998	-1.99991	0.48447	VDR
V_ZNF883_03	2	2	1	0	1	ZNF883		V_WT1_Q4	1491	1395	0.0763948	0.0964392	0.115565	WT1
V_ZNF93_02	3	1	0.624996	1.58508	0.840272	ZNF93		V_WT1_Q6	571	748	1.18944e-06	-0.390244	2.87678e-06	WT1
V_ZNFPT1_02	1	1	1	0	1	ZNFPT1		V_WT1_Q6_02	418	462	0.146903	-0.144554	0.21073	WT1
V_ZSCAN4_05	233	630	3.9245e-43	-1.44184	3.08479e-42	ZSCAN4		V_ZAC_02	1404	805	1.2357e-37	0.80485	6.26891e-37	ZAC
V_ZSCAN4_07	268	784	1.52809e-59	-1.55747	1.63146e-58	ZSCAN4		V_ZBP89_Q4	1464	1832	1.42232e-10	-0.324963	4.19636e-10	ZBP89
								V_ZBP89_Q4_01	1296	1825	2.22396e-21	-0.495926	8.81111e-21	ZBP89
								V_ZFP105_03	1468	3167	2.32214e-141	-1.11602	4.02504e-140	ZFP105
								V_ZFP1_03	3	1	0.624999	1.58506	0.762462	ZFP1
								V_ZFP202_02	558	786	5.22743e-10	-0.495161	1.47933e-09	ZFP202
								V_ZFP281_01	1730	2396	2.36369e-25	-0.4725	1.03505e-24	ZFP281
								V_ZFP281_04	3136	4441	1.71893e-51	-0.50717	1.03634e-50	ZFP281
								V_ZFP513_01	188	180	0.715171	0.0627865	0.854917	ZFP513
								V_ZFP575_01	336	456	2.25171e-05	-0.441042	4.85342e-05	ZFP575
								V_ZFP641_01	225	154	0.000310786	0.547268	0.000601334	ZFP641
								V_ZFP740_03	1589	1785	0.000763417	-0.168583	0.0013929	ZFP740
								V_ZFP740_05	540	663	0.000426486	-0.296534	0.000817595	ZFP740
								V_ZFP74_03	75	131	0.000116038	-0.804816	0.000232244	ZFP74
								V_ZFX_03	3	3	1	0	1	ZFX
								V_ZFY_02	4	3	1	0.415036	1	ZFY
								V_ZGPAT_01	239	168	0.000503917	0.508823	0.000957212	ZGPAT
								V_ZKSCAN1_05	6	2	0.28906	1.58506	0.3879	ZKSCAN1
								V_ZN337_02	2	2	1	0	1	ZN337
								V_ZNF107_02	3	2	1	0.584958	1	ZNF107
								V_ZNF148_02	3020	4676	8.09267e-81	-0.637341	6.87051e-80	ZNF148
								V_ZNF18_01	3	4	1	-0.415036	1	ZNF18
								V_ZNF219_01	343	353	0.7329	-0.0415079	0.8736	ZNF219
								V_ZNF23_01	385	515	1.63499e-05	-0.420224	3.59872e-05	ZNF23
								V_ZNF263_01	334	236	4.62567e-05	0.501442	9.57352e-05	ZNF263
								V_ZNF263_02	4195	6344	2.80431e-99	-0.605342	3.24054e-98	ZNF263
								V_ZNF295_01	1611	2728	1.82622e-65	-0.764324	1.28764e-64	ZNF295
								V_ZNF316_03	1	3	0.624999	-1.58506	0.762462	ZNF316
								V_ZNF341_01	2313	3294	1.27847e-39	-0.51398	6.73222e-39	ZNF341
								V_ZNF384_02	1882	3671	1.94984e-130	-0.971031	3.0042e-129	ZNF384
								V_ZNF425_03	159	40	5.37303e-18	1.99132	1.97804e-17	ZNF425
								V_ZNF460_01	2283	3314	1.11022e-43	-0.541747	6.15805e-43	ZNF460
								V_ZNF485_01	41	21	0.0151298	0.965304	0.0243954	ZNF485
								V_ZNF506_01	10	2	0.0385727	2.3219	0.0605518	ZNF506
								V_ZNF511_01	671	1113	7.9708e-26	-0.731813	3.5275e-25	ZNF511
								V_ZNF513_01	188	180	0.715171	0.0627865	0.854917	ZNF513
								V_ZNF530_03	3	2	1	0.584958	1	ZNF530
								V_ZNF569_03	67	106	0.00373364	-0.661976	0.00639175	ZNF569
								V_ZNF575_01	360	490	9.19154e-06	-0.445294	2.05574e-05	ZNF575
								V_ZNF579_02	165	93	8.6566e-06	0.827438	1.94657e-05	ZNF579
								V_ZNF641_01	275	226	0.0318326	0.2833	0.0505434	ZNF641
								V_ZNF644_01	178	312	1.47391e-09	-0.810189	4.06057e-09	ZNF644
								V_ZNF647_03	12	7	0.359277	0.777617	0.47148	ZNF647
								V_ZNF658B_01	2	2	1	0	1	ZNF658B
								V_ZNF658B_04	1463	992	1.56139e-21	0.56238	6.24554e-21	ZNF658B
								V_ZNF658_01	2	2	1	0	1	ZNF658
								V_ZNF658_04	344	81	1.12803e-39	2.08737	6.01618e-39	ZNF658
								V_ZNF672_03	6	4	0.753905	0.584962	0.893517	ZNF672
								V_ZNF677_02	71	82	0.418872	-0.207847	0.53781	ZNF677
								V_ZNF692_02	588	764	1.84064e-06	-0.37845	4.37547e-06	ZNF692
								V_ZNF714_03	10	9	1	0.152004	1	ZNF714
								V_ZNF740_01	816	576	1.29718e-10	0.503445	3.85449e-10	ZNF740
								V_ZNF823_01	345	377	0.248371	-0.128069	0.335871	ZNF823
								V_ZSCAN4_05	1732	2100	2.70339e-09	-0.279412	7.39875e-09	ZSCAN4
								V_ZSCAN4_07	1939	2419	3.21979e-13	-0.321006	1.05467e-12	ZSCAN4
