# Supplementary material for: Vps34-orchestrated lipid signaling processes regulate the transitional heterogeneity and functional adaptation of effector regulatory T cells
Source: PLoS Biol. 2025 Apr 11;23(4):e3003074. doi: 10.1371/journal.pbio.3003074 (PMC11990774; doi:10.1371/journal.pbio.3003074)
Supplement: S8 Table — (XLSX) [file pbio.3003074.s016.xlsx]

## Sheet: S8 Table
S8 Table. Transcription factor footprinting analysis in bulk ATAC-seq profiling of Vps34-deficient (Vps34 KO) versus control Tregs from the spleen (left) or lung (right). Control and Vps34-deficient Tregs were sort purified from the spleen or lung of 10-day-old perinatal control and Foxp3CrePik3c3fl/fl mice.
Vps34-deficient Tregs spleen vs. control Tregs spleen					Vps34-deficient Tregs lung vs. control Tregs lung
Motif	Transcription factor	z-score	P value		Motif	Transcription factor	z-score	P value
MA0604	Atf1	-3.61905	0.000295691		MA0655	JDP2	-3.41287	0.000642825
MA0502	NFYB	-3.54496	0.000392678		MA0841	NFE2	-3.10273	0.00191743
MA0033	FOXL1	-3.10808	0.00188305		MA1132	JUN::JUNB	-2.91675	0.00353704
MA0849	FOXO6	-3.10808	0.00188305		MA1634	BATF	-2.91478	0.00355937
MA0848	FOXO4	-3.10808	0.00188305		MA0462	BATF::JUN	-2.88348	0.00393306
MA0850	FOXP3	-3.10808	0.00188305		MA0491	JUND	-2.87256	0.00407164
MA0042	FOXI1	-3.10808	0.00188305		MA1137	FOSL1::JUNB	-2.87219	0.00407644
MA0609	CREM	-2.90951	0.00361996		MA0490	JUNB	-2.84384	0.00445738
MA1499	HOXB4	-2.50209	0.0123461		MA0835	BATF3	-2.79495	0.00519075
MA0156	FEV	-2.39202	0.016756		MA1135	FOSB::JUNB	-2.78243	0.00539529
MA0060	NFYA	-2.34648	0.0189518		MA1144	FOSL2::JUND	-2.7771	0.00548457
MA0031	FOXD1	-2.27616	0.0228363		MA1138	FOSL2::JUNB	-2.75108	0.00593994
MA1129	FOSL1::JUN	-2.27025	0.0231922		MA1128	FOSL1::JUN	-2.699	0.00695484
MA0028	ELK1	-2.25198	0.0243234		MA1142	FOSL1::JUND	-2.68582	0.00723531
MA1131	FOSL2::JUN	-2.18253	0.0290702		MA0476	FOS	-2.63226	0.00848179
MA0759	ELK3	-2.14554	0.0319098		MA1141	FOS::JUND	-2.63178	0.00849383
MA1143	FOSL1::JUND	-2.1416	0.0322259		MA0501	MAF::NFE2	-2.61534	0.00891399
MA0659	MAFG	-2.12154	0.0338768		MA0099	FOS::JUN	-2.61472	0.00893015
MA1136	FOSB::JUNB	-2.06958	0.0384918		MA0477	FOSL1	-2.60228	0.0092607
MA1145	FOSL2::JUND	-2.0371	0.0416403		MA0489	JUN	-2.52371	0.0116123
MA1644	NFYC	-2.01551	0.0438514		MA0478	FOSL2	-2.49634	0.0125481
MA0638	CREB3	-1.98144	0.0475423		MA1101	BACH2	-2.4472	0.014397
MA1507	HOXD4	-1.95626	0.0504345		MA1622	Smad2::Smad3	-2.32231	0.0202163
MA0475	FLI1	-1.93312	0.0532209		MA1134	FOS::JUNB	-2.29675	0.0216333
MA0600	RFX2	-1.92421	0.0543288		MA1633	BACH1	-2.20239	0.0276375
MA0076	ELK4	-1.89987	0.0574499		MA1130	FOSL2::JUN	-2.18623	0.0287988
MA0474	ERG	-1.89001	0.0587565		MA0496	MAFK	-2.15985	0.0307839
MA0763	ETV3	-1.8881	0.0590122		MA0659	MAFG	-2.04823	0.0405375
MA0765	ETV5	-1.86192	0.0626139		MA0089	NFE2L1	-2.04027	0.0413232
MA1504	HOXC4	-1.85498	0.0635997		MA1499	HOXB4	-2.02062	0.0433192
MA0157	FOXO3	-1.84375	0.06522		MA1131	FOSL2::JUN	-1.97559	0.0482013
MA1651	ZFP42	-1.77412	0.0760428		MA1632	ATF2	-1.81378	0.0697115
MA1127	FOSB::JUN	-1.75721	0.0788821		MA1129	FOSL1::JUN	-1.78156	0.0748212
MA0841	NFE2	-1.75346	0.0795237		MA1143	FOSL1::JUND	-1.77841	0.0753373
MA1128	FOSL1::JUN	-1.73313	0.0830732		MA0591	Bach1::Mafk	-1.77725	0.075527
MA0098	ETS1	-1.72667	0.0842262		MA0609	CREM	-1.72441	0.0846334
MA0762	ETV2	-1.68395	0.0921921		MA0492	JUND	-1.71759	0.0858723
MA0598	EHF	-1.67061	0.0947988		MA0763	ETV3	-1.71153	0.0869825
MA0476	FOS	-1.67057	0.0948067		MA1651	ZFP42	-1.70748	0.0877323
MA0527	ZBTB33	-1.63579	0.101884		MA0605	ATF3	-1.70096	0.0889507
MA0750	ZBTB7A	-1.61678	0.105927		MA1136	FOSB::JUNB	-1.65886	0.0971446
MA0074	RXRA::VDR	-1.61308	0.106726		MA0150	Nfe2l2	-1.65097	0.0987443
MA0799	RFX4	-1.61277	0.106795		MA1150	RORB	-1.62339	0.104507
MA1140	JUNB	-1.59568	0.11056		MA0488	JUN	-1.56308	0.118033
MA0099	FOS::JUN	-1.57989	0.114131		MA0156	FEV	-1.53724	0.124235
MA1132	JUN::JUNB	-1.56266	0.118132		MA0018	CREB1	-1.50062	0.133454
MA1150	RORB	-1.54901	0.121378		MA1507	HOXD4	-1.48428	0.137734
MA1137	FOSL1::JUNB	-1.52549	0.127137		MA0759	ELK3	-1.43493	0.151308
MA0879	Dlx1	-1.513	0.130279		MA0028	ELK1	-1.43324	0.15179
MA0501	MAF::NFE2	-1.50496	0.132334		MA1127	FOSB::JUN	-1.42138	0.155205
MA1141	FOS::JUND	-1.5028	0.132891		MA1489	FOXN3	-1.41178	0.158014
MA1126	FOS::JUN	-1.50194	0.133112		MA1555	RXRB	-1.4066	0.159545
MA0496	MAFK	-1.47195	0.141033		MA0475	FLI1	-1.40299	0.160619
MA1633	BACH1	-1.47005	0.141547		MA0656	JDP2	-1.39192	0.163948
MA0834	ATF7	-1.46295	0.143481		MA0474	ERG	-1.35988	0.173867
MA0462	BATF::JUN	-1.45695	0.145131		MA1145	FOSL2::JUND	-1.34502	0.178618
MA0062	GABPA	-1.45493	0.145689		MA1501	HOXB7	-1.33763	0.181016
MA0761	ETV1	-1.44595	0.148193		MA0766	GATA5	-1.3348	0.181942
MA1634	BATF	-1.43063	0.152538		MA1504	HOXC4	-1.33307	0.182508
MA0655	JDP2	-1.42019	0.155552		MA1151	RORC	-1.31443	0.188702
MA1474	CREB3L4	-1.4059	0.159754		MA1552	RARB	-1.30906	0.190513
MA1470	BACH2	-1.3953	0.162927		MA0117	Mafb	-1.27106	0.203706
MA1475	CREB3L4	-1.38476	0.166127		MA1546	PAX3	-1.26249	0.206772
MA1135	FOSB::JUNB	-1.38283	0.166717		MA0072	RORA	-1.23979	0.215053
MA0510	RFX5	-1.37304	0.169741		MA0706	MEOX2	-1.23877	0.215431
MA1138	FOSL2::JUNB	-1.36818	0.171254		MA1497	HOXA6	-1.23128	0.218218
MA0491	JUND	-1.3654	0.172129		MA0840	Creb5	-1.20506	0.228182
MA0067	Pax2	-1.3539	0.175767		MA0098	ETS1	-1.1958	0.231773
MA1466	ATF6	-1.34372	0.17904		MA0858	Rarb	-1.1927	0.232988
MA0473	ELF1	-1.32925	0.183766		MA1496	HOXA4	-1.19159	0.233422
MA1144	FOSL2::JUND	-1.31257	0.189328		MA1126	FOS::JUN	-1.17252	0.240988
MA0842	NRL	-1.3105	0.190028		MA1608	Isl1	-1.16603	0.243601
MA0613	FOXG1	-1.2947	0.195423		MA0017	NR2F1	-1.16517	0.243949
MA1142	FOSL1::JUND	-1.28993	0.197076		MA1140	JUNB	-1.1622	0.245156
MA0835	BATF3	-1.26429	0.206124		MA1553	RARG	-1.13773	0.255233
MA1608	Isl1	-1.25763	0.208524		MA0749	ZBED1	-1.12958	0.258653
MA0478	FOSL2	-1.25042	0.211147		MA1148	PPARA::RXRA	-1.12894	0.258924
MA0852	FOXK1	-1.23933	0.215222		MA1139	FOSL2::JUNB	-1.12292	0.26147
MA0591	Bach1::Mafk	-1.23909	0.215312		MA0784	POU1F1	-1.11717	0.263922
MA1556	RXRG	-1.2324	0.217801		MA1133	JUN::JUNB	-1.10828	0.267739
MA1573	THAP11	-1.21381	0.224822		MA1470	BACH2	-1.08321	0.278716
MA0136	ELF5	-1.21309	0.225096		MA0628	POU6F1	-1.07736	0.281322
MA0829	SREBF1	-1.18781	0.23491		MA0604	Atf1	-1.07375	0.282934
MA1130	FOSL2::JUN	-1.18509	0.235981		MA0730	RARA	-1.07153	0.283929
MA0490	JUNB	-1.17712	0.239148		MA0834	ATF7	-1.05194	0.292827
MA0477	FOSL1	-1.16542	0.24385		MA0519	Stat5a::Stat5b	-1.04507	0.295991
MA0489	JUN	-1.1616	0.245398		MA0842	NRL	-1.04229	0.297277
MA1133	JUN::JUNB	-1.15436	0.248352		MA0598	EHF	-1.01817	0.308597
MA1622	Smad2::Smad3	-1.15387	0.248552		MA1556	RXRG	-1.01294	0.311089
MA0640	ELF3	-1.12193	0.261894		MA0122	Nkx3-2	-1.01178	0.311645
MA0117	Mafb	-1.12101	0.262283		MA1520	MAF	-1.00895	0.313
MA0614	Foxj2	-1.11256	0.2659		MA1624	Stat5a	-1.00804	0.313435
MA0674	NKX6-1	-1.10345	0.269834		MA0495	MAFF	-1.00407	0.315345
MA1134	FOS::JUNB	-1.10336	0.269873		MA0638	CREB3	-0.971043	0.331527
MA0488	JUN	-1.09513	0.27346		MA0785	POU2F1	-0.965049	0.33452
MA0912	HOXD3	-1.05372	0.292013		MA1575	THRB	-0.964247	0.334922
MA0656	JDP2	-1.05117	0.293181		MA0787	POU3F2	-0.961964	0.336068
MA1496	HOXA4	-1.041	0.297873		MA0844	XBP1	-0.955494	0.339328
MA0072	RORA	-1.03939	0.298626		MA0792	POU5F1B	-0.953928	0.34012
MA0632	TCFL5	-1.03497	0.300684		MA1468	ATOH7	-0.951349	0.341427
MA1632	ATF2	-1.03276	0.301715		MA0511	RUNX2	-0.946099	0.344098
MA0801	MGA	-1.02563	0.305064		MA1649	ZBTB12	-0.923698	0.355644
MA0798	RFX3	-1.02232	0.306627		MA0874	Arx	-0.921615	0.35673
MA0730	RARA	-1.01783	0.308759		MA0033	FOXL1	-0.919407	0.357883
MA0628	POU6F1	-1.00805	0.313432		MA0042	FOXI1	-0.919407	0.357883
MA1483	ELF2	-1.00711	0.313882		MA0848	FOXO4	-0.919407	0.357883
MA0742	Klf12	-1.0057	0.314561		MA0850	FOXP3	-0.919407	0.357883
MA0839	CREB3L1	-1.00351	0.315613		MA0849	FOXO6	-0.919407	0.357883
MA0641	ELF4	-0.99258	0.320915		MA0877	BARHL1	-0.916462	0.359425
MA1139	FOSL2::JUNB	-0.988675	0.322822		MA0062	GABPA	-0.914393	0.36051
MA1606	Foxf1	-0.977791	0.328178		MA0862	GMEB2	-0.910694	0.362457
MA0150	Nfe2l2	-0.973558	0.330276		MA0684	RUNX3	-0.909111	0.363292
MA0089	NFE2L1	-0.965542	0.334273		MA0761	ETV1	-0.892823	0.371952
MA1567	TBX6	-0.958166	0.337979		MA0067	Pax2	-0.892438	0.372158
MA0675	NKX6-2	-0.95254	0.340823		MA0136	ELF5	-0.874746	0.381712
MA0492	JUND	-0.950696	0.341759		MA0137	STAT1	-0.874595	0.381794
MA1149	RARA::RXRG	-0.924968	0.354982		MA0809	TEAD4	-0.848004	0.396435
MA1554	RFX7	-0.923906	0.355535		MA0879	Dlx1	-0.846225	0.397427
MA0018	CREB1	-0.91589	0.359724		MA0641	ELF4	-0.839284	0.40131
MA0495	MAFF	-0.915833	0.359755		MA0002	RUNX1	-0.838478	0.401762
MA0506	NRF1	-0.915186	0.360094		MA0071	RORA	-0.828149	0.407586
MA1101	BACH2	-0.908546	0.36359		MA0765	ETV5	-0.8232	0.410394
MA0760	ERF	-0.908421	0.363656		MA0898	Hmx3	-0.810849	0.417452
MA1566	TBX3	-0.908264	0.363739		MA1115	POU5F1	-0.796934	0.425489
MA0683	POU4F2	-0.907423	0.364183		MA0145	TFCP2	-0.796845	0.425541
MA0764	ETV4	-0.899385	0.368447		MA0144	STAT3	-0.793396	0.427547
MA0509	RFX1	-0.894853	0.370866		MA1483	ELF2	-0.780581	0.435049
MA0081	SPIB	-0.894448	0.371082		MA0910	HOXD8	-0.776688	0.437343
MA1508	IKZF1	-0.851476	0.394505		MA1542	OSR1	-0.775624	0.437971
MA0153	HNF1B	-0.848087	0.39639		MA0159	RARA::RXRA	-0.775018	0.438329
MA1555	RXRB	-0.841598	0.400013		MA1494	HNF4A	-0.769192	0.44178
MA0159	RARA::RXRA	-0.821632	0.411286		MA0718	RAX	-0.768201	0.442368
MA0840	Creb5	-0.807097	0.419611		MA0627	POU2F3	-0.764922	0.444318
MA0014	PAX5	-0.798679	0.424476		MA1535	NR2C1	-0.760003	0.447253
MA1602	ZSCAN29	-0.793473	0.427502		MA0786	POU3F1	-0.754367	0.450629
MA1625	Stat5b	-0.791213	0.42882		MA0897	Hmx2	-0.75274	0.451606
MA0888	EVX2	-0.785684	0.432053		MA0674	NKX6-1	-0.750924	0.452698
MA0806	TBX4	-0.769843	0.441393		MA0090	TEAD1	-0.745276	0.456105
MA0803	TBX15	-0.769843	0.441393		MA0512	Rxra	-0.744841	0.456368
MA1520	MAF	-0.767298	0.442904		MA0076	ELK4	-0.744299	0.456696
MA0892	GSX1	-0.767076	0.443036		MA0621	mix-a	-0.742022	0.458074
MA1552	RARB	-0.766283	0.443508		MA0762	ETV2	-0.736642	0.46134
MA1151	RORC	-0.754971	0.450266		MA0794	PROX1	-0.734257	0.462792
MA0645	ETV6	-0.750077	0.453208		MA1502	HOXB8	-0.715621	0.474226
MA0875	BARX1	-0.74731	0.454876		MA0789	POU3F4	-0.71464	0.474832
MA0017	NR2F1	-0.743352	0.457268		MA1549	POU6F1	-0.714023	0.475213
MA0690	TBX21	-0.741309	0.458506		MA0707	MNX1	-0.69586	0.486516
MA0790	POU4F1	-0.719215	0.472008		MA0594	HOXA9	-0.69492	0.487105
MA0805	TBX1	-0.712583	0.476104		MA0078	Sox17	-0.686531	0.492378
MA1553	RARG	-0.710231	0.477561		MA0852	FOXK1	-0.686331	0.492504
MA0481	FOXP1	-0.707474	0.479272		MA1521	MAFA	-0.683759	0.494128
MA1103	FOXK2	-0.702819	0.482169		MA0142	Pou5f1::Sox2	-0.682903	0.494668
MA0858	Rarb	-0.674315	0.500111		MA1111	NR2F2	-0.675625	0.499279
MA1521	MAFA	-0.670045	0.502829		MA0473	ELF1	-0.671674	0.501791
MA0046	HNF1A	-0.662477	0.507666		MA0677	Nr2f6	-0.66307	0.507286
MA0740	KLF14	-0.659737	0.509423		MA1500	HOXB6	-0.661175	0.5085
MA0066	PPARG	-0.659325	0.509687		MA0860	Rarg	-0.655003	0.512466
MA0802	TBR1	-0.654478	0.512804		MA0258	ESR2	-0.652449	0.514111
MA1539	NR2F6	-0.642933	0.520268		MA1580	ZBTB32	-0.648789	0.516475
MA0791	POU4F3	-0.641166	0.521415		MA0124	Nkx3-1	-0.640343	0.52195
MA0603	Arntl	-0.638109	0.523403		MA0788	POU3F3	-0.633717	0.526266
MA0605	ATF3	-0.627233	0.530506		MA1576	THRB	-0.633471	0.526426
MA1484	ETS2	-0.619296	0.535721		MA0793	POU6F2	-0.627023	0.530644
MA0708	MSX2	-0.618043	0.536547		MA0074	RXRA::VDR	-0.602766	0.546665
MA0709	Msx3	-0.618043	0.536547		MA1636	CEBPG	-0.596205	0.551038
MA0657	KLF13	-0.614023	0.5392		MA0031	FOXD1	-0.595202	0.551709
MA0688	TBX2	-0.610972	0.541218		MA0483	Gfi1b	-0.587777	0.556682
MA0258	ESR2	-0.610198	0.541731		MA0640	ELF3	-0.581857	0.560663
MA0131	HINFP	-0.579097	0.562524		MA0672	NKX2-3	-0.579409	0.562313
MA1105	GRHL2	-0.559937	0.575522		MA1149	RARA::RXRG	-0.577885	0.563342
MA0702	LMX1A	-0.55153	0.58127		MA0648	GSC	-0.576356	0.564375
MA0071	RORA	-0.550458	0.582005		MA0686	SPDEF	-0.575988	0.564623
MA0480	Foxo1	-0.544256	0.586265		MA0750	ZBTB7A	-0.570416	0.568395
MA0069	PAX6	-0.54386	0.586537		MA0081	SPIB	-0.568397	0.569766
MA0080	SPI1	-0.542878	0.587214		MA1625	Stat5b	-0.566471	0.571074
MA1607	Foxl2	-0.538469	0.590253		MA0855	RXRB	-0.562634	0.573684
MA0079	SP1	-0.532944	0.594072		MA0115	NR1H2::RXRA	-0.558337	0.576614
MA0687	SPIC	-0.519264	0.603576		MA0600	RFX2	-0.556052	0.578175
MA0666	MSX1	-0.515441	0.606245		MA1505	HOXC8	-0.535671	0.592186
MA0893	GSX2	-0.503844	0.614371		MA1616	Prdm15	-0.529995	0.596115
MA0807	TBX5	-0.48218	0.629678		MA0854	Alx1	-0.526722	0.598386
MA0748	YY2	-0.479715	0.63143		MA1475	CREB3L4	-0.524223	0.600124
MA0030	FOXF2	-0.476023	0.634058		MA0153	HNF1B	-0.521718	0.601867
MA0518	Stat4	-0.462668	0.643602		MA1466	ATF6	-0.521565	0.601973
MA1535	NR2C1	-0.459781	0.645673		MA0724	VENTX	-0.52142	0.602074
MA1683	FOXA3	-0.452057	0.651228		MA1508	IKZF1	-0.521225	0.60221
MA0137	STAT1	-0.444087	0.65698		MA1110	NR1H4	-0.518138	0.604362
MA0677	Nr2f6	-0.442896	0.657841		MA0683	POU4F2	-0.51466	0.60679
MA0886	EMX2	-0.442577	0.658071		MA1566	TBX3	-0.509069	0.610704
MA0002	RUNX1	-0.437159	0.661996		MA0645	ETV6	-0.504955	0.61359
MA1624	Stat5a	-0.43328	0.664811		MA0903	HOXB3	-0.49858	0.618075
MA0707	MNX1	-0.430878	0.666557		MA1638	HAND2	-0.492362	0.622464
MA0259	ARNT::HIF1A	-0.429094	0.667855		MA0498	MEIS1	-0.489297	0.624631
MA0047	FOXA2	-0.426057	0.670066		MA0856	RXRG	-0.477268	0.633171
MA1513	KLF15	-0.41799	0.675954		MA0148	FOXA1	-0.476528	0.633698
MA0503	Nkx2-5	-0.41147	0.680728		MA0675	NKX6-2	-0.475629	0.634339
MA0800	EOMES	-0.409461	0.682202		MA0728	Nr2f6	-0.475421	0.634487
MA0793	POU6F2	-0.408252	0.683089		MA0661	MEOX1	-0.471317	0.637414
MA0112	ESR1	-0.404512	0.685836		MA0507	POU2F2	-0.470875	0.63773
MA0083	SRF	-0.404167	0.68609		MA0912	HOXD3	-0.468076	0.63973
MA0621	mix-a	-0.403966	0.686237		MA0518	Stat4	-0.464385	0.642372
MA1110	NR1H4	-0.399542	0.689494		MA1537	NR2F1	-0.464215	0.642493
MA1643	NFIB	-0.394706	0.69306		MA0886	EMX2	-0.461011	0.644791
MA1099	HES1	-0.386033	0.699473		MA0046	HNF1A	-0.45945	0.645911
MA0718	RAX	-0.377263	0.705978		MA0799	RFX4	-0.453057	0.650507
MA0665	MSC	-0.375874	0.707011		MA0069	PAX6	-0.452902	0.650619
MA0144	STAT3	-0.375825	0.707047		MA1550	PPARD	-0.449866	0.652807
MA0512	Rxra	-0.375553	0.707249		MA1112	NR4A1	-0.442377	0.658216
MA0139	CTCF	-0.363599	0.716158		MA0857	Rarb	-0.442145	0.658384
MA0685	SP4	-0.359973	0.718867		MA0633	Twist2	-0.436494	0.662478
MA1538	NR2F1	-0.35377	0.723511		MA0729	RARA	-0.434603	0.663851
MA0003	TFAP2A	-0.350004	0.726336		MA0602	Arid5a	-0.4319	0.665814
MA1649	ZBTB12	-0.346122	0.729251		MA0802	TBR1	-0.430246	0.667017
MA0511	RUNX2	-0.339615	0.734147		MA0592	ESRRA	-0.429774	0.66736
MA0876	BSX	-0.337143	0.736009		MA0833	ATF4	-0.425449	0.670509
MA0493	Klf1	-0.331526	0.740247		MA0837	CEBPE	-0.410885	0.681157
MA0851	Foxj3	-0.324714	0.745398		MA1119	SIX2	-0.40949	0.68218
MA1500	HOXB6	-0.321994	0.747457		MA0466	CEBPB	-0.409101	0.682466
MA1599	ZNF682	-0.319768	0.749144		MA0801	MGA	-0.39632	0.691869
MA1560	SOHLH2	-0.302285	0.762435		MA0791	POU4F3	-0.395428	0.692527
MA1530	NKX6-3	-0.300691	0.76365		MA1117	RELB	-0.391314	0.695565
MA1147	NR4A2::RXRA	-0.294425	0.768433		MA0896	Hmx1	-0.387902	0.698089
MA0710	NOTO	-0.293432	0.769192		MA1530	NKX6-3	-0.367272	0.713416
MA0689	TBX20	-0.293231	0.769346		MA0047	FOXA2	-0.366335	0.714115
MA1652	ZKSCAN5	-0.291292	0.770828		MA0760	ERF	-0.358824	0.719726
MA1146	NR1H4::RXRA	-0.290265	0.771613		MA0764	ETV4	-0.352196	0.724692
MA1102	CTCFL	-0.285685	0.775119		MA1518	LHX1	-0.348252	0.727651
MA0650	HOXA13	-0.274869	0.783417		MA1574	THRB	-0.346261	0.729146
MA1638	HAND2	-0.271729	0.78583		MA0083	SRF	-0.343289	0.731381
MA0897	Hmx2	-0.267971	0.788722		MA0869	Sox11	-0.340713	0.73332
MA0616	HES2	-0.2606	0.794401		MA1118	SIX1	-0.333373	0.738853
MA1581	ZBTB6	-0.257785	0.796573		MA1105	GRHL2	-0.331284	0.74043
MA0611	Dux	-0.256995	0.797183		MA0158	HOXA5	-0.330314	0.741163
MA1575	THRB	-0.255223	0.798551		MA0056	MZF1	-0.325178	0.745046
MA0898	Hmx3	-0.255022	0.798706		MA0025	NFIL3	-0.323503	0.746314
MA1549	POU6F1	-0.253712	0.799718		MA1524	MSGN1	-0.322253	0.747261
MA1655	ZNF341	-0.24733	0.804653		MA0625	NFATC3	-0.321957	0.747485
MA0519	Stat5a::Stat5b	-0.246046	0.805647		MA0080	SPI1	-0.321515	0.74782
MA1512	KLF11	-0.245665	0.805942		MA0140	GATA1::TAL1	-0.320977	0.748228
MA1118	SIX1	-0.235098	0.814133		MA0859	Rarg	-0.314788	0.752923
MA0821	HES5	-0.233352	0.815488		MA1103	FOXK2	-0.31214	0.754934
MA0070	PBX1	-0.231599	0.816849		MA0157	FOXO3	-0.304474	0.760767
MA0649	HEY2	-0.230824	0.817452		MA0744	SCRT2	-0.30436	0.760854
MA0622	Mlxip	-0.229835	0.81822		MA0690	TBX21	-0.303468	0.761533
MA0860	Rarg	-0.225297	0.821748		MA1563	SOX18	-0.303064	0.761841
MA1119	SIX2	-0.225055	0.821936		MA1567	TBX6	-0.302804	0.762039
MA0869	Sox11	-0.223411	0.823215		MA0688	TBX2	-0.300854	0.763526
MA0723	VAX2	-0.222995	0.82354		MA1532	NR1D2	-0.29763	0.765985
MA0722	VAX1	-0.222995	0.82354		MA0509	RFX1	-0.296189	0.767086
MA0812	TFAP2B	-0.220012	0.825861		MA0091	TAL1::TCF3	-0.295886	0.767317
MA1516	KLF3	-0.212376	0.831814		MA1683	FOXA3	-0.293002	0.76952
MA1561	SOX12	-0.207785	0.835397		MA0112	ESR1	-0.291791	0.770446
MA1616	Prdm15	-0.202746	0.839334		MA0770	HSF2	-0.28851	0.772956
MA0472	EGR2	-0.193293	0.846729		MA1606	Foxf1	-0.288427	0.77302
MA0794	PROX1	-0.187898	0.850956		MA0065	Pparg::Rxra	-0.286624	0.7744
MA0746	SP3	-0.184122	0.853918		MA1579	ZBTB26	-0.285521	0.775245
MA0620	MITF	-0.182811	0.854946		MA1647	PRDM4	-0.283629	0.776695
MA0903	HOXB3	-0.182485	0.855202		MA0808	TEAD3	-0.275757	0.782735
MA1517	KLF6	-0.181261	0.856163		MA0100	MYB	-0.272027	0.785602
MA0093	USF1	-0.179215	0.857769		MA0673	NKX2-8	-0.272026	0.785602
MA0706	MEOX2	-0.176049	0.860256		MA1484	ETS2	-0.268901	0.788006
MA1511	KLF10	-0.164441	0.869384		MA0505	Nr5a2	-0.268179	0.788562
MA0464	BHLHE40	-0.156314	0.875786		MA0643	Esrrg	-0.266665	0.789727
MA0744	SCRT2	-0.155204	0.87666		MA0030	FOXF2	-0.263268	0.792344
MA1647	PRDM4	-0.15222	0.879014		MA1463	ARGFX	-0.262594	0.792863
MA1542	OSR1	-0.148051	0.882302		MA0891	GSC2	-0.26169	0.79356
MA0704	Lhx4	-0.135019	0.892597		MA1540	NR5A1	-0.261378	0.793801
MA1536	NR2C2	-0.129605	0.896879		MA0624	NFATC1	-0.258572	0.795966
MA0823	HEY1	-0.126499	0.899337		MA1538	NR2F1	-0.258553	0.79598
MA0691	TFAP4	-0.124522	0.900902		MA0807	TBX5	-0.254653	0.798991
MA1656	ZNF449	-0.124093	0.901241		MA0888	EVX2	-0.254225	0.799322
MA0078	Sox17	-0.109904	0.912486		MA0702	LMX1A	-0.252465	0.800681
MA1463	ARGFX	-0.109704	0.912644		MA0893	GSX2	-0.247326	0.804656
MA1571	TGIF2LX	-0.106258	0.915378		MA1557	SMAD5	-0.239462	0.810747
MA0686	SPDEF	-0.104691	0.916621		MA1536	NR2C2	-0.233149	0.815646
MA0148	FOXA1	-0.103245	0.917768		MA1498	HOXA7	-0.229443	0.818524
MA0775	MEIS3	-0.0959763	0.923539		MA1146	NR1H4::RXRA	-0.225983	0.821214
MA0662	MIXL1	-0.0940005	0.925109		MA0644	ESX1	-0.218966	0.826677
MA0593	FOXP2	-0.0881539	0.929754		MA0806	TBX4	-0.214344	0.830279
MA0684	RUNX3	-0.0836978	0.933297		MA0803	TBX15	-0.214344	0.830279
MA0095	YY1	-0.0828319	0.933985		MA1602	ZSCAN29	-0.211625	0.832399
MA1600	ZNF684	-0.0751505	0.940095		MA0817	BHLHE23	-0.211157	0.832764
MA1528	NFIX	-0.0746154	0.940521		MA0783	PKNOX2	-0.206802	0.836164
MA0048	NHLH1	-0.0741116	0.940922		MA0003	TFAP2A	-0.204717	0.837793
MA1518	LHX1	-0.0733312	0.941543		MA0798	RFX3	-0.201228	0.840521
MA1531	NR1D1	-0.0697724	0.944375		MA0826	OLIG1	-0.201167	0.840568
MA0624	NFATC1	-0.0647636	0.948362		MA0689	TBX20	-0.200761	0.840885
MA0145	TFCP2	-0.0558163	0.955488		MA1607	Foxl2	-0.198895	0.842345
MA1596	ZNF460	-0.0553034	0.955897		MA0790	POU4F1	-0.196953	0.843864
MA0774	MEIS2	-0.0547918	0.956304		MA1643	NFIB	-0.196439	0.844267
MA1540	NR5A1	-0.0532779	0.95751		MA0710	NOTO	-0.193517	0.846554
MA0814	TFAP2C	-0.0430415	0.965668		MA0467	Crx	-0.191943	0.847786
MA0625	NFATC3	-0.0420996	0.966419		MA0805	TBX1	-0.19152	0.848118
MA0498	MEIS1	-0.0388551	0.969006		MA1528	NFIX	-0.190427	0.848975
MA1574	THRB	-0.0375222	0.970069		MA0829	SREBF1	-0.19037	0.849019
MA1106	HIF1A	-0.0338641	0.972985		MA1474	CREB3L4	-0.188605	0.850403
MA0700	LHX2	-0.0306537	0.975546		MA1618	Ptf1a	-0.186391	0.852138
MA0890	GBX2	-0.0294322	0.97652		MA0639	DBP	-0.184578	0.85356
MA0816	Ascl2	-0.0280149	0.97765		MA1592	ZNF274	-0.182306	0.855343
MA0732	EGR3	-0.0254283	0.979713		MA1615	Plagl1	-0.179142	0.857826
MA0135	Lhx3	-0.0224019	0.982127		MA0876	BSX	-0.178689	0.858182
MA0914	ISL2	-0.0212496	0.983047		MA0481	FOXP1	-0.165347	0.868671
MA0865	E2F8	-0.0206715	0.983508		MA0135	Lhx3	-0.165056	0.8689
MA1640	MEIS2	-0.0199093	0.984116		MA0486	HSF1	-0.163888	0.869819
MA1527	NFIC	-0.0183733	0.985341		MA0894	HESX1	-0.162128	0.871205
MA0526	USF2	-0.014928	0.98809		MA0631	Six3	-0.156031	0.876008
MA1467	ATOH1	-0.013542	0.989195		MA0647	GRHL1	-0.153099	0.87832
MA1550	PPARD	-0.0130383	0.989597		MA0838	CEBPG	-0.153065	0.878347
MA0771	HSF4	-0.0119577	0.990459		MA0771	HSF4	-0.149571	0.881103
MA1123	TWIST1	-0.00894956	0.992859		MA0914	ISL2	-0.142167	0.886948
MA0040	Foxq1	-0.000845243	0.999326		MA0851	Foxj3	-0.141911	0.88715
MA0499	MYOD1	-0.000205079	0.999836		MA0102	CEBPA	-0.140095	0.888585
MA0895	HMBOX1	0.00311556	0.997514		MA0687	SPIC	-0.135674	0.892079
MA0146	Zfx	0.00421783	0.996635		MA0613	FOXG1	-0.132156	0.894861
MA0090	TEAD1	0.00585354	0.99533		MA0141	ESRRB	-0.131984	0.894997
MA0766	GATA5	0.0100949	0.991946		MA0043	HLF	-0.12907	0.897302
MA1533	NR1I2	0.0114567	0.990859		MA0892	GSX1	-0.128613	0.897664
MA0140	GATA1::TAL1	0.014104	0.988747		MA0510	RFX5	-0.121442	0.903341
MA0863	MTF1	0.0191108	0.984753		MA1554	RFX7	-0.120309	0.904239
MA1593	ZNF317	0.0201576	0.983918		MA0667	MYF6	-0.116087	0.907584
MA1472	BHLHA15	0.0252308	0.979871		MA0502	NFYB	-0.116084	0.907586
MA1491	GLI3	0.0305998	0.975589		MA0839	CREB3L1	-0.105979	0.915599
MA0483	Gfi1b	0.0375837	0.97002		MA1531	NR1D1	-0.101445	0.919198
MA0910	HOXD8	0.0376914	0.969934		MA1603	Dmrt1	-0.0997707	0.920526
MA0630	SHOX	0.0398473	0.968215		MA0709	Msx3	-0.0925314	0.926276
MA0716	PRRX1	0.0398473	0.968215		MA0708	MSX2	-0.0925314	0.926276
MA0717	RAX2	0.0398473	0.968215		MA1120	SOX13	-0.0897771	0.928464
MA0720	Shox2	0.0398473	0.968215		MA0014	PAX5	-0.0803661	0.935946
MA0654	ISX	0.0398473	0.968215		MA1571	TGIF2LX	-0.0747268	0.940432
MA0743	SCRT1	0.0401057	0.968009		MA1527	NFIC	-0.073834	0.941142
MA0116	Znf423	0.0440769	0.964843		MA0494	Nr1h3::Rxra	-0.0722941	0.942368
MA0822	HES7	0.0478655	0.961823		MA1525	NFATC4	-0.0715428	0.942966
MA0734	GLI2	0.0491235	0.960821		MA0662	MIXL1	-0.0711251	0.943298
MA1629	Zic2	0.0560429	0.955308		MA1471	BARX2	-0.0709859	0.943409
MA0866	SOX21	0.0582802	0.953525		MA0895	HMBOX1	-0.0704133	0.943865
MA0644	ESX1	0.0585355	0.953322		MA0775	MEIS3	-0.0630924	0.949693
MA0667	MYF6	0.0587665	0.953138		MA0637	CENPB	-0.0599319	0.95221
MA1654	ZNF16	0.0675494	0.946144		MA0615	Gmeb1	-0.0543008	0.956696
MA0729	RARA	0.0728675	0.941912		MA0461	Atoh1	-0.0539875	0.956945
MA0647	GRHL1	0.0733575	0.941522		MA0066	PPARG	-0.0512208	0.95915
MA0856	RXRG	0.073375	0.941508		MA0623	NEUROG1	-0.0477036	0.961952
MA1580	ZBTB32	0.0740707	0.940954		MA0035	GATA1	-0.0350148	0.972068
MA1650	ZBTB14	0.0795911	0.936563		MA0748	YY2	-0.032297	0.974235
MA0673	NKX2-8	0.0840308	0.933032		MA1539	NR2F6	-0.0283396	0.977391
MA0701	LHX9	0.0840595	0.933009		MA1600	ZNF684	-0.0271273	0.978358
MA0075	PRRX2	0.0840595	0.933009		MA0597	THAP1	-0.0237886	0.981021
MA1122	TFDP1	0.0906278	0.927788		MA0889	GBX1	-0.0220668	0.982395
MA1113	PBX2	0.0941123	0.92502		MA0666	MSX1	-0.0214511	0.982886
MA0111	Spz1	0.0961328	0.923415		MA0853	Alx4	-0.0210246	0.983226
MA1648	TCF12	0.0962773	0.9233		MA1640	MEIS2	-0.0209485	0.983287
MA1615	Plagl1	0.0973827	0.922422		MA0796	TGIF1	-0.0154576	0.987667
MA0132	PDX1	0.100848	0.919671		MA0698	ZBTB18	-0.0142623	0.988621
MA0820	FIGLA	0.103337	0.917696		MA0885	Dlx2	-0.0093189	0.992565
MA0847	FOXD2	0.103878	0.917266		MA1154	ZNF282	-0.00649884	0.994815
MA0528	ZNF263	0.104888	0.916465		MA0743	SCRT1	-0.00252351	0.997987
MA1480	DPRX	0.106051	0.915542		MA1657	ZNF652	-0.0024184	0.99807
MA1572	TGIF2LY	0.109152	0.913082		MA0143	SOX2	0.0014433	0.998848
MA1494	HNF4A	0.109821	0.912551		MA0797	TGIF2	0.00201229	0.998394
MA1532	NR1D2	0.113103	0.909949		MA0626	Npas2	0.00524718	0.995813
MA0894	HESX1	0.114397	0.908923		MA0700	LHX2	0.00867266	0.99308
MA0141	ESRRB	0.119806	0.904637		MA1594	ZNF382	0.0103315	0.991757
MA0471	E2F6	0.122514	0.902492		MA1572	TGIF2LY	0.0112915	0.990991
MA0115	NR1H2::RXRA	0.123861	0.901425		MA0704	Lhx4	0.0125649	0.989975
MA1645	NKX2-2	0.132561	0.89454		MA0119	NFIC::TLX1	0.0132416	0.989435
MA1479	DMRTC2	0.134109	0.893316		MA1593	ZNF317	0.0179147	0.985707
MA1642	NEUROG2	0.137237	0.890843		MA0821	HES5	0.0179958	0.985642
MA0597	THAP1	0.13766	0.890509		MA0883	Dmbx1	0.0251516	0.979934
MA1576	THRB	0.154258	0.877406		MA1629	Zic2	0.0275191	0.978046
MA1597	ZNF528	0.155915	0.8761		MA0845	FOXB1	0.028348	0.977385
MA0513	SMAD2::SMAD3::SMAD4	0.157541	0.874818		MA1654	ZNF16	0.0290348	0.976837
MA0899	HOXA10	0.160321	0.872628		MA0774	MEIS2	0.0351605	0.971952
MA0695	ZBTB7C	0.166966	0.867397		MA0814	TFAP2C	0.0364558	0.970919
MA0009	TBXT	0.172857	0.862764		MA0800	EOMES	0.0431551	0.965578
MA0871	TFEC	0.174288	0.861639		MA1480	DPRX	0.0477181	0.961941
MA0142	Pou5f1::Sox2	0.175932	0.860347		MA0101	REL	0.0491086	0.960833
MA0004	Arnt	0.177973	0.858744		MA0913	HOXD9	0.0564571	0.954978
MA1579	ZBTB26	0.178186	0.858577		MA0703	LMX1B	0.0575958	0.954071
MA1639	MEIS1	0.178827	0.858074		MA0890	GBX2	0.0598623	0.952265
MA0728	Nr2f6	0.183463	0.854434		MA0875	BARX1	0.0651531	0.948052
MA1109	NEUROD1	0.186569	0.851998		MA1113	PBX2	0.0684897	0.945396
MA0608	Creb3l2	0.186678	0.851913		MA0465	CDX2	0.0688451	0.945113
MA0782	PKNOX1	0.189478	0.849718		MA0138	REST	0.0731239	0.941708
MA0162	EGR1	0.191308	0.848284		MA0116	Znf423	0.0746454	0.940497
MA0670	NFIA	0.192332	0.847482		MA0111	Spz1	0.0772456	0.938428
MA0809	TEAD4	0.193857	0.846288		MA0734	GLI2	0.077928	0.937885
MA1584	ZIC5	0.194482	0.845799		MA0463	BCL6	0.082596	0.934173
MA1568	TCF21	0.194838	0.84552		MA0861	TP73	0.0847263	0.932479
MA0124	Nkx3-1	0.19666	0.844093		MA0040	Foxq1	0.0914707	0.927119
MA1116	RBPJ	0.206641	0.83629		MA0836	CEBPD	0.0918781	0.926795
MA0738	HIC2	0.208493	0.834844		MA0738	HIC2	0.0941701	0.924974
MA0521	Tcf12	0.210489	0.833286		MA1620	Ptf1a	0.102972	0.917985
MA0642	EN2	0.210786	0.833054		MA1476	DLX5	0.110824	0.911756
MA0810	TFAP2A	0.222425	0.823983		MA0513	SMAD2::SMAD3::SMAD4	0.112878	0.910127
MA0091	TAL1::TCF3	0.230575	0.817645		MA0866	SOX21	0.113388	0.909723
MA1569	TFAP2E	0.231423	0.816986		MA1581	ZBTB6	0.113937	0.909288
MA0494	Nr1h3::Rxra	0.232159	0.816414		MA1147	NR4A2::RXRA	0.114433	0.908894
MA1468	ATOH7	0.232789	0.815925		MA1533	NR1I2	0.115109	0.908358
MA0878	CDX1	0.241322	0.809305		MA1116	RBPJ	0.115949	0.907693
MA0811	TFAP2B	0.242219	0.808611		MA1121	TEAD2	0.122192	0.902747
MA1564	SP9	0.242875	0.808102		MA1109	NEUROD1	0.125232	0.90034
MA1515	KLF2	0.244026	0.80721		MA0795	SMAD3	0.125547	0.900091
MA0770	HSF2	0.248565	0.803697		MA0699	LBX2	0.12882	0.8975
MA1100	ASCL1	0.249252	0.803166		MA1479	DMRTC2	0.130339	0.896298
MA1635	BHLHE22	0.249257	0.803162		MA0820	FIGLA	0.13188	0.895079
MA0845	FOXB1	0.249431	0.803028		MA0146	Zfx	0.137797	0.890401
MA0745	SNAI2	0.250066	0.802536		MA1604	Ebf2	0.13943	0.889111
MA0108	TBP	0.250864	0.80192		MA0711	OTX1	0.140871	0.887972
MA1548	PLAGL2	0.253252	0.800074		MA1628	Zic1::Zic2	0.141054	0.887827
MA0092	Hand1::Tcf3	0.262005	0.793317		MA0037	GATA3	0.146598	0.88345
MA0913	HOXD9	0.263911	0.791848		MA1655	ZNF341	0.147758	0.882534
MA0694	ZBTB7B	0.269612	0.787459		MA1589	ZNF140	0.150191	0.880614
MA0672	NKX2-3	0.27013	0.78706		MA0691	TFAP4	0.154768	0.877004
MA0792	POU5F1B	0.27464	0.783593		MA1568	TCF21	0.156191	0.875882
MA0696	ZIC1	0.275697	0.782781		MA1656	ZNF449	0.159687	0.873128
MA1646	OSR2	0.281165	0.778584		MA0154	EBF1	0.159863	0.872989
MA0661	MEOX1	0.281424	0.778385		MA1599	ZNF682	0.160401	0.872566
MA1587	ZNF135	0.284531	0.776003		MA0620	MITF	0.162964	0.870546
MA0859	Rarg	0.287333	0.773857		MA1642	NEUROG2	0.163164	0.87039
MA1485	FERD3L	0.287564	0.77368		MA0107	RELA	0.164666	0.869207
MA0100	MYB	0.288591	0.772895		MA0093	USF1	0.167889	0.866671
MA0138	REST	0.291834	0.770414		MA1619	Ptf1a	0.169128	0.865696
MA0006	Ahr::Arnt	0.292391	0.769987		MA0742	Klf12	0.171294	0.863992
MA0857	Rarb	0.294391	0.768459		MA1639	MEIS1	0.171665	0.863701
MA0599	KLF5	0.296865	0.76657		MA0092	Hand1::Tcf3	0.173837	0.861993
MA0726	VSX2	0.306375	0.759319		MA1597	ZNF528	0.175719	0.860514
MA0725	VSX1	0.306375	0.759319		MA0634	ALX3	0.177092	0.859436
MA1585	ZKSCAN1	0.310618	0.756091		MA0731	BCL6B	0.180602	0.85668
MA0703	LMX1B	0.312378	0.754753		MA1485	FERD3L	0.182166	0.855453
MA1114	PBX3	0.312959	0.754312		MA1123	TWIST1	0.182705	0.85503
MA0592	ESRRA	0.317289	0.751024		MA0863	MTF1	0.185517	0.852824
MA0122	Nkx3-2	0.319025	0.749708		MA0865	E2F8	0.186075	0.852386
MA0697	ZIC3	0.323732	0.746141		MA1420	IRF5	0.202699	0.83937
MA0524	TFAP2C	0.325397	0.744881		MA0614	Foxj2	0.202719	0.839355
MA0504	NR2C2	0.328283	0.742698		MA1587	ZNF135	0.20372	0.838573
MA0808	TEAD3	0.331501	0.740266		MA0678	OLIG2	0.210963	0.832916
MA0643	Esrrg	0.33177	0.740063		MA1570	TFAP4	0.214668	0.830026
MA1653	ZNF148	0.33195	0.739927		MA0884	DUXA	0.214776	0.829942
MA0484	HNF4G	0.335448	0.737287		MA0060	NFYA	0.215565	0.829327
MA1148	PPARA::RXRA	0.335924	0.736928		MA0737	GLIS3	0.218116	0.827338
MA0500	MYOG	0.34001	0.733849		MA1646	OSR2	0.219392	0.826345
MA0103	ZEB1	0.342043	0.732319		MA0658	LHX6	0.220486	0.825493
MA1111	NR2F2	0.344661	0.730349		MA0104	MYCN	0.222073	0.824257
MA0522	TCF3	0.34712	0.728501		MA0164	Nr2e3	0.222709	0.823762
MA1620	Ptf1a	0.347237	0.728413		MA1491	GLI3	0.223577	0.823086
MA1627	Wt1	0.348764	0.727267		MA0827	OLIG3	0.224272	0.822546
MA1562	SOX14	0.351005	0.725585		MA0525	TP63	0.228691	0.819109
MA1107	KLF9	0.35437	0.723061		MA0606	NFAT5	0.236311	0.813191
MA0784	POU1F1	0.354869	0.722688		MA0758	E2F7	0.2388	0.811261
MA1641	MYF5	0.355274	0.722385		MA0822	HES7	0.241449	0.809207
MA1478	DMRTA2	0.355852	0.721952		MA0900	HOXA2	0.250159	0.802464
MA0751	ZIC4	0.355986	0.721851		MA0131	HINFP	0.250863	0.80192
MA0119	NFIC::TLX1	0.356263	0.721644		MA0779	PAX1	0.253746	0.799692
MA0516	SP2	0.357346	0.720833		MA1562	SOX14	0.255146	0.798611
MA1115	POU5F1	0.359559	0.719177		MA1545	OVOL2	0.255647	0.798223
MA0833	ATF4	0.36071	0.718316		MA1641	MYF5	0.256747	0.797374
MA0741	KLF16	0.365453	0.714773		MA0147	MYC	0.262893	0.792633
MA0819	CLOCK	0.366009	0.714358		MA0029	Mecom	0.263736	0.791983
MA0505	Nr5a2	0.367823	0.713005		MA0095	YY1	0.268462	0.788344
MA1524	MSGN1	0.369283	0.711917		MA1523	MSANTD3	0.269164	0.787804
MA0114	HNF4A	0.369298	0.711906		MA0818	BHLHE22	0.274469	0.783725
MA0065	Pparg::Rxra	0.372443	0.709563		MA0484	HNF4G	0.278476	0.780647
MA0601	Arid3b	0.377616	0.705716		MA0669	NEUROG2	0.279473	0.779882
MA0155	INSM1	0.381184	0.703067		MA0887	EVX1	0.281178	0.778574
MA0634	ALX3	0.383577	0.701292		MA0048	NHLH1	0.285497	0.775264
MA0783	PKNOX2	0.384703	0.700457		MA0712	OTX2	0.286926	0.774169
MA1621	Rbpjl	0.38617	0.69937		MA0070	PBX1	0.302577	0.762212
MA1525	NFATC4	0.38944	0.696951		MA0654	ISX	0.303556	0.761466
MA1537	NR2F1	0.391276	0.695593		MA0716	PRRX1	0.303556	0.761466
MA0747	SP8	0.392801	0.694466		MA0717	RAX2	0.303556	0.761466
MA0855	RXRB	0.393492	0.693956		MA0720	Shox2	0.303556	0.761466
MA1505	HOXC8	0.393629	0.693855		MA0630	SHOX	0.303556	0.761466
MA0786	POU3F1	0.397121	0.691278		MA0819	CLOCK	0.308033	0.758057
MA0699	LBX2	0.400266	0.68896		MA1534	NR1I3	0.313379	0.753993
MA0125	Nobox	0.401558	0.688009		MA0596	SREBF2	0.32069	0.748445
MA0796	TGIF1	0.402009	0.687677		MA1637	EBF3	0.321209	0.748052
MA0147	MYC	0.405998	0.684744		MA0721	UNCX	0.322562	0.747027
MA0465	CDX2	0.407102	0.683933		MA0087	Sox5	0.324058	0.745894
MA0788	POU3F3	0.410926	0.681127		MA0160	NR4A2	0.324569	0.745507
MA0787	POU3F2	0.412646	0.679866		MA1541	NR6A1	0.32562	0.744712
MA1558	SNAI1	0.42682	0.669511		MA0526	USF2	0.328913	0.742222
MA0039	KLF4	0.431545	0.666072		MA0722	VAX1	0.330679	0.740887
MA1502	HOXB8	0.438493	0.661029		MA0723	VAX2	0.330679	0.740887
MA0785	POU2F1	0.440571	0.659524		MA1559	SNAI3	0.331098	0.74057
MA1471	BARX2	0.441618	0.658766		MA0105	NFKB1	0.332503	0.739509
MA0463	BCL6	0.442041	0.65846		MA0745	SNAI2	0.333857	0.738488
MA1636	CEBPG	0.442641	0.658025		MA0114	HNF4A	0.333961	0.738409
MA0846	FOXC2	0.447762	0.654325		MA1585	ZKSCAN1	0.334698	0.737853
MA1594	ZNF382	0.450251	0.65253		MA0132	PDX1	0.33765	0.735627
MA0733	EGR4	0.450777	0.652151		MA1487	FOXE1	0.33851	0.734979
MA1523	MSANTD3	0.451322	0.651757		MA0084	SRY	0.344136	0.730744
MA1522	MAZ	0.451685	0.651496		MA0480	Foxo1	0.346033	0.729318
MA0164	Nr2e3	0.452958	0.650579		MA0832	Tcf21	0.348629	0.727368
MA1121	TEAD2	0.453374	0.65028		MA0520	Stat6	0.352193	0.724693
MA0909	HOXD13	0.454069	0.649779		MA0882	DLX6	0.361395	0.717804
MA1155	ZSCAN4	0.455685	0.648617		MA0499	MYOD1	0.365668	0.714613
MA0804	TBX19	0.457066	0.647624		MA0088	ZNF143	0.366649	0.713881
MA1618	Ptf1a	0.457287	0.647464		MA0063	NKX2-5	0.370258	0.71119
MA1619	Ptf1a	0.463415	0.643067		MA0482	GATA4	0.371645	0.710157
MA0467	Crx	0.463468	0.643029		MA0103	ZEB1	0.372106	0.709814
MA1563	SOX18	0.464417	0.642349		MA0019	Ddit3::Cebpa	0.373594	0.708706
MA0610	DMRT3	0.471548	0.63725		MA0629	Rhox11	0.374502	0.708031
MA1628	Zic1::Zic2	0.477824	0.632775		MA0782	PKNOX1	0.37892	0.704747
MA0797	TGIF2	0.483931	0.628435		MA1558	SNAI1	0.379999	0.703946
MA0698	ZBTB18	0.484822	0.627802		MA0657	KLF13	0.385343	0.699983
MA1631	ASCL1	0.486073	0.626915		MA0660	MEF2B	0.387929	0.698069
MA0658	LHX6	0.490601	0.623709		MA0778	NFKB2	0.389214	0.697118
MA1559	SNAI3	0.490687	0.623648		MA0618	LBX1	0.389999	0.696537
MA1473	CDX4	0.497571	0.618786		MA0500	MYOG	0.395106	0.692765
MA0900	HOXA2	0.504007	0.614257		MA0521	Tcf12	0.396276	0.691902
MA0606	NFAT5	0.505801	0.612996		MA0106	TP53	0.398278	0.690425
MA0836	CEBPD	0.517158	0.605046		MA0125	Nobox	0.399393	0.689603
MA1487	FOXE1	0.517509	0.604801		MA0601	Arid3b	0.402415	0.687378
MA1603	Dmrt1	0.537901	0.590645		MA1153	Smad4	0.40509	0.685412
MA0789	POU3F4	0.540947	0.588544		MA0527	ZBTB33	0.406347	0.684488
MA0102	CEBPA	0.554867	0.578986		MA0646	GCM1	0.41068	0.681307
MA0671	NFIX	0.566602	0.570985		MA0847	FOXD2	0.414369	0.678604
MA0486	HSF1	0.575978	0.56463		MA1652	ZKSCAN5	0.416548	0.677009
MA0161	NFIC	0.588709	0.556056		MA0593	FOXP2	0.420961	0.673784
MA1493	HES6	0.591782	0.553996		MA0696	ZIC1	0.424513	0.671192
MA0830	TCF4	0.599902	0.548571		MA1104	GATA6	0.42638	0.669831
MA0825	MNT	0.615025	0.538538		MA0878	CDX1	0.426596	0.669674
MA0861	TP73	0.624786	0.532112		MA0616	HES2	0.427246	0.6692
MA0084	SRY	0.636112	0.524703		MA0079	SP1	0.427677	0.668886
MA0160	NR4A2	0.638356	0.523242		MA0880	Dlx3	0.430416	0.666893
MA1592	ZNF274	0.64291	0.520282		MA0881	Dlx4	0.430416	0.666893
MA1464	ARNT2	0.645186	0.518807		MA1106	HIF1A	0.433372	0.664744
MA1529	NHLH2	0.650327	0.515481		MA1548	PLAGL2	0.442089	0.658425
MA0901	HOXB13	0.654619	0.512713		MA0668	NEUROD2	0.445952	0.655632
MA0027	EN1	0.655658	0.512044		MA0726	VSX2	0.448683	0.65366
MA0596	SREBF2	0.659479	0.509588		MA0725	VSX1	0.448683	0.65366
MA0752	ZNF410	0.66289	0.507401		MA0665	MSC	0.45807	0.646902
MA0626	Npas2	0.665344	0.50583		MA0682	PITX1	0.465372	0.641665
MA1120	SOX13	0.666051	0.505378		MA0468	DUX4	0.47109	0.637576
MA0158	HOXA5	0.669298	0.503305		MA1108	MXI1	0.472647	0.636465
MA0767	GCM2	0.67124	0.502068		MA0139	CTCF	0.479819	0.631356
MA0832	Tcf21	0.674961	0.499701		MA0524	TFAP2C	0.483075	0.629043
MA1534	NR1I3	0.675782	0.499179		MA1561	SOX12	0.48444	0.628074
MA0088	ZNF143	0.676891	0.498475		MA0909	HOXD13	0.485006	0.627672
MA0705	Lhx8	0.696558	0.48608		MA0767	GCM2	0.485554	0.627284
MA0721	UNCX	0.697612	0.48542		MA0670	NFIA	0.488612	0.625116
MA0032	FOXC1	0.702387	0.482438		MA1114	PBX3	0.492311	0.622499
MA0041	Foxd3	0.705461	0.480523		MA0811	TFAP2B	0.495613	0.620167
MA0664	MLXIPL	0.705537	0.480476		MA0075	PRRX2	0.497536	0.618811
MA0646	GCM1	0.706742	0.479727		MA0701	LHX9	0.497536	0.618811
MA0143	SOX2	0.709118	0.478252		MA0693	VDR	0.50365	0.614507
MA1498	HOXA7	0.709948	0.477737		MA0038	GFI1	0.504453	0.613943
MA0163	PLAG1	0.711854	0.476555		MA1547	PITX2	0.507792	0.611599
MA0149	EWSR1-FLI1	0.713215	0.475712		MA0870	Sox1	0.512177	0.608527
MA0627	POU2F3	0.713664	0.475435		MA1644	NFYC	0.514309	0.607036
MA0737	GLIS3	0.715317	0.474413		MA0622	Mlxip	0.51588	0.605938
MA1657	ZNF652	0.717566	0.473025		MA0006	Ahr::Arnt	0.519171	0.603642
MA1577	TLX2	0.721771	0.470435		MA0773	MEF2D	0.521017	0.602355
MA0736	GLIS2	0.729283	0.465829		MA0812	TFAP2B	0.524087	0.600218
MA0872	TFAP2A	0.732218	0.464035		MA0649	HEY2	0.530837	0.595531
MA0815	TFAP2C	0.749639	0.453472		MA0781	PAX9	0.530922	0.595473
MA0154	EBF1	0.753595	0.451092		MA0504	NR2C2	0.531841	0.594836
MA0663	MLX	0.758521	0.448139		MA0752	ZNF410	0.534702	0.592856
MA0884	DUXA	0.76188	0.446131		MA0864	E2F2	0.539856	0.589296
MA0731	BCL6B	0.764269	0.444707		MA0108	TBP	0.541233	0.588347
MA1514	KLF17	0.774599	0.438576		MA0902	HOXB2	0.544035	0.586418
MA1420	IRF5	0.780334	0.435194		MA1529	NHLH2	0.544074	0.586391
MA0019	Ddit3::Cebpa	0.780605	0.435035		MA1573	THAP11	0.548105	0.58362
MA0087	Sox5	0.781822	0.434319		MA1516	KLF3	0.558066	0.576799
MA0868	SOX8	0.782782	0.433755		MA1467	ATOH1	0.564721	0.572263
MA0636	BHLHE41	0.78374	0.433193		MA0740	KLF14	0.570815	0.568125
MA1630	Znf281	0.79429	0.427027		MA0259	ARNT::HIF1A	0.571127	0.567913
MA0817	BHLHE23	0.796473	0.425757		MA0754	CUX1	0.576539	0.564251
MA0035	GATA1	0.796824	0.425553		MA1419	IRF4	0.578225	0.563112
MA0618	LBX1	0.817316	0.413748		MA0685	SP4	0.579121	0.562508
MA1565	TBX18	0.823003	0.410506		MA0493	Klf1	0.582788	0.560036
MA0668	NEUROD2	0.825927	0.408846		MA0671	NFIX	0.582849	0.559995
MA1604	Ebf2	0.826005	0.408801		MA0603	Arntl	0.588255	0.556361
MA0623	NEUROG1	0.827136	0.40816		MA0635	BARHL2	0.590761	0.554681
MA0818	BHLHE22	0.832686	0.405022		MA0695	ZBTB7C	0.591712	0.554044
MA0507	POU2F2	0.837268	0.402442		MA0163	PLAG1	0.593499	0.552847
MA1589	ZNF140	0.838468	0.401768		MA0705	Lhx8	0.608617	0.542778
MA0870	Sox1	0.846227	0.397426		MA0846	FOXC2	0.609245	0.542362
MA0669	NEUROG2	0.847251	0.396855		MA0697	ZIC3	0.615456	0.538254
MA0063	NKX2-5	0.852778	0.393782		MA0052	MEF2A	0.615631	0.538138
MA0813	TFAP2B	0.854916	0.392598		MA0009	TBXT	0.617982	0.536587
MA1557	SMAD5	0.864978	0.387051		MA0497	MEF2C	0.619127	0.535832
MA0037	GATA3	0.874939	0.381607		MA0751	ZIC4	0.620454	0.534959
MA0769	TCF7	0.881874	0.377845		MA0032	FOXC1	0.622426	0.533662
MA0727	NR3C2	0.882101	0.377722		MA0051	IRF2	0.62996	0.528721
MA1570	TFAP4	0.883304	0.377072		MA1124	ZNF24	0.63119	0.527916
MA0902	HOXB2	0.886653	0.375266		MA0680	PAX7	0.631513	0.527705
MA0479	FOXH1	0.889996	0.373468		MA0810	TFAP2A	0.6331	0.526668
MA0073	RREB1	0.903715	0.366146		MA0777	MYBL2	0.638387	0.523222
MA1637	EBF3	0.915083	0.360148		MA0036	GATA2	0.646514	0.517946
MA0681	PHOX2B	0.9317	0.351491		MA0727	NR3C2	0.648975	0.516354
MA0693	VDR	0.931904	0.351386		MA0469	E2F3	0.651471	0.514743
MA0633	Twist2	0.945757	0.344273		MA0780	PAX3	0.657491	0.510865
MA0104	MYCN	0.948162	0.343047		MA0872	TFAP2A	0.659732	0.509426
MA0795	SMAD3	0.954125	0.340021		MA0024	E2F1	0.660134	0.509168
MA0482	GATA4	0.958643	0.337739		MA0823	HEY1	0.662439	0.50769
MA1112	NR4A1	0.959684	0.337214		MA0612	EMX1	0.666519	0.50508
MA0058	MAX	0.97001	0.332042		MA0642	EN2	0.674617	0.499919
MA0468	DUX4	0.972457	0.330823		MA1478	DMRTA2	0.675083	0.499623
MA0056	MZF1	0.972487	0.330808		MA1621	Rbpjl	0.678481	0.497467
MA0595	SREBF1	0.977259	0.328441		MA0714	PITX3	0.689661	0.490407
MA1153	Smad4	0.983054	0.325581		MA0713	PHOX2A	0.692809	0.488429
MA0639	DBP	0.98564	0.32431		MA0816	Ascl2	0.696171	0.486322
MA0043	HLF	1.00132	0.316671		MA1584	ZIC5	0.696283	0.486251
MA0739	Hic1	1.00668	0.314088		MA0155	INSM1	0.702712	0.482235
MA0038	GFI1	1.04235	0.297251		MA0739	Hic1	0.706158	0.48009
MA0007	Ar	1.07061	0.284344		MA0813	TFAP2B	0.709864	0.477789
MA0678	OLIG2	1.07535	0.282217		MA1565	TBX18	0.709882	0.477777
MA0660	MEF2B	1.0895	0.275933		MA1635	BHLHE22	0.714439	0.474956
MA0461	Atoh1	1.09362	0.27412		MA0735	GLIS1	0.733856	0.463036
MA0525	TP63	1.10474	0.269273		MA1472	BHLHA15	0.748937	0.453895
MA0520	Stat6	1.12016	0.262644		MA0007	Ar	0.752374	0.451826
MA1481	DRGX	1.12806	0.259294		MA1560	SOHLH2	0.753099	0.45139
MA1104	GATA6	1.13096	0.258074		MA0694	ZBTB7B	0.75349	0.451155
MA0059	MAX::MYC	1.14062	0.254027		MA0522	TCF3	0.756236	0.449507
MA1154	ZNF282	1.14419	0.252544		MA1100	ASCL1	0.757614	0.448682
MA1152	SOX15	1.15219	0.249243		MA0815	TFAP2C	0.757747	0.448603
MA0113	NR3C1	1.16149	0.245444		MA0077	SOX9	0.763342	0.445259
MA0676	Nr2e1	1.1978	0.230993		MA0681	PHOX2B	0.770063	0.441262
MA0077	SOX9	1.19969	0.230261		MA1418	IRF3	0.773414	0.439277
MA0773	MEF2D	1.20312	0.22893		MA0830	TCF4	0.775063	0.438302
MA0753	ZNF740	1.21218	0.225442		MA0676	Nr2e1	0.777444	0.436897
MA1108	MXI1	1.22066	0.222215		MA0901	HOXB13	0.779606	0.435623
MA0057	MZF1	1.22287	0.221378		MA0059	MAX::MYC	0.779801	0.435508
MA0515	Sox6	1.24284	0.213926		MA1511	KLF10	0.78511	0.432389
MA0757	ONECUT3	1.24347	0.213696		MA0610	DMRT3	0.788391	0.430468
MA1541	NR6A1	1.25053	0.211108		MA1569	TFAP2E	0.802006	0.42255
MA0151	Arid3a	1.27345	0.202857		MA0769	TCF7	0.803011	0.421968
MA0826	OLIG1	1.281	0.200193		MA1102	CTCFL	0.810187	0.417833
MA0713	PHOX2A	1.28267	0.199609		MA0109	HLTF	0.822123	0.411007
MA0029	Mecom	1.29207	0.196334		MA0652	IRF8	0.822567	0.410754
MA0107	RELA	1.30556	0.191702		MA0113	NR3C1	0.82657	0.408481
MA0036	GATA2	1.30824	0.190793		MA1421	TCF7L1	0.834159	0.404191
MA0106	TP53	1.32457	0.185315		MA1519	LHX5	0.834363	0.404076
MA1421	TCF7L1	1.37225	0.169987		MA0479	FOXH1	0.838564	0.401714
MA0827	OLIG3	1.38544	0.165919		MA1631	ASCL1	0.839146	0.401387
MA0867	SOX4	1.39204	0.163909		MA1481	DRGX	0.844311	0.398496
MA1601	ZNF75D	1.41534	0.156969		MA0904	HOXB5	0.849454	0.395629
MA0612	EMX1	1.43648	0.150865		MA0776	MYBL1	0.849903	0.395379
MA1117	RELB	1.44189	0.149335		MA0736	GLIS2	0.859053	0.390311
MA0679	ONECUT1	1.47419	0.14043		MA1509	IRF6	0.867953	0.38542
MA0130	ZNF354C	1.48305	0.13806		MA1517	KLF6	0.871517	0.383472
MA0052	MEF2A	1.48546	0.137421		MA0825	MNT	0.896017	0.370243
MA0508	PRDM1	1.4916	0.135804		MA0607	Bhlha15	0.907904	0.363929
MA0109	HLTF	1.50281	0.132888		MA0595	SREBF1	0.913934	0.360752
MA0025	NFIL3	1.54885	0.121418		MA1155	ZSCAN4	0.914502	0.360453
MA1124	ZNF24	1.55938	0.118906		MA0517	STAT1::STAT2	0.918872	0.358162
MA0497	MEF2C	1.5809	0.1139		MA1583	ZFP57	0.920465	0.35733
MA1519	LHX5	1.58375	0.113251		MA1512	KLF11	0.939244	0.347605
MA0442	SOX10	1.59107	0.111593		MA1648	TCF12	0.954843	0.339657
MA1623	Stat2	1.596	0.110489		MA1630	Znf281	0.958155	0.337985
MA0715	PROP1	1.64141	0.100712		MA1493	HES6	0.969221	0.332435
MA1418	IRF3	1.64396	0.100184		MA1107	KLF9	0.978563	0.327796
MA0517	STAT1::STAT2	1.66294	0.0963254		MA1544	OVOL1	0.98234	0.325932
MA0105	NFKB1	1.6747	0.0939928		MA0746	SP3	0.995328	0.319577
MA0607	Bhlha15	1.68422	0.09214		MA0653	IRF9	0.996466	0.319024
MA0514	Sox3	1.68655	0.0916904		MA1650	ZBTB14	1.00316	0.315785
MA0050	IRF1	1.73768	0.0822664		MA1596	ZNF460	1.00545	0.314679
MA0101	REL	1.76308	0.0778869		MA0041	Foxd3	1.00863	0.313153
MA0619	LIN54	1.79522	0.0726181		MA1623	Stat2	1.01039	0.312311
MA1419	IRF4	1.80134	0.0716486		MA0027	EN1	1.01568	0.309782
MA1125	ZNF384	1.82953	0.0673196		MA0470	E2F4	1.01779	0.308777
MA1578	VEZF1	1.90834	0.0563477		MA1577	TLX2	1.03313	0.301544
MA0652	IRF8	1.91216	0.0558557		MA0472	EGR2	1.04874	0.294298
MA0828	SREBF2	2.01177	0.0442445		MA0050	IRF1	1.05246	0.292589
MA1495	HOXA1	2.02533	0.0428336		MA0039	KLF4	1.05336	0.292176
MA0778	NFKB2	2.06813	0.0386278		MA0843	TEF	1.077	0.28148
MA0152	NFATC2	2.07818	0.0376927		MA0068	PAX4	1.08799	0.276599
MA0051	IRF2	2.15782	0.030942		MA1152	SOX15	1.09773	0.272323
MA0523	TCF7L2	2.17565	0.0295817		MA1122	TFDP1	1.10239	0.270292
MA0772	IRF7	2.23638	0.0253269		MA0057	MZF1	1.11374	0.26539
MA0653	IRF9	2.33908	0.0193315		MA0868	SOX8	1.12032	0.262578
MA0768	LEF1	2.45137	0.0142313		MA0599	KLF5	1.12178	0.261955
MA0904	HOXB5	2.4864	0.0129044		MA0632	TCFL5	1.12844	0.259135
MA0831	TFE3	2.90798	0.0036377		MA1099	HES1	1.13132	0.25792
MA1588	ZNF136	3.25322	0.00114107		MA0755	CUX2	1.1369	0.255579
MA0692	TFEB	3.34279	0.000829398		MA0149	EWSR1-FLI1	1.13894	0.254726
					MA1515	KLF2	1.14231	0.253326
					MA1627	Wt1	1.15184	0.249386
					MA0161	NFIC	1.16395	0.244444
					MA0867	SOX4	1.16436	0.244279
					MA0130	ZNF354C	1.17455	0.240174
					MA0508	PRDM1	1.17541	0.239833
					MA0004	Arnt	1.17666	0.239333
					MA0772	IRF7	1.17924	0.238302
					MA0471	E2F6	1.18819	0.23476
					MA0733	EGR4	1.2217	0.221822
					MA1495	HOXA1	1.22401	0.220947
					MA0073	RREB1	1.24113	0.214559
					MA0514	Sox3	1.25474	0.209573
					MA0516	SP2	1.26297	0.206599
					MA0871	TFEC	1.26333	0.20647
					MA0528	ZNF263	1.2696	0.204228
					MA0162	EGR1	1.27783	0.201308
					MA0464	BHLHE40	1.30008	0.193572
					MA0650	HOXA13	1.30082	0.19332
					MA0899	HOXA10	1.31299	0.189188
					MA0679	ONECUT1	1.31748	0.187677
					MA1564	SP9	1.32571	0.184937
					MA0515	Sox6	1.36836	0.1712
					MA1125	ZNF384	1.3698	0.17075
					MA1514	KLF17	1.37281	0.169812
					MA1473	CDX4	1.37306	0.169735
					MA0747	SP8	1.40377	0.160388
					MA1513	KLF15	1.41021	0.158478
					MA1601	ZNF75D	1.41647	0.156638
					MA0804	TBX19	1.42306	0.154719
					MA0905	HOXC10	1.43809	0.150409
					MA0732	EGR3	1.45789	0.144872
					MA0058	MAX	1.45799	0.144842
					MA0715	PROP1	1.46876	0.141899
					MA0611	Dux	1.47436	0.140385
					MA0442	SOX10	1.48404	0.137798
					MA0503	Nkx2-5	1.49186	0.135735
					MA0741	KLF16	1.50795	0.131568
					MA1653	ZNF148	1.54413	0.122557
					MA0757	ONECUT3	1.56559	0.117445
					MA0506	NRF1	1.62204	0.104794
					MA1522	MAZ	1.68669	0.0916622
					MA0523	TCF7L2	1.69697	0.0897014
					MA1503	HOXB9	1.72344	0.0848083
					MA0608	Creb3l2	1.72377	0.0847497
					MA0485	HOXC9	1.80847	0.0705341
					MA0152	NFATC2	1.91068	0.0560463
					MA0756	ONECUT2	1.92825	0.0538236
					MA0619	LIN54	1.98054	0.0476426
					MA1645	NKX2-2	2.02788	0.0425725
					MA0151	Arid3a	2.08036	0.0374929
					MA0768	LEF1	2.11663	0.0342916
					MA1506	HOXD10	2.12756	0.0333735
					MA1464	ARNT2	2.12847	0.033298
					MA0753	ZNF740	2.13067	0.0331162
					MA0719	RHOXF1	2.13626	0.0326583
					MA0908	HOXD11	2.15449	0.0312015
					MA1578	VEZF1	2.34541	0.0190062
					MA1588	ZNF136	2.35269	0.0186384
					MA0663	MLX	2.50625	0.012202
					MA0664	MLXIPL	2.53007	0.011404
					MA0636	BHLHE41	2.57732	0.00995708
					MA0906	HOXC12	2.57987	0.00988375
					MA0907	HOXC13	2.6794	0.0073755
					MA0651	HOXC11	2.70313	0.00686909
					MA0911	Hoxa11	2.81843	0.00482597
					MA0873	HOXD12	2.97798	0.00290156
					MA0831	TFE3	4.08444	4.4184e-05
					MA0828	SREBF2	4.22982	2.33879e-05
					MA0692	TFEB	4.65901	3.17738e-06
