# Supplementary material for: Vps34-orchestrated lipid signaling processes regulate the transitional heterogeneity and functional adaptation of effector regulatory T cells
Source: PLoS Biol. 2025 Apr 11;23(4):e3003074. doi: 10.1371/journal.pbio.3003074 (PMC11990774; doi:10.1371/journal.pbio.3003074)
Supplement: S9 Table — (XLSX) [file pbio.3003074.s017.xlsx]

## Sheet: S9 Table
S9 Table. Transcription factor motif enrichment analysis in Vps34-deficient transitional eTregs versus control transitional eTregs (left) and Vps34-deficient terminal eTregs versus control terminal eTregs (right). Chromatin accessibility in perinatal control and Vps34-deficient Tregs was profiled by single-cell ATAC-seq (multiome analysis). Perinatal control and Vps34-deficient Tregs were isolate…
Vps34-deficient transitional Tregs vs. control transitional eTregs				Vps34-deficient terminal eTregs vs. control terminal eTregs
Motif	Motif name	P value		Motif	Transcription factor	P value	Adj. P value	log2FC
MA0462.2	BATF::JUN	3.62786e-33		MA0835.2	BATF3	7.97459e-07	0.000594905	-10.6595
MA1634.1	BATF	4.54024e-32		MA0462.2	BATF::JUN	1.76487e-08	1.3166e-05	-9.40842
MA0835.2	BATF3	2.18634e-29		MA1634.1	BATF	4.6803e-08	3.49151e-05	-8.99027
MA0477.2	FOSL1	6.86904e-29		MA1622.1	Smad2::Smad3	1.10623e-09	8.25245e-07	-8.31285
MA1130.1	FOSL2::JUN	9.09107e-28		MA0140.2	GATA1::TAL1	0.158743	1	-7.97273
MA0478.1	FOSL2	1.84841e-27		MA1633.1	BACH1	8.12129e-12	6.05848e-09	-7.56549
MA0491.2	JUND	4.84384e-27		MA0476.1	FOS	2.15986e-08	1.61126e-05	-6.9922
MA1622.1	Smad2::Smad3	1.56636e-26		MA0490.2	JUNB	4.90528e-08	3.65934e-05	-5.81811
MA1128.1	FOSL1::JUN	1.58218e-26		MA1141.1	FOS::JUND	1.14164e-10	8.51663e-08	-5.74679
MA1141.1	FOS::JUND	2.22846e-26		MA0478.1	FOSL2	6.25363e-10	4.66521e-07	-5.60219
MA1135.1	FOSB::JUNB	8.23826e-26		MA0625.1	NFATC3	0.106044	1	-5.02527
MA0099.3	FOS::JUN	1.23461e-25		MA0491.2	JUND	7.01578e-08	5.23377e-05	-4.61344
MA0490.2	JUNB	1.93965e-25		MA0101.1	REL	1.85146e-21	1.38119e-18	-4.22155
MA1134.1	FOS::JUNB	8.39341e-25		MA1101.2	BACH2	9.34202e-08	6.96915e-05	-4.06541
MA1142.1	FOSL1::JUND	1.23148e-24		MA0624.1	NFATC1	0.0894686	1	-3.67823
MA1137.1	FOSL1::JUNB	5.50177e-24		MA0107.1	RELA	1.75417e-23	1.30861e-20	-3.26252
MA0476.1	FOS	6.94372e-24		MA1135.1	FOSB::JUNB	3.92947e-10	2.93138e-07	-3.20657
MA1138.1	FOSL2::JUNB	2.15646e-23		MA1112.2	NR4A1	0.000243204	0.18143	-3.13401
MA1144.1	FOSL2::JUND	6.80262e-23		MA1525.1	NFATC4	0.283695	1	-3.10675
MA0841.1	NFE2	5.61056e-22		MA0477.2	FOSL1	3.84484e-09	2.86825e-06	-3.0994
MA1633.1	BACH1	7.35095e-21		MA1128.1	FOSL1::JUN	3.21586e-11	2.39903e-08	-3.05928
MA0489.1	JUN(var.2)	1.01242e-20		MA0489.1	JUN(var.2)	4.88579e-10	3.6448e-07	-2.89698
MA1513.1	KLF15	1.26264e-20		MA0496.3	MAFK	6.50368e-13	4.85175e-10	-2.60268
MA1132.1	JUN::JUNB	3.34807e-20		MA1111.1	NR2F2	4.9796e-14	3.71478e-11	-2.27101
MA0655.1	JDP2	1.3757e-17		MA1137.1	FOSL1::JUNB	1.18696e-10	8.85471e-08	-2.12681
MA0609.2	CREM	2.48258e-17		MA1148.1	PPARA::RXRA	3.09126e-15	2.30608e-12	-1.92785
MA0107.1	RELA	4.62825e-16		MA0606.1	NFAT5	0.070756	1	-1.91644
MA1101.2	BACH2	8.63378e-16		MA1130.1	FOSL2::JUN	3.19972e-10	2.38699e-07	-1.76693
MA1650.1	ZBTB14	1.04912e-15		MA1142.1	FOSL1::JUND	1.60049e-10	1.19397e-07	-1.76568
MA1512.1	KLF11	1.50711e-14		MA0591.1	Bach1::Mafk	5.53559e-12	4.12955e-09	-1.746
MA1475.1	CREB3L4(var.2)	3.98796e-14		MA0841.1	NFE2	1.10952e-09	8.277e-07	-1.74513
MA1564.1	SP9	5.77843e-14		MA0105.4	NFKB1	6.56371e-12	4.89652e-09	-1.6072
MA0746.2	SP3	3.84914e-13		MA0099.3	FOS::JUN	6.39113e-11	4.76778e-08	-1.52343
MA1145.1	FOSL2::JUND(var.2)	1.16078e-12		MA0018.4	CREB1	3.14781e-40	2.34827e-37	-1.50037
MA1133.1	JUN::JUNB(var.2)	2.52154e-12		MA0655.1	JDP2	4.98212e-09	3.71666e-06	-1.46418
MA1140.2	JUNB(var.2)	6.28592e-12		MA1145.1	FOSL2::JUND(var.2)	2.19861e-40	1.64016e-37	-1.36954
MA0002.2	RUNX1	1.27168e-11		MA0089.2	NFE2L1	4.48135e-07	0.000334308	-1.349
MA0101.1	REL	1.35061e-11		MA0834.1	ATF7	2.188e-40	1.63225e-37	-1.32489
MA0732.1	EGR3	1.66072e-11		MA1139.1	FOSL2::JUNB(var.2)	9.05312e-40	6.75363e-37	-1.32107
MA1127.1	FOSB::JUN	1.93569e-11		MA1126.1	FOS::JUN(var.2)	1.96256e-37	1.46407e-34	-1.31943
MA0834.1	ATF7	2.47239e-11		MA1632.1	ATF2	1.13069e-34	8.43498e-32	-1.30071
MA1632.1	ATF2	2.82025e-11		MA1536.1	NR2C2(var.2)	1.98971e-16	1.48432e-13	-1.28243
MA0162.4	EGR1	7.8258e-11		MA0609.2	CREM	1.45958e-37	1.08885e-34	-1.28177
MA0740.1	KLF14	1.26589e-10		MA0492.1	JUND(var.2)	2.09897e-28	1.56583e-25	-1.27695
MA0018.4	CREB1	1.41498e-10		MA0656.1	JDP2(var.2)	7.70061e-33	5.74465e-30	-1.26959
MA0656.1	JDP2(var.2)	1.61399e-10		MA1138.1	FOSL2::JUNB	5.87824e-10	4.38516e-07	-1.25843
MA0511.2	RUNX2	1.72481e-10		MA0840.1	Creb5	3.67725e-32	2.74323e-29	-1.25771
MA0747.1	SP8	2.05514e-10		MA0778.1	NFKB2	3.66026e-09	2.73055e-06	-1.25285
MA0472.2	EGR2	3.5736e-10		MA0605.2	ATF3	6.9691e-34	5.19895e-31	-1.24945
MA0741.1	KLF16	4.33042e-10		MA1140.2	JUNB(var.2)	7.74293e-38	5.77623e-35	-1.24625
MA0501.1	MAF::NFE2	4.94752e-10		MA1133.1	JUN::JUNB(var.2)	4.8572e-39	3.62347e-36	-1.24137
MA1139.1	FOSL2::JUNB(var.2)	4.95662e-10		MA1127.1	FOSB::JUN	8.80028e-39	6.56501e-36	-1.23942
MA0599.1	KLF5	7.64974e-10		MA1537.1	NR2F1(var.2)	9.49022e-20	7.07971e-17	-1.23495
MA0089.2	NFE2L1	8.48693e-10		MA1131.1	FOSL2::JUN(var.2)	5.3309e-36	3.97685e-33	-1.18397
MA1653.1	ZNF148	1.37018e-09		MA0160.1	NR4A2	1.9628e-11	1.46425e-08	-1.17812
MA0496.3	MAFK	1.57985e-09		MA0855.1	RXRB	2.16847e-13	1.61768e-10	-1.14156
MA1099.2	HES1	3.03718e-09		MA0488.1	JUN	4.0877e-28	3.04943e-25	-1.14089
MA0605.2	ATF3	3.07484e-09		MA0512.2	Rxra	2.25998e-08	1.68594e-05	-1.11103
MA1122.1	TFDP1	3.11058e-09		MA0677.1	Nr2f6	5.28859e-17	3.94529e-14	-1.10661
MA0840.1	Creb5	3.52166e-09		MA1475.1	CREB3L4(var.2)	2.91811e-31	2.17691e-28	-1.09205
MA0591.1	Bach1::Mafk	3.62188e-09		MA1136.1	FOSB::JUNB(var.2)	3.672e-33	2.73931e-30	-1.08603
MA0685.1	SP4	4.8426e-09		MA0065.2	Pparg::Rxra	4.74627e-11	3.54072e-08	-1.03736
MA1131.1	FOSL2::JUN(var.2)	5.1054e-09		MA0501.1	MAF::NFE2	0.000124878	0.0931589	-1.02509
MA1627.1	Wt1	6.44524e-09		MA0856.1	RXRG	1.68737e-12	1.25878e-09	-1.01522
MA0778.1	NFKB2	7.97157e-09		MA0017.2	NR2F1	6.22687e-14	4.64524e-11	-0.998769
MA0105.4	NFKB1	4.30086e-08		MA1129.1	FOSL1::JUN(var.2)	6.38239e-30	4.76127e-27	-0.994446
MA1136.1	FOSB::JUNB(var.2)	7.25764e-08		MA1550.1	PPARD	7.10289e-10	5.29875e-07	-0.91372
MA1126.1	FOS::JUN(var.2)	7.46094e-08		MA0766.2	GATA5	0.000115228	0.0859604	-0.87
MA0039.4	KLF4	8.49621e-08		MA1574.1	THRB	2.06232e-09	1.53849e-06	-0.81718
MA0844.1	XBP1	8.54932e-08		MA1470.1	BACH2(var.2)	3.86304e-16	2.88183e-13	-0.794121
MA1511.1	KLF10	1.09231e-07		MA1143.1	FOSL1::JUND(var.2)	7.57582e-18	5.65156e-15	-0.790292
MA1143.1	FOSL1::JUND(var.2)	1.24379e-07		MA0799.1	RFX4	8.72112e-07	0.000650596	-0.754702
MA0753.2	ZNF740	1.79519e-07		MA1117.1	RELB	3.03106e-07	0.000226117	-0.74078
MA1516.1	KLF3	1.8146e-07		MA1521.1	MAFA	1.85936e-07	0.000138708	-0.724214
MA0150.2	Nfe2l2	2.21688e-07		MA0150.2	Nfe2l2	0.00211577	1	-0.722216
MA0510.2	RFX5	2.37387e-07		MA0844.1	XBP1	3.42787e-13	2.55719e-10	-0.702744
MA0810.1	TFAP2A(var.2)	2.65103e-07		MA0842.2	NRL	6.35236e-11	4.73886e-08	-0.675964
MA0632.2	TCFL5	3.64614e-07		MA0604.1	Atf1	3.73128e-16	2.78354e-13	-0.662527
MA0516.2	SP2	3.6591e-07		MA0510.2	RFX5	4.07649e-06	0.00304106	-0.661718
MA0765.2	ETV5	6.75656e-07		MA0600.2	RFX2	5.01362e-06	0.00374016	-0.66089
MA0638.1	CREB3	1.06566e-06		MA0071.1	RORA	1.5655e-12	1.16786e-09	-0.648355
MA0600.2	RFX2	1.20179e-06		MA1576.1	THRB(var.3)	1.55557e-12	1.16045e-09	-0.64298
MA0131.2	HINFP	2.24097e-06		MA0056.2	MZF1	3.01305e-09	2.24774e-06	-0.639782
MA0750.2	ZBTB7A	3.21106e-06		MA1568.1	TCF21(var.2)	1.0915e-11	8.14257e-09	-0.638462
MA0528.2	ZNF263	3.6337e-06		MA1520.1	MAF	1.41595e-08	1.0563e-05	-0.637704
MA1517.1	KLF6	4.34965e-06		MA0712.2	OTX2	7.08084e-10	5.28231e-07	-0.630359
MA1515.1	KLF2	4.36842e-06		MA0638.1	CREB3	3.74144e-12	2.79112e-09	-0.630018
MA1129.1	FOSL1::JUN(var.2)	4.9197e-06		MA0115.1	NR1H2::RXRA	7.14882e-05	0.0533302	-0.627398
MA0604.1	Atf1	5.50231e-06		MA0857.1	Rarb	2.11055e-11	1.57447e-08	-0.61707
MA0616.2	HES2	7.72243e-06		MA1532.1	NR1D2	1.77153e-08	1.32156e-05	-0.594546
MA1630.1	Znf281	8.86233e-06		MA0682.2	PITX1	3.94102e-07	0.000294	-0.591975
MA0733.1	EGR4	1.01789e-05		MA0643.1	Esrrg	5.28533e-07	0.000394286	-0.589593
MA0506.1	NRF1	1.06524e-05		MA1496.1	HOXA4	6.47858e-11	4.83302e-08	-0.58481
MA0811.1	TFAP2B	1.8806e-05		MA0059.1	MAX::MYC	1.33217e-10	9.93796e-08	-0.577848
MA0471.2	E2F6	1.88252e-05		MA0779.1	PAX1	3.42803e-06	0.00255731	-0.577065
MA0799.1	RFX4	2.41139e-05		MA0859.1	Rarg	2.40899e-11	1.79711e-08	-0.565394
MA0684.2	RUNX3	2.58011e-05		MA0798.2	RFX3	3.48357e-05	0.0259874	-0.549908
MA1599.1	ZNF682	2.61358e-05		MA0699.1	LBX2	2.15203e-06	0.00160541	-0.542755
MA1466.1	ATF6	2.77968e-05		MA0790.1	POU4F1	1.36719e-06	0.00101992	-0.533829
MA0076.2	ELK4	2.80602e-05		MA0117.2	Mafb	7.14584e-06	0.00533079	-0.53321
MA0509.2	RFX1	2.89354e-05		MA1535.1	NR2C1	1.43051e-09	1.06716e-06	-0.529488
MA0079.4	SP1	3.09053e-05		MA0644.1	ESX1	9.11501e-07	0.000679979	-0.529274
MA1556.1	RXRG(var.2)	4.03649e-05		MA0714.1	PITX3	1.51105e-05	0.0112724	-0.528276
MA0742.1	Klf12	4.84138e-05		MA1531.1	NR1D1	3.22222e-07	0.000240378	-0.518845
MA0492.1	JUND(var.2)	5.33384e-05		MA0846.1	FOXC2	8.45865e-10	6.31016e-07	-0.518414
MA0815.1	TFAP2C(var.3)	5.59477e-05		MA1466.1	ATF6	5.71107e-08	4.26046e-05	-0.509758
MA0473.3	ELF1	8.12011e-05		MA1474.1	CREB3L4	5.40275e-06	0.00403045	-0.50959
MA0067.1	Pax2	9.25545e-05
MA0488.1	JUN	0.00010515
MA0146.2	Zfx	0.000122507
MA0763.1	ETV3	0.000144179
MA0759.1	ELK3	0.000145924
MA0798.2	RFX3	0.000146873
MA0006.1	Ahr::Arnt	0.000179502
MA1522.1	MAZ	0.000197772
MA0872.1	TFAP2A(var.3)	0.000211125
MA0751.1	ZIC4	0.000282904
MA1584.1	ZIC5	0.000287337
MA0645.1	ETV6	0.000334916
MA1643.1	NFIB	0.000361636
MA0736.1	GLIS2	0.000368842
MA0813.1	TFAP2B(var.3)	0.000404436
MA0156.2	FEV	0.000436525
MA1470.1	BACH2(var.2)	0.000475317
MA0014.3	PAX5	0.000589359
MA1652.1	ZKSCAN5	0.000605907
MA1485.1	FERD3L	0.000646668
MA1107.2	KLF9	0.000681864
MA0163.1	PLAG1	0.000710769
MA0615.1	Gmeb1	0.00077696
MA0823.1	HEY1	0.000821034
MA0862.1	GMEB2	0.000856195
MA1578.1	VEZF1	0.000911281
MA0155.1	INSM1	0.000922793
MA0524.2	TFAP2C	0.00127121
MA1548.1	PLAGL2	0.00150184
MA0062.3	GABPA	0.00167514
MA0696.1	ZIC1	0.00168725
MA0842.2	NRL	0.00184718
MA0735.1	GLIS1	0.00188049
MA0028.2	ELK1	0.00199742
MA1474.1	CREB3L4	0.00202831
MA0737.1	GLIS3	0.00213148
MA0649.1	HEY2	0.00237813
MA0686.1	SPDEF	0.00252966
MA0764.2	ETV4	0.00283697
MA0159.1	RARA::RXRA	0.00287612
MA0636.1	BHLHE41	0.00329502
MA0504.1	NR2C2	0.00330246
MA0004.1	Arnt	0.00331368
MA0640.2	ELF3	0.00368502
MA0475.2	FLI1	0.00457913
MA0098.3	ETS1	0.0046559
MA0093.3	USF1	0.00537427
MA1521.1	MAFA	0.00537446
MA1546.1	PAX3(var.2)	0.00557516
MA0762.1	ETV2	0.00576392
MA0800.1	EOMES	0.00591541
MA1114.1	PBX3	0.00625764
MA0760.1	ERF	0.00649586
MA0048.2	NHLH1	0.00778228
MA1464.1	ARNT2	0.00815151
MA0071.1	RORA	0.00816207
MA0871.2	TFEC	0.00854574
MA0806.1	TBX4	0.00907434
MA0807.1	TBX5	0.00907434
MA1583.1	ZFP57	0.00926696
MA0474.2	ERG	0.0101634
MA0761.2	ETV1	0.0108637
MA1484.1	ETS2	0.0109637
MA0147.3	MYC	0.0110793
MA1106.1	HIF1A	0.0119719
MA1529.1	NHLH2	0.0131297
MA0527.1	ZBTB33	0.0137866
MA1514.1	KLF17	0.0146711
MA0694.1	ZBTB7B	0.0146815
MA0855.1	RXRB	0.0149372
MA0697.1	ZIC3	0.0152456
MA1537.1	NR2F1(var.2)	0.0155516
MA0780.1	PAX3	0.0158023
MA0526.3	USF2	0.016176
MA0104.4	MYCN	0.0165756
MA1565.1	TBX18	0.0166456
MA0100.3	MYB	0.0176314
MA1523.1	MSANTD3	0.0186547
MA0058.3	MAX	0.0189423
MA0657.1	KLF13	0.019015
MA0641.1	ELF4	0.0195685
MA1491.1	GLI3	0.0216928
MA0595.1	SREBF1	0.024061
MA0695.1	ZBTB7C	0.0240821
MA0136.2	ELF5	0.0249787
MA0814.2	TFAP2C(var.2)	0.0250076
MA1117.1	RELB	0.0251991
MA0680.1	PAX7	0.0253768
MA1509.1	IRF6	0.0258775
MA0603.1	Arntl	0.0262841
MA0734.2	GLI2	0.0271941
MA0102.4	CEBPA	0.0272954
MA0825.1	MNT	0.02831
MA0502.2	NFYB	0.0283321
MA0627.2	POU2F3	0.0284905
MA0805.1	TBX1	0.0288405
MA0690.1	TBX21	0.0294473
MA0598.3	EHF	0.029595
MA1567.1	TBX6	0.0298638
MA1552.1	RARB(var.3)	0.0303109
MA1531.1	NR1D1	0.0312697
MA1483.1	ELF2	0.0314895
MA0789.1	POU3F4	0.0318074
MA0792.1	POU5F1B	0.0318479
MA1520.1	MAF	0.0320759
MA1560.1	SOHLH2	0.0323396
MA1615.1	Plagl1	0.0330679
MA1554.1	RFX7	0.0342814
MA0782.2	PKNOX1	0.034661
MA1628.1	Zic1::Zic2	0.0368069
MA1150.1	RORB	0.0387816
MA1550.1	PPARD	0.0410133
MA0614.1	Foxj2	0.0421963
MA0802.1	TBR1	0.0441507
MA0787.1	POU3F2	0.0441525
MA0748.2	YY2	0.0448238
MA0259.1	ARNT::HIF1A	0.0452516
MA1596.1	ZNF460	0.0454173
MA0783.1	PKNOX2	0.0459655
MA1535.1	NR2C1	0.0472515
MA0774.1	MEIS2	0.0475036
MA0119.1	NFIC::TLX1	0.0487933
MA0727.1	NR3C2	0.0491895
MA1115.1	POU5F1	0.0493141
