# Supplementary material for: Vps34-orchestrated lipid signaling processes regulate the transitional heterogeneity and functional adaptation of effector regulatory T cells
Source: PLoS Biol. 2025 Apr 11;23(4):e3003074. doi: 10.1371/journal.pbio.3003074 (PMC11990774; doi:10.1371/journal.pbio.3003074)
Supplement: S10 Table — (XLSX) [file pbio.3003074.s018.xlsx]

## Sheet: S10 Table
S10 Table. Differentially expressed genes (|log2FC| ≥ 0.5, P < 0.05) in Atg14-deficient (Atg14 KO) cTregs compared with control cTregs (upper) or Atg14-deficient eTregs compared with control eTregs (lower), as profiled by microarray analysis. Control and Atg14-deficient cTregs and eTregs were sort-purified from the spleen and peripheral lymph nodes of control and Foxp3CreAtg14fl/fl mixed bone mar…
Atg14-deficient cTregs versus control cTregs (|log2FC|≥ 0.5, P value < 0.05; 109 genes)
Gene name	log2FC(Atg14 KO cTreg vs. control cTreg)	P value	Adj. P value
Nim1k	-0.503364	0.00332241	0.996204
Plekha8	-0.50358	0.00150126	0.74119
Atp2b1	-0.503594	0.00214323	0.831827
Vps54	-0.505121	0.00953342	0.999527
Fv1	-0.505391	0.0453585	0.999527
Ttc8	-0.509447	0.0339247	0.999527
Jrk	-0.510862	0.000239723	0.387939
Aldh6a1	-0.511403	0.00859791	0.999527
Fam24a	-0.511921	0.0156492	0.999527
Elp4	-0.514267	0.00496159	0.999527
Gm3264	-0.514544	0.0112533	0.999527
Tuba3a	-0.517864	0.000406241	0.494139
Gng3	-0.520332	0.0160692	0.999527
Hlf	-0.521189	0.0348496	0.999527
Lmna	-0.524147	0.0272567	0.999527
Sqle	-0.524249	0.00194104	0.79695
Penk	-0.524586	0.0386589	0.999527
Pigf	-0.526197	0.0174512	0.999527
Mir6367	-0.527127	0.00168613	0.767316
Ahnak	-0.527127	0.00168613	0.767316
Zfp35	-0.527543	0.0179292	0.999527
Hus1	-0.531417	0.0355739	0.999527
Mettl22	-0.534702	0.0068247	0.999527
Cryzl1	-0.535166	0.0132566	0.999527
Dynlt1b	-0.536516	0.00344107	0.996204
Gapdhs	-0.53729	0.0386676	0.999527
Avpr2	-0.541807	0.0411001	0.999527
Hgh1	-0.542161	0.0442614	0.999527
Gcnt7	-0.543972	0.0130293	0.999527
Itch	-0.557753	0.00145458	0.736649
Padi2	-0.563756	0.015782	0.999527
Pradc1	-0.565934	0.0152238	0.999527
Tspan4	-0.570653	0.00184739	0.789579
Htr2b	-0.573681	0.0235535	0.999527
Dnaja4	-0.576956	0.00399454	0.999527
Mettl2	-0.5779	0.0158217	0.999527
Gm6034	-0.57899	0.000580667	0.512553
Arhgap5	-0.584514	0.00924016	0.999527
Fndc9	-0.585968	0.00833541	0.999527
Me2	-0.587126	0.0224375	0.999527
Eif2b3	-0.592403	0.012994	0.999527
Prps1l1	-0.598016	0.0130048	0.999527
0610010F05Rik	-0.60158	0.0290144	0.999527
Cep44	-0.618694	0.0172471	0.999527
Pde8a	-0.625243	0.0126344	0.999527
Lrrc4	-0.638614	0.0414807	0.999527
Zc3h12b	-0.644922	0.0249302	0.999527
Slc10a1	-0.649092	0.0370799	0.999527
Kcnj13	-0.650307	0.0440973	0.999527
Hspa1b	-0.653452	0.0144684	0.999527
Hspa1a	-0.653452	0.0144684	0.999527
Zfp827	-0.659701	0.0167101	0.999527
Socs4	-0.663841	0.000441907	0.494139
Hspd1	-0.668734	0.000691633	0.537857
Prelid2	-0.696883	0.0126972	0.999527
Rad51c	-0.724653	0.0368466	0.999527
Rad9b	-0.730666	0.0375475	0.999527
Fbxw9	-0.731484	0.048039	0.999527
Ehbp1	-0.740407	0.0146263	0.999527
Tmem181a	-0.759946	3.18066e-06	0.0231624
Gm3383	-0.778772	0.0115883	0.999527
Mir6903	-0.78342	0.0352008	0.999527
Atp2b4	-0.78342	0.0352008	0.999527
Mir6950	-0.827803	0.000191947	0.328895
Loxl2	-0.827803	0.000191947	0.328895
Gemin8	-0.83157	0.0345379	0.999527
Ppp1r3e	-0.845909	1.35376e-05	0.0563339
Hspa1a	-1.00918	0.0194877	0.999527
4930481A15Rik	-1.03725	5.57276e-06	0.0324658
Slfn9	-1.0835	3.24822e-05	0.0946173
Tmem181c-ps	-1.08515	7.26491e-05	0.151157
Kctd12b	-1.09982	0.000303324	0.465028
Tmem181b-ps	-1.14627	3.40966e-08	0.0004966
Rab6b	-1.17431	6.82155e-05	0.151157
Cyp2j12	0.500539	0.00644171	0.999527
Actl7a	0.504586	0.0156878	0.999527
Rtp4	0.50805	0.0261466	0.999527
Dgat2	0.509082	0.00511565	0.999527
Cend1	0.511704	0.00519283	0.999527
Nme5	0.515611	0.031549	0.999527
Vmn2r98	0.545587	0.000493413	0.50177
Chchd5	0.568662	0.0183298	0.999527
Bhlhe40	0.572717	0.0108085	0.999527
Elavl4	0.57761	0.00187033	0.789579
Zfp951	0.578883	0.0123945	0.999527
Vmn2r96	0.578916	0.0413324	0.999527
Irgm2	0.582018	0.000458023	0.494139
Haspin	0.597028	0.0121231	0.999527
Ofcc1	0.601263	0.00770889	0.999527
H2-M3	0.628891	0.000720122	0.537857
Lrrtm2	0.63252	0.0457746	0.999527
Mks1	0.638421	0.00293152	0.96541
Mtmr9	0.639276	8.22992e-05	0.15982
Klrb1f	0.656262	0.00256596	0.907659
Ly6k	0.666713	0.0210965	0.999527
Zfp300	0.693272	0.0279154	0.999527
Ube2l6	0.704073	0.0357632	0.999527
Mtus2	0.716699	0.0139265	0.999527
Kif15	0.737396	0.0211635	0.999527
Arrdc4	0.751876	0.0248954	0.999527
Stau2	0.786088	0.0476831	0.999527
Itgae	0.833651	0.0122434	0.999527
Slfn10-ps	0.932731	6.25399e-05	0.151157
Sprr2j-ps	0.966967	0.00159587	0.762067
Masp2	1.1027	0.000430161	0.494139
3830403N18Rik	1.81847	0.000346536	0.494139
Xlr	1.85532	0.0107466	0.999527
Eps8l1	2.17788	2.79846e-06	0.0231624
Slfn8	2.46155	2.30773e-11	6.72218e-07
Atg14-deficient eTregs versus control eTregs (|log2FC| ≥ 0.5, P value < 0.05; 589 genes)
Gene name	log2FC(Atg14 KO eTreg vs. control eTreg)	P value	Adj. P value
Cabyr	-0.501079	0.0016153	0.257292
Prss36	-0.502594	0.00523566	0.344781
Man1c1	-0.503536	0.0418502	0.589078
Cacnb4	-0.505285	0.00269184	0.292028
Ifit2	-0.507708	0.0139171	0.450644
Rhod	-0.509416	0.0126391	0.438591
Igfbpl1	-0.511175	0.000943244	0.235652
Itga4	-0.512105	0.00205897	0.270161
Pgap1	-0.512442	0.0234408	0.510271
Rcor3	-0.514203	0.0444232	0.597524
Gucy1b1	-0.514474	0.0142765	0.450644
Zfp612	-0.515382	0.000140753	0.111969
Orc4	-0.515729	0.0122025	0.436667
Crppa	-0.517178	0.0130906	0.442361
Mapk12	-0.517852	0.022736	0.506874
Rbm4	-0.517983	0.00312696	0.312319
Creb3l2	-0.52011	0.039138	0.579962
Gas2	-0.520565	0.0413837	0.587735
Mir24-1	-0.520572	0.000634531	0.197733
Mir23b	-0.520572	0.000634531	0.197733
Mir27b	-0.520572	0.000634531	0.197733
Aopep	-0.520572	0.000634531	0.197733
Ccl25	-0.521505	0.00181438	0.26294
Elapor1	-0.522323	0.0486868	0.610427
Itgb8	-0.52269	0.0240524	0.512295
Map3k13	-0.526333	0.0152265	0.459846
Hspa1b	-0.533167	0.0387281	0.579112
Hspa1a	-0.533167	0.0387281	0.579112
Npas4	-0.533492	0.0288773	0.536706
Csad	-0.535576	0.00342196	0.322876
Rab39b	-0.538589	0.00449151	0.334645
Dnase1l2	-0.542095	0.0025347	0.287549
Gzf1	-0.545287	0.00938577	0.403659
Kat2b	-0.547745	0.00677038	0.3661
Tasp1	-0.54802	0.0265924	0.5238
Kcnq1ot1	-0.548618	0.0366487	0.572039
Gm3411	-0.549943	0.0011413	0.248096
Zfp866	-0.552719	0.0120833	0.43556
Zfp963	-0.552719	0.0120833	0.43556
Mir7653	-0.553311	0.0368851	0.572039
Tlcd1	-0.553311	0.0368851	0.572039
Etfbkmt	-0.553341	0.0171007	0.471239
Bicd1	-0.557335	0.00924099	0.403056
Mfn1	-0.557464	0.00274186	0.292197
Hibch	-0.5587	0.0392031	0.579962
Aarsd1	-0.560705	0.0332395	0.559943
Ptges3l	-0.560705	0.0332395	0.559943
Crebl2	-0.562278	0.0128281	0.440903
Ces2c	-0.56618	0.0201807	0.49398
Gm2897	-0.567447	0.00194844	0.267108
Rapgef5	-0.567642	0.00693468	0.366606
Fchsd2	-0.570754	0.0123929	0.437811
Olfr176	-0.573038	0.00145996	0.257292
Olfr177	-0.573038	0.00145996	0.257292
Gm3488	-0.575283	0.00256661	0.287549
Gm3317	-0.575283	0.00256661	0.287549
Gm3488	-0.575283	0.00256661	0.287549
Gm3317	-0.575283	0.00256661	0.287549
Gm3020	-0.575433	0.00418001	0.329628
Gm10409	-0.575433	0.00418001	0.329628
Phka2	-0.579322	0.0397826	0.583011
Vmn2r46	-0.579757	0.0252117	0.517795
Gm6034	-0.580531	0.00056795	0.187866
Cep104	-0.584141	0.00669495	0.366012
Tbrg3	-0.586205	0.0463104	0.602952
Mrgpra9	-0.587593	0.0141056	0.450644
Zik1	-0.587686	0.0396144	0.582497
Mxra8	-0.588411	0.0389984	0.579289
Kcnd1	-0.590893	0.0177904	0.474123
Fpgt	-0.594429	0.0147248	0.453729
Lsamp	-0.594802	0.0162672	0.465406
Agbl1	-0.594853	0.0258919	0.521669
Gm3696	-0.595829	0.00132478	0.257292
Eea1	-0.596656	0.00514723	0.342917
Cyp39a1	-0.596809	0.0252974	0.517795
Relch	-0.599262	0.0269854	0.52579
Gm7008	-0.600158	0.00821182	0.387068
Tfcp2	-0.60108	0.0157299	0.462253
Gm10406	-0.602169	0.00713807	0.368544
Lrrc49	-0.605603	0.000506655	0.183288
Slc9a6	-0.609124	0.00913684	0.402791
Vit	-0.619216	0.0382189	0.576216
Gm10408	-0.623258	0.00925616	0.403056
Btbd16	-0.627302	0.000220005	0.129112
Strada	-0.627481	0.0411934	0.586832
Gm3264	-0.628406	0.00318441	0.312319
Dnaja4	-0.628829	0.00218586	0.279098
Dst	-0.630002	0.0223768	0.50388
Wdr19	-0.631886	0.0429556	0.594148
Gm3002	-0.632217	0.0038867	0.325213
Nebl	-0.634102	0.0449128	0.598426
Gstt3	-0.637195	0.00144527	0.257292
Ercc6l2	-0.641066	0.0308217	0.544941
Phxr1	-0.642351	0.0232772	0.509505
Asb3	-0.642627	0.0106654	0.421242
Acsl1	-0.656467	0.00395915	0.326703
Csf1	-0.657687	0.0109227	0.422799
Hook1	-0.664642	0.0158018	0.462253
Armcx2	-0.66601	8.35974e-05	0.093658
Rbm4	-0.669197	0.00690222	0.366295
Gm3558	-0.669662	0.00145641	0.257292
Pigw	-0.67659	0.028467	0.533935
Gm3373	-0.679778	0.00202503	0.268925
Gm3500	-0.679778	0.00202503	0.268925
Zfp300	-0.682859	0.0299428	0.541741
Il1rap	-0.683288	0.00108863	0.242288
Tamm41	-0.683693	0.00963585	0.406433
Fbxw10	-0.686829	0.0221241	0.503837
4931406H21Rik	-0.687674	0.000470324	0.177923
Tnfsf9	-0.696132	3.00491e-05	0.0547063
D830030K20Rik	-0.70076	0.0160331	0.462404
Gm3383	-0.707016	0.000872073	0.231837
Gm3373	-0.707089	7.41064e-05	0.0863458
Gm5796	-0.707089	7.41064e-05	0.0863458
Abcb1a	-0.708493	0.00479458	0.334645
Golm2	-0.715061	0.014156	0.450644
Nexn	-0.715926	0.00393979	0.326483
Gm3020	-0.718445	0.0102116	0.419991
Gm10409	-0.718445	0.0102116	0.419991
Gm3500	-0.727457	0.00317355	0.312319
Gm3383	-0.727517	0.0168068	0.468184
Fgf2	-0.73028	0.0141426	0.450644
Zdhhc2	-0.738668	0.00380612	0.322876
Srd5a1	-0.740577	0.0269426	0.52579
0610010F05Rik	-0.742683	0.0096311	0.406433
Sprr2j-ps	-0.751309	0.00876037	0.394406
Nipsnap1	-0.756628	0.000729132	0.208224
Afg1l	-0.7583	0.00132064	0.257292
Hgf	-0.764236	0.0198337	0.491081
Olfr175	-0.768144	0.000276138	0.138683
Gm10451	-0.771504	0.000970964	0.235652
Omg	-0.780536	0.0062878	0.359838
Car5b	-0.784494	0.0436383	0.595236
Igsf9b	-0.788958	0.0379534	0.574332
Gtdc1	-0.791547	0.0272265	0.528061
Nr3c2	-0.822756	0.0290239	0.537111
Parg	-0.841261	0.00250179	0.287549
Hspa1a	-0.854771	0.0420166	0.589831
Ddx43	-0.86438	0.0124764	0.437811
Prps1l1	-0.865144	0.00110149	0.243071
Nckap1	-0.867775	0.025419	0.517795
Olfr173	-0.886314	0.0139292	0.450644
Vmn2r84	-0.893588	0.00603742	0.355281
Gm4787	-0.944783	0.0220172	0.503837
Micu3	-0.949355	0.0186381	0.48045
Tmod4	-0.962006	0.0205381	0.495543
Tmem181a	-1.00097	1.36557e-07	0.00132593
4930481A15Rik	-1.06138	4.34558e-06	0.0140647
Mid2	-1.07611	0.0130791	0.442361
Ica1	-1.09058	0.000124804	0.10861
Rab6b	-1.10836	0.00011815	0.10861
BC051142	-1.11282	0.0095499	0.405213
Gm14092	-1.12941	0.000536262	0.187866
Slfn9	-1.1467	1.82576e-05	0.0443189
Tmem181b-ps	-1.18741	2.22269e-08	0.000323723
Tmem181c-ps	-1.46114	3.37173e-06	0.0122769
Mctp1	-2.10045	0.00152781	0.257292
Prkd3	0.50217	0.00373647	0.322876
Slfn10-ps	0.502345	0.00836238	0.389676
Hagh	0.50404	0.00551017	0.345863
Efcab9	0.5041	0.0473946	0.605507
Pde3b	0.504103	0.0377278	0.57335
Klf8	0.504536	0.0117622	0.432871
Dntt	0.505667	0.01729	0.471239
Irgm2	0.506261	0.00141101	0.257292
Cald1	0.50712	0.0224813	0.50388
Egln3	0.507786	0.0416639	0.588253
Msra	0.508264	7.06028e-05	0.0862233
Anxa3	0.508888	0.0300225	0.541947
Dsn1	0.509086	0.0146182	0.453689
Dzip1	0.509349	0.00251367	0.287549
Coro1c	0.509739	0.00202989	0.268925
Cd2ap	0.510022	0.00117098	0.248119
Rwdd2a	0.51031	0.0204824	0.495543
Cldn10	0.510728	0.00818075	0.386846
Tas2r137	0.510834	0.0412181	0.586832
Ampd1	0.512519	0.0235228	0.510271
Il12rb2	0.513116	0.0181773	0.475728
Rida	0.513945	0.0485969	0.610427
Naglu	0.515196	0.00445116	0.334645
Me2	0.516322	0.0403855	0.585217
BC035044	0.516646	0.0210405	0.495731
Ccne1	0.516878	0.00265907	0.292028
Plk1	0.516892	0.00756795	0.373429
Kif4	0.517335	0.0268117	0.525381
Slc45a3	0.518484	0.0172886	0.471239
Stab1	0.51857	0.0246065	0.514915
Tlr8	0.520413	0.0232999	0.509505
Blvrb	0.520672	0.0438852	0.595682
Ptgs2	0.520798	0.0109044	0.422799
Amy2a4	0.523328	0.0126358	0.438591
Amy2a3	0.523328	0.0126358	0.438591
Amy2a2	0.523328	0.0126358	0.438591
Amy2a5	0.523328	0.0126358	0.438591
Hvcn1	0.524449	0.0264825	0.522635
Tcstv3	0.526711	0.011347	0.426561
Ctsd	0.526758	0.0211106	0.495731
Ifitm10	0.526758	0.0211106	0.495731
Fez2	0.527283	0.00687875	0.366295
Usb1	0.528168	0.0371552	0.572316
Gusb	0.528337	0.00416984	0.329628
Ctsz	0.528638	0.0425334	0.591683
Fes	0.529844	0.0431318	0.594148
Fam149a	0.529871	0.0120129	0.43556
Mrpl20	0.531971	0.00909515	0.402763
Phf10	0.532609	0.0123069	0.437714
Ptk2	0.533108	0.0153717	0.460187
Ffar2	0.533845	0.0179871	0.474526
Arl5c	0.534181	0.00529815	0.344781
Amy2a4	0.535285	0.0337776	0.563454
Amy2a3	0.535285	0.0337776	0.563454
Amy2a2	0.535285	0.0337776	0.563454
Amy2a5	0.535285	0.0337776	0.563454
Gpnmb	0.53533	0.0405254	0.585217
Gm3086	0.536299	0.00637751	0.361421
Atl1	0.536299	0.00637751	0.361421
Gng12	0.536783	0.0156147	0.462253
Acvr1	0.536918	0.00354448	0.322876
Osbpl2	0.537099	0.0106973	0.421242
Top2a	0.540302	0.0250036	0.517795
Slc16a6	0.545598	0.0194725	0.488136
Kif11	0.548776	0.00354897	0.322876
Abcg3	0.548823	0.0246926	0.516347
Tcf4	0.549059	0.00029325	0.140034
Rhbg	0.549678	0.0216893	0.50142
Tsacc	0.549678	0.0216893	0.50142
H1f2	0.550821	0.00948525	0.404533
Skap2	0.551142	0.0116446	0.431901
Bcl11a	0.551901	0.00909808	0.402763
Amy2a4	0.551933	0.0268154	0.525381
Amy2a3	0.551933	0.0268154	0.525381
Amy2a2	0.551933	0.0268154	0.525381
Amy2a5	0.551933	0.0268154	0.525381
Bst2	0.552189	0.00461374	0.334645
Pdss1	0.553386	0.00159901	0.257292
Ccne2	0.553635	0.0389402	0.579289
Tubgcp6	0.553939	0.00717376	0.368544
Gal3st2b	0.555512	0.00860162	0.3926
Dag1	0.556044	0.000108928	0.10861
Tbl3	0.55653	0.0235306	0.510271
Rab3il1	0.556705	0.00825913	0.388032
Apobec1	0.557056	0.00771958	0.376871
Gm38425	0.557602	0.00532273	0.344781
Gab3	0.557602	0.00532273	0.344781
Cyb5r3	0.559721	0.00782775	0.379356
Abhd17a	0.560829	0.014282	0.450644
Capn3	0.561425	0.0126207	0.438591
Znhit3	0.561774	0.00251669	0.287549
Cd7	0.562552	0.0019417	0.267108
Psmg4	0.562792	0.0402083	0.584737
Timm8a2	0.56293	0.0172746	0.471239
Nr2f6	0.563249	0.0109595	0.422799
Klrk1	0.563349	0.0284059	0.533485
Padi6	0.564468	0.00368906	0.322876
Ly6k	0.56562	0.0445433	0.597927
Prkar2a	0.566537	0.0207123	0.495543
Srm	0.573078	0.00399554	0.326791
Dlgap5	0.573925	0.0229224	0.507376
Ccr9	0.574307	0.0340063	0.56445
4931406C07Rik	0.57457	0.00727952	0.368774
Rab38	0.574719	0.0051117	0.342917
Enpp2	0.576195	0.010052	0.415914
Psd	0.578142	0.00100755	0.236685
Gucd1	0.580434	0.000848269	0.228789
Krt80	0.581007	0.00455902	0.334645
Dhx58	0.58154	0.0136424	0.447007
Ctnnd2	0.582353	0.0157224	0.462253
Pltp	0.582521	0.0235796	0.510271
Tubb2b	0.583246	0.0281523	0.532669
Manba	0.584187	0.00758933	0.373429
Slc20a1	0.58442	0.00749588	0.372288
Ifit1	0.585683	0.0228586	0.50712
Ctsc	0.585851	0.00723039	0.36855
Tgfbr3	0.586885	0.00420442	0.329628
Hfe	0.587699	0.0174742	0.471302
Trim7	0.58895	0.0225793	0.505042
Gon7	0.590608	0.00483393	0.334645
Gm20604	0.590608	0.00483393	0.334645
Moap1	0.590608	0.00483393	0.334645
Plxna1	0.591376	0.00811348	0.386525
Acer3	0.591934	0.00925691	0.403056
Plaur	0.592904	0.00334747	0.322876
Gpr141b	0.596065	0.0149641	0.457252
Endog	0.596071	0.00152835	0.257292
Hspb6	0.596811	0.000443003	0.172057
Gm1965	0.597666	0.000573242	0.187866
Gm5150	0.598072	0.0374285	0.572316
Rhobtb1	0.599337	0.000312786	0.144781
Hcar2	0.600597	0.00288211	0.301989
Mtmr9	0.601345	0.00014616	0.112039
Msmp	0.601683	0.00170169	0.258169
Meis1	0.602421	0.00368536	0.322876
Oas2	0.602613	0.0352544	0.570969
Cd180	0.603517	0.0287258	0.536381
Rtp4	0.604707	0.0104698	0.421242
Parp9	0.604762	0.022432	0.50388
Haspin	0.605024	0.0112441	0.425361
Rhoq	0.607584	0.017954	0.474526
Tmem176a	0.608297	0.0302675	0.543308
Srbd1	0.609719	0.00181334	0.26294
Hormad2	0.60978	0.049168	0.610655
Vat1	0.609821	0.00169236	0.258098
Rbms3	0.610846	0.0360792	0.572039
Ppp1r14a	0.614058	0.0153233	0.459967
Bank1	0.616878	0.0427383	0.593508
Ccdc22	0.617052	0.000904623	0.232252
Cnksr1	0.619432	0.022222	0.503837
Ifi44	0.625023	0.00900126	0.400914
Itgam	0.625122	0.00737836	0.370559
Idh1	0.626091	0.0147254	0.453729
Ltb4r1	0.627149	0.0385699	0.578231
Rnf130	0.627228	0.00325056	0.316674
Rnf128	0.628437	0.00422067	0.329628
Ly6c1	0.629936	0.00672887	0.366012
H2-DMa	0.630463	0.0242551	0.512295
Cd300c	0.630758	0.00579285	0.350083
B3galnt1	0.632217	0.0285032	0.533935
Mir7035	0.632797	0.000202547	0.126464
Rasa4	0.632797	0.000202547	0.126464
Cyp27a1	0.632833	0.0279695	0.531804
Prr14l	0.633575	0.00980415	0.408961
Dkc1	0.6348	0.00227575	0.279668
Fads2	0.6358	0.00651574	0.363791
2810025M15Rik	0.637067	0.00966933	0.406433
Xcr1	0.638368	0.0107873	0.421242
Rpl39l	0.638731	0.00270754	0.292028
Cd5l	0.641413	0.0131588	0.443638
Ccdc122	0.649141	0.000823979	0.228789
Idua	0.649719	0.00267944	0.292028
Stmn1	0.651866	0.0221037	0.503837
Efcab5	0.654355	0.0115872	0.431901
Tsc22d1	0.658069	0.00618446	0.357575
Lipg	0.658661	0.0126438	0.438591
Tprkb	0.662646	0.0155501	0.462253
Lrrc25	0.663035	0.00864371	0.392651
Tcf7l2	0.665208	0.0462534	0.602936
Axdnd1	0.665417	0.0454369	0.599432
Mok	0.670696	0.0488241	0.610427
Rgl1	0.681577	0.0180949	0.475711
Treml4	0.683214	0.0450659	0.598546
B430306N03Rik	0.683488	0.000957586	0.235652
H2-M3	0.683662	0.000356678	0.157419
Gstm1	0.684061	0.0293909	0.539122
Prxl2b	0.684653	0.0254496	0.517795
Olfr164	0.685844	0.00171557	0.258927
Cacna1b	0.686253	0.0106393	0.421242
Rasgrp4	0.690088	2.49841e-05	0.0547063
Tube1	0.690202	0.00474611	0.334645
Ncf2	0.690812	0.0239842	0.512295
Cstb	0.692639	0.00607029	0.355947
Cd302	0.693935	0.000954662	0.235652
Stom	0.693937	0.0424164	0.591577
Pxylp1	0.694135	0.0368214	0.572039
Adgrg6	0.696852	0.0353599	0.5713
Mir5130	0.699094	0.0020798	0.27167
Kctd12	0.699094	0.0020798	0.27167
Cxcl16	0.702823	0.00352386	0.322876
Parp12	0.703323	0.00161889	0.257292
Fgr	0.703548	0.0415158	0.588229
Mir7678	0.703789	0.0302307	0.543308
Slpi	0.703789	0.0302307	0.543308
Apoe	0.705159	0.00361743	0.322876
Htra1	0.708568	0.0217347	0.501863
Tlr4	0.710571	0.00455816	0.334645
Ccl3	0.710991	0.0268561	0.525381
Ms4a4c	0.712748	0.00123451	0.253241
Tssk4	0.713559	0.0105005	0.421242
Sowahc	0.717201	0.0273634	0.528061
Cbr2	0.717435	0.0165733	0.468184
Havcr2	0.719106	0.0078866	0.379717
Cxcr2	0.719768	0.00519765	0.344096
Lrsam1	0.7324	0.00793186	0.380638
Pak1	0.734371	0.0204672	0.495543
1300017J02Rik	0.740488	0.0346718	0.568668
Tyw3	0.740983	5.48337e-05	0.0862233
Spire1	0.741391	0.0348774	0.570114
Sulf1	0.74419	0.0472119	0.604946
Atp1b1	0.744439	0.000983772	0.235652
Pilra	0.746596	0.0304805	0.543841
Atf3	0.750815	0.0262348	0.521669
Pilrb1	0.761666	0.00343444	0.322876
Rab30	0.761868	0.00381888	0.322876
Ly96	0.762118	0.0331226	0.559322
Pdgfc	0.763607	0.0232632	0.509505
Dhrs1	0.767041	0.0173474	0.471239
Sgk3	0.771496	0.00571115	0.345863
Kcnj10	0.772403	0.0254729	0.517795
Renbp	0.772532	0.0214971	0.498163
Slamf9	0.775095	0.0140497	0.450644
Fcgrt	0.778511	0.00204327	0.269315
Clic4	0.784512	0.000338877	0.151864
Sort1	0.78794	0.00371047	0.322876
Folr2	0.788817	0.000123807	0.10861
Aldh2	0.78894	0.00155554	0.257292
Pmp22	0.789568	0.00252737	0.287549
Itgax	0.7896	0.030489	0.543841
Cd300e	0.790024	0.00600537	0.35411
Dse	0.790681	0.00726445	0.368774
Klra17	0.797922	0.00128472	0.256319
Tubb2a	0.7984	0.000318101	0.144781
Il21	0.799006	6.39157e-05	0.0862233
Sdc3	0.799509	0.018079	0.475711
Galnt3	0.805425	0.0364924	0.572039
Slc7a7	0.810826	0.00919506	0.402791
Paox	0.811672	0.00291011	0.302745
Tmem176b	0.81359	0.0485725	0.610427
Nceh1	0.815663	0.0171606	0.471239
St6galnac2	0.815875	0.0149754	0.457252
Cacnb3	0.82046	0.00932087	0.403659
Mzb1	0.822173	0.00062801	0.197733
Mir5107	0.823829	0.0322218	0.554779
Cd74	0.823829	0.0322218	0.554779
Ifi30	0.826042	0.0212977	0.497099
Mir5129	0.82718	0.00515744	0.342917
Zeb2	0.82718	0.00515744	0.342917
Rassf4	0.829615	0.00370087	0.322876
Osbpl1a	0.829885	0.000747758	0.21147
Cysltr1	0.830794	0.010362	0.421221
Plcg2	0.83123	0.00920934	0.402791
Stil	0.834973	0.00568812	0.345863
P2ry14	0.839957	0.0184486	0.477255
F630111L10Rik	0.839957	0.0184486	0.477255
Ifitm3	0.843551	0.00268611	0.292028
Cpe	0.845091	0.00702185	0.367014
Il22ra2	0.853739	0.0238746	0.512109
Ugt1a2	0.8538	0.00026526	0.137978
Ugt1a10	0.8538	0.00026526	0.137978
Ugt1a7c	0.8538	0.00026526	0.137978
Ugt1a5	0.8538	0.00026526	0.137978
Ugt1a9	0.8538	0.00026526	0.137978
Ugt1a6b	0.8538	0.00026526	0.137978
Ugt1a1	0.8538	0.00026526	0.137978
Ugt1a6a	0.8538	0.00026526	0.137978
Adssl1	0.855612	0.00119178	0.24975
Gm14548	0.858553	0.00558646	0.345863
Pira11	0.858553	0.00558646	0.345863
Pira2	0.858553	0.00558646	0.345863
Pira4	0.858553	0.00558646	0.345863
Pira7	0.858553	0.00558646	0.345863
Rogdi	0.864784	0.0375535	0.57302
Clec1b	0.868144	0.0353618	0.5713
Ppm1l	0.869947	0.00483491	0.334645
Mir7657	0.875028	0.00295565	0.306389
Fnbp1l	0.875028	0.00295565	0.306389
S100a1	0.889602	0.0060854	0.355947
Dip2c	0.89331	0.016012	0.462253
Slc25a15	0.895782	0.00229928	0.279668
Fcrla	0.896887	0.00786607	0.379356
Cadm1	0.897143	0.00230425	0.279668
C1qb	0.90309	0.039244	0.57998
Jaml	0.904878	0.00547277	0.345863
Cfp	0.905791	0.0224013	0.50388
Eomes	0.908202	0.0181606	0.475728
App	0.912649	0.0149939	0.457338
Sema7a	0.913438	0.000287338	0.139498
Ada	0.916814	0.003129	0.312319
Mef2c	0.919438	0.0046125	0.334645
Fmnl2	0.922004	0.0217831	0.501995
Fcer1g	0.927335	0.0250599	0.517795
Adgre1	0.927673	0.000684442	0.201644
Cdkn1a	0.933027	0.002835	0.300294
Wdfy3	0.940051	0.000409084	0.165565
Retsat	0.940984	8.96031e-05	0.0966685
Tbxas1	0.942567	0.014219	0.450644
Grk3	0.942678	0.0109598	0.422799
Tmem26	0.945352	0.0196772	0.491081
H2-Aa	0.946202	0.014526	0.453689
1700025G04Rik	0.955504	0.000142224	0.111969
Gpr141	0.956353	0.000677001	0.201644
Hebp1	0.957548	0.0113636	0.426561
Cnn3	0.976609	0.00554638	0.345863
Bex6	0.981721	0.0313257	0.547711
Themis2	0.997109	0.00561864	0.345863
Gngt2	0.997895	0.0019338	0.267108
Nostrin	1.00342	0.00393987	0.326483
Plpp3	1.00509	0.0292811	0.538539
Lgmn	1.00583	0.00190101	0.267108
Clec4n	1.00938	0.0384484	0.578192
Cd68	1.01425	0.0166935	0.468184
Lrp1	1.0146	0.00300726	0.310633
Plbd1	1.01525	0.0339105	0.564122
Nfam1	1.01613	0.00468639	0.334645
H2-Eb1	1.02095	0.0309736	0.545154
Pirb	1.02247	0.01249	0.437811
Slco4a1	1.02469	5.934e-05	0.0862233
Cd300ld4	1.02596	0.0167032	0.468184
Cd300ld5	1.02596	0.0167032	0.468184
Cd300ld3	1.02596	0.0167032	0.468184
Tlr3	1.02833	0.0136954	0.447302
Fabp5	1.03042	0.00401238	0.326791
Lair1	1.03311	0.000371139	0.161117
Gzmk	1.03362	0.00443115	0.334645
Cd209a	1.03548	0.00983159	0.408961
Arhgap32	1.03784	0.00401632	0.326791
Hmox1	1.04058	0.00621598	0.357837
Scp2	1.04512	3.34341e-05	0.0572884
Scimp	1.0561	0.0174472	0.471302
Tyrobp	1.05969	0.0188336	0.48126
Arhgap6	1.06912	0.000984334	0.235652
P2ry12	1.07335	0.00797396	0.381935
Epb41l3	1.07569	0.00906995	0.402763
Ttyh2	1.07608	0.00154845	0.257292
Slc40a1	1.0763	0.0407358	0.585972
H2-DMb2	1.08182	0.0129375	0.440903
Lst1	1.08779	0.047269	0.604946
Igf1	1.08873	0.00273204	0.292197
Tbc1d9	1.09424	0.0193487	0.486412
Pik3ap1	1.09858	0.00915513	0.402791
C1qc	1.12022	0.0142708	0.450644
Fscn1	1.12176	0.00355985	0.322876
Kcnip3	1.12227	0.00558092	0.345863
D13Ertd608e	1.13108	0.00785035	0.379356
Mir7676-1	1.13212	0.000827896	0.228789
Mir7676-2	1.13212	0.000827896	0.228789
Csf2rb2	1.13212	0.000827896	0.228789
Tifab	1.1497	0.0076836	0.37616
Nlrp3	1.15662	0.00313339	0.312319
H2-Ab1	1.1619	0.0107157	0.421242
Klrd1	1.16877	0.00286149	0.301962
Clec7a	1.18258	0.0280509	0.532656
Pld4	1.18944	0.00751503	0.372288
Clec4b1	1.19898	0.0295653	0.540281
D13Ertd608e	1.2025	0.00709246	0.367846
Tnfaip2	1.20509	0.00799822	0.381935
Clec4a4	1.21321	0.0030441	0.311385
Cp	1.21778	0.015324	0.459967
Fcgr4	1.22178	0.0184112	0.47704
3830403N18Rik	1.22614	0.00660067	0.364841
Sh2d1b1	1.22789	0.0145994	0.453689
Mir3962	1.23262	0.000557617	0.187866
Ccnd1	1.23262	0.000557617	0.187866
Slc9a3r2	1.23645	0.00191223	0.267108
Slc11a1	1.24711	0.00394527	0.326483
Tgm1	1.25716	0.00581504	0.350696
Tfec	1.26891	0.0147995	0.454263
Gpd2	1.2902	0.000664871	0.201644
Anpep	1.29117	0.0142279	0.450644
I830077J02Rik	1.29608	0.000230487	0.129112
Fpr1	1.30792	0.0165048	0.468184
Cfb	1.31454	0.0472678	0.604946
Tlr13	1.31661	0.0361501	0.572039
Lrrk2	1.33432	0.00539736	0.345863
Kcnj16	1.33545	0.0167215	0.468184
Slamf8	1.34238	0.0164166	0.467905
Masp2	1.34451	7.08751e-05	0.0862233
Slco2b1	1.34502	0.00697126	0.367014
Adam22	1.34526	7.10412e-05	0.0862233
Adgrl3	1.34643	0.00618689	0.357575
Mpeg1	1.3467	0.00955684	0.405213
Adgre4	1.35612	0.00418018	0.329628
Kmo	1.36222	0.0124419	0.437811
Pcolce2	1.36836	0.0179811	0.474526
Ctsh	1.37157	0.0275073	0.528061
Pilrb2	1.37362	0.00193993	0.267108
Cd63	1.38008	0.00630895	0.360075
Timd4	1.39002	0.00561027	0.345863
Cd300c2	1.42534	0.0120436	0.43556
Cd300ld4	1.43079	0.00723048	0.36855
Cd300ld5	1.43079	0.00723048	0.36855
Cd300ld3	1.43079	0.00723048	0.36855
Plac8	1.4618	0.00715166	0.368544
Spic	1.46636	0.0398275	0.583011
P2ry13	1.53477	0.00199308	0.268925
Nr1h3	1.54772	0.00209743	0.271892
Csf1r	1.55121	0.00983702	0.408961
Sulf2	1.5638	2.87184e-05	0.0547063
Hck	1.58148	0.0128816	0.440903
Tns3	1.59145	0.000409498	0.165565
Mrc1	1.59313	0.0357336	0.572039
C3	1.59414	0.0079116	0.380292
Lyz1	1.60881	0.0100964	0.417162
Gdpd1	1.61318	0.00939196	0.403659
Ear2	1.63161	0.0105912	0.421242
Ear12	1.63161	0.0105912	0.421242
Ear3	1.63161	0.0105912	0.421242
Fcgr3	1.63374	0.000501762	0.183288
Ccl8	1.6628	0.0170994	0.471239
Ifi211	1.66377	0.000645288	0.197859
Rtn1	1.67776	0.013841	0.449972
Depdc7	1.75323	0.0355763	0.572039
Ifi207	1.77401	0.000481553	0.179835
Siglech	1.7847	6.24197e-07	0.0044581
Pla2g2d	1.78511	0.00144001	0.257292
Cd209d	1.93164	0.000130501	0.10861
Lima1	2.06968	0.00311066	0.312319
Slfn8	2.18738	1.04915e-10	3.05606e-06
Havcr1	2.23116	2.08296e-06	0.00866777
Eps8l1	2.27553	1.72029e-06	0.00835172
Xlr	2.30799	0.00264421	0.292028
