# Supplementary material for: Vps34-orchestrated lipid signaling processes regulate the transitional heterogeneity and functional adaptation of effector regulatory T cells
Source: PLoS Biol. 2025 Apr 11;23(4):e3003074. doi: 10.1371/journal.pbio.3003074 (PMC11990774; doi:10.1371/journal.pbio.3003074)
Supplement: S11 Table — (XLSX) [file pbio.3003074.s019.xlsx]

## Sheet: S11 Table
S11 Table. Gene set enrichment analyses (GSEA) of Hallmark gene signatures (from MSigDB) in Atg14-deficient cTregs versus control cTregs (upper) and Atg14-deficient eTregs versus control eTregs (lower), as profiled by microarray analysis. Downregulated pathways (FDR ≤ 0.05, NES < –1.5) are indiciated in blue font and upregulated pathways (FDR ≤ 0.05, NES > 1.5) are indicated in red font. ES, enri…
GSEA: Atg14-deficient cTreg cells versus control cTreg cells
Name	ES	NES	NOM P value	FDR q value
Hallmark cholesterol homeostasis	-0.50359	-1.97112	<0.0001	0.00266106
Hallmark mTORC1 signaling	-0.387305	-1.79287	<0.0001	0.00791006
GSEA: Atg14-deficient eTreg cells versus control eTreg cells
Name	ES	NES	NOM P value	FDR q value
Hallmark Kras signaling DN	-0.341942	-1.50988	0.00289855	0.0262411
Hallmark IFN-g response	0.573096	2.34799	<0.0001	<0.0001
Hallmark complement	0.546096	2.22874	<0.0001	<0.0001
Hallmark allograft rejection	0.540339	2.20463	<0.0001	<0.0001
Hallmark oxidative phosphorylation	0.535183	2.16451	<0.0001	<0.0001
Hallmark inflammatory response	0.486048	2.01607	<0.0001	<0.0001
Hallmark IL-6–Jak–Stat3 signaling	0.534989	1.95118	<0.0001	0.000497355
Hallmark coagulation	0.493767	1.92175	<0.0001	0.000706066
Hallmark reactive oxygen species pathway	0.570615	1.89413	0.00185185	0.00157536
Hallmark apoptosis	0.474009	1.86195	<0.0001	0.00188621
Hallmark IFNa response	0.51016	1.85561	<0.0001	0.00185426
Hallmark Myc targets v2	0.540362	1.83714	<0.0001	0.0023633
Hallmark hypoxia	0.45145	1.83376	<0.0001	0.00230624
Hallmark adipogenesis	0.43371	1.79289	<0.0001	0.00283224
Hallmark Myc targets v1	0.425956	1.74987	<0.0001	0.00350289
Hallmark TNFa signaling via NFkB	0.423093	1.7366	<0.0001	0.00375624
Hallmark G2M checkpoint	0.43114	1.7351	<0.0001	0.00352147
Hallmark E2F targets	0.426592	1.73017	<0.0001	0.00340351
Hallmark androgen response	0.45976	1.70604	0.00511945	0.00422043
Hallmark mTORC1 signaling	0.413296	1.69489	<0.0001	0.00456939
Hallmark Kras signaling UP	0.410397	1.69034	<0.0001	0.00441004
Hallmark xenobiotic metabolism	0.412889	1.6724	0.00157978	0.00499749
Hallmark apical surface	0.511725	1.62845	0.0129151	0.00737004
Hallmark p53 pathway	0.386209	1.57962	<0.0001	0.0115383
Hallmark glycolysis	0.378809	1.55794	0.00311526	0.0142468
Hallmark NOTCH signaling	0.503889	1.54796	0.0262172	0.015186
