# Supplementary material for: Vps34-orchestrated lipid signaling processes regulate the transitional heterogeneity and functional adaptation of effector regulatory T cells
Source: PLoS Biol. 2025 Apr 11;23(4):e3003074. doi: 10.1371/journal.pbio.3003074 (PMC11990774; doi:10.1371/journal.pbio.3003074)
Supplement: S12 Table — (XLSX) [file pbio.3003074.s020.xlsx]

## Sheet: S12 Table
S12 Table. Chromatin accessibilty analysis in Atg14-deficient (Atg14 KO) cTregs versus control cTregs (upper) or Atg14-deficient eTregs versus control eTregs (lower). CD45.2+ control and Atg14-deficient cTregs and eTregs were sort-purified from the spleens of control and Foxp3CreAtg14fl/fl mixed bone marrow chimeras. Differentially accessible chromatin regions are defined as (|log2FC| > 0.5, P < …
Atg14-deficient cTregs vs. control cTregs (2,475 DA motifs)
Chromosome	Start	End	Nearest gene name	log2FC(Atg14 KO cTreg vs. control cTreg)	P value (Atg14 KO cTreg vs. control cTreg)
chr6	10690413	10690872	AA545190	-5.75783	0.0462168
chr13	38589602	38589947	Bloc1s5	-5.67358	0.0183921
chr14	51176317	51176576	Rnase2b	-5.48599	1.29928e-05
chr11	67082911	67083128	Myh3	-5.20498	0.000115521
chr16	16992324	16992590	Mapk1	-5.1503	2.04501e-05
chr14	70395326	70395525	Piwil2	-5.0392	0.00111259
chr4	147985327	147985511	Nppb	-4.77152	0.000121834
chr17	71138563	71138751	Lpin2	-4.69311	0.00051274
chr11	76699710	76699891	Tusc5	-4.67237	0.00330272
chr9	89267106	89267339	Mthfs	-4.28979	0.000638457
chr14	48202419	48202737	Gm6498	-4.20859	0.000355704
chr2	6964635	6964860	5031426D15Rik	-4.17286	0.000936563
chr14	73449190	73449430	Med4	-4.12381	0.000558319
chr7	117558915	117559003	Xylt1	-4.11828	0.0124482
chr7	68653634	68653860	Gm5334	-4.06146	0.00179192
chr15	75470037	75470249	Ly6l	-4.02403	0.00461824
chr6	48846874	48847074	Tmem176a	-3.92677	0.00614042
chr13	69656535	69656737	Nsun2	-3.91849	0.00323479
chr3	145392065	145392326	Col24a1	-3.8727	0.00157026
chr14	105167229	105167430	Rbm26	-3.85794	0.0135076
chrX	99853272	99853414	Tmem28	-3.79415	0.00793454
chr4	32137985	32138270	Map3k7	-3.79068	0.00811086
chr10	40285961	40286118	Amd2	-3.7362	0.0131689
chr16	51917998	51918261	Gm29686	-3.6086	0.00726626
chr15	39775586	39775834	Gm16291	-3.54446	0.00317042
chr10	69571616	69571879	Ank3	-3.50565	0.0217318
chr14	69823636	69823921	Pebp4	-3.50037	0.00148015
chr12	110560917	110561156	B930059L03Rik	-3.49968	0.0104888
chr5	136182158	136182357	Orai2	-3.48034	0.0132521
chr17	79341678	79341877	Cdc42ep3	-3.47723	0.0119085
chr2	52391102	52391346	Arl5a	-3.46174	0.013637
chr2	57174526	57174666	BB557941	-3.4457	0.0427817
chr5	93179831	93180030	Ccni	-3.44533	0.0288457
chr14	18264570	18264721	Rpl15	-3.33811	0.0314254
chr13	109789180	109789413	Mir1904	-3.32447	0.00391972
chr14	121099946	121100263	Farp1	-3.30677	0.00414362
chr5	114067853	114068085	Svop	-3.29107	0.0231337
chr15	58913879	58914085	Tatdn1	-3.26099	0.0309869
chr3	27121046	27121276	Ect2	-3.2453	0.0207628
chr1	50025477	50026149	C230029F24Rik	-3.23777	0.040388
chr2	144742488	144742731	Scp2d1	-3.21912	0.00649513
chr13	52818873	52819051	BB123696	-3.2015	0.00988874
chr10	102835924	102836119	Alx1	-3.09814	0.011003
chr2	144646534	144646730	Dtd1	-3.0899	0.0263606
chr10	88162164	88162399	Nup37	-3.0899	0.014143
chr15	76188580	76188755	Plec	-3.0876	0.0200518
chr11	90532177	90532338	Stxbp4	-3.07992	0.0450813
chr13	25137250	25137464	Dcdc2a	-3.07213	0.0169871
chr19	24900106	24900380	Foxd4	-3.06594	0.0294268
chr15	74470210	74470473	Gm32168	-3.06352	0.0268394
chrX	42481108	42481552	Sh2d1a	-3.04255	0.000189821
chr15	67161665	67161895	St3gal1	-3.01333	0.0270107
chr13	3782522	3782934	Calml3	-2.99064	0.00794931
chr1	39969131	39969342	Map4k4	-2.97659	0.0201966
chr2	52538677	52538876	Cacnb4	-2.9671	0.0227042
chrX	155256068	155256262	Acot9	-2.95804	0.00703907
chr12	41038965	41039307	Immp2l	-2.94905	0.0176552
chr11	108334692	108334891	Prkca	-2.93689	0.0387005
chr14	70962018	70962351	Gfra2	-2.90352	7.09423e-05
chr9	70965494	70965654	Lipc	-2.88592	0.0114843
chr4	131696041	131696341	Ptpru	-2.88468	0.00100994
chr1	164987880	164988162	Xcl1	-2.87554	0.00466034
chr12	71219579	71219742	2700049A03Rik	-2.87253	0.0253887
chr16	90893806	90894119	1110004E09Rik	-2.85612	0.00361209
chr6	120010680	120010869	Mir706	-2.85437	0.00461125
chr12	3973309	3973563	Pomc	-2.85038	0.0341729
chr14	17683633	17683809	Thrb	-2.83356	0.0499296
chr17	28750691	28750891	Mapk13	-2.8223	0.024329
chr3	67284205	67284395	Mlf1	-2.81468	0.0288245
chr13	86022955	86023159	Cox7c	-2.79775	0.0415884
chrX	167346501	167346778	Tlr7	-2.7931	0.0198807
chr17	13920946	13921184	Gm7168	-2.77411	0.0204313
chr12	65161441	65161577	Mis18bp1	-2.76277	0.037776
chr13	106928392	106928615	Ipo11	-2.75673	0.04573
chr2	121565084	121565305	Wdr76	-2.75297	0.0129303
chr14	50955912	50956512	Pnp2	-2.746	6.00548e-08
chr10	95681043	95681332	Nudt4	-2.74103	0.0324254
chr4	136651557	136651756	Lactbl1	-2.72365	0.0128448
chr6	140255104	140255410	Plekha5	-2.69652	0.00755405
chr13	113155746	113156022	1700084D21Rik	-2.6709	0.0109213
chr2	31950023	31950288	Aif1l	-2.66522	0.00981148
chr1	79683068	79683294	Ap1s3	-2.66132	0.00427563
chr5	76975845	76976032	Srp72	-2.65736	0.00577164
chrX	164269418	164269546	Pir	-2.63011	0.0338366
chr11	99244136	99244335	Krt222	-2.61105	0.0494158
chr5	118493584	118493773	Med13l	-2.60273	0.0416619
chr4	130947504	130947682	Matn1	-2.60119	0.0454048
chr2	43568570	43568834	Kynu	-2.59785	0.0182222
chr10	88627106	88627373	Mybpc1	-2.59241	0.0179368
chr9	79500333	79500613	Gm10635	-2.58968	0.00651523
chr14	34761493	34761663	Grid1	-2.57714	0.0237666
chr7	62382481	62382687	Magel2	-2.56454	0.0126573
chr4	110604032	110604259	Agbl4	-2.54136	0.0374632
chr3	153480427	153480743	1700012D16Rik	-2.53333	0.0131201
chr7	35991149	35991530	Zfp507	-2.52476	0.0005715
chr1	7153468	7153612	Pcmtd1	-2.52072	0.0136053
chr12	108494339	108494558	Evl	-2.51994	0.0196159
chr11	100399430	100399629	Gm12348	-2.51968	0.00472605
chr3	52302903	52303135	Foxo1	-2.51469	0.0136106
chr3	138827985	138828286	Tspan5	-2.50359	0.0156783
chr7	112859906	112860226	Rassf10	-2.49981	0.00172666
chr12	99541560	99541779	Gm26839	-2.49513	0.0270069
chr18	79284414	79284551	Setbp1	-2.47923	0.0246116
chr18	24736457	24736695	Fhod3	-2.47186	0.0409638
chr6	6860325	6860545	Dlx6os1	-2.45679	0.0160882
chr9	31851736	31851983	Barx2	-2.45102	0.0196115
chr5	117467046	117467442	Ksr2	-2.44886	0.00134826
chr3	39375497	39375802	Fat4	-2.4268	0.0148521
chr8	104493028	104493240	Terb1	-2.42467	0.0192497
chr17	84291282	84291585	Zfp36l2	-2.42007	0.0136314
chr7	62464407	62464618	Peg12	-2.40068	0.0262472
chr6	68252929	68253174	4930515G16Rik	-2.3683	0.0168809
chr19	18652659	18652948	Carnmt1	-2.35761	0.00426436
chr4	118139013	118139214	St3gal3	-2.35268	0.0262387
chr5	114091196	114091438	Svop	-2.349	0.0168904
chr3	136630369	136630561	Ppp3ca	-2.33359	0.0326854
chr4	144765862	144765995	Gm438	-2.33188	0.0205961
chr14	74822826	74823044	Esd	-2.32916	0.0097665
chr10	60186206	60186485	Chst3	-2.32505	0.0259579
chr5	128734116	128734286	Piwil1	-2.32141	0.0412782
chrX	166796426	166796671	Gm1720	-2.29416	0.00539226
chr11	86532926	86533147	Rps6kb1	-2.29382	0.0355998
chr5	108869408	108869659	Vmn2r9	-2.28974	0.00475038
chr8	121125326	121125519	Foxl1	-2.27418	0.0477522
chr18	38436424	38436623	Ndfip1	-2.24937	0.0211006
chr17	30208405	30208660	Gm6402	-2.24808	0.0315207
chr9	106318263	106318452	Poc1a	-2.24417	0.0337523
chr1	106231428	106231734	Phlpp1	-2.23742	0.0147112
chr11	53605764	53605902	Il4	-2.2291	0.0306812
chr2	161185189	161185393	Chd6	-2.22706	0.0119499
chr9	120020282	120020560	Xirp1	-2.21467	0.00078726
chr1	87132389	87132697	Akp3	-2.21344	0.0240221
chr8	117362504	117362768	Cmip	-2.21152	0.006958
chr9	35430526	35430914	Cdon	-2.21064	0.0261668
chr4	101329149	101329348	Mir101a	-2.21034	0.0113551
chr14	53878738	53878916	Dad1	-2.20798	0.0423959
chr2	168902705	168902955	Zfp64	-2.19509	0.00527218
chr11	97018645	97018906	Sp6	-2.19494	0.00104728
chr17	71466824	71467038	Smchd1	-2.19284	0.0494405
chr17	44026695	44026916	Enpp5	-2.19178	0.0119435
chr11	50250799	50251028	Ltc4s	-2.18378	0.0304954
chr19	16353697	16353896	Mir496b	-2.16852	0.0161316
chr13	99606696	99606897	Map1b	-2.16565	0.0375403
chr4	101550602	101550904	Dnajc6	-2.16405	0.0211368
chr4	107719991	107720439	Dmrtb1	-2.15534	0.0113648
chr8	26965583	26965782	Zfp703	-2.15456	0.0386228
chr5	140148844	140149057	Mad1l1	-2.15006	0.0035515
chr12	71954337	71954620	Daam1	-2.14581	0.00535545
chr14	63024038	63024258	Defb43	-2.1393	0.0129507
chr10	12451211	12451478	Utrn	-2.12498	0.0404436
chr3	129590849	129591048	Gm35986	-2.12053	0.0378019
chr18	5715568	5715730	Zeb1	-2.12017	0.0256293
chr17	30327013	30327193	Gm6402	-2.11445	0.0245348
chr6	128901976	128902361	BC035044	-2.11215	0.000859974
chr3	108974987	108975347	Henmt1	-2.11086	0.00131426
chr3	32632877	32633081	Gnb4	-2.11007	0.0237282
chr10	75926507	75926736	Smarcb1	-2.08985	0.0119612
chr6	134543361	134543628	Lrp6	-2.07961	0.0212686
chr8	127429913	127430071	Pard3	-2.07907	0.0260979
chr7	133124138	133124389	Ctbp2	-2.07748	0.0161762
chr5	86812697	86813049	Ythdc1	-2.0747	0.00111127
chr1	156107427	156107774	Tor1aip2	-2.06468	0.00309665
chr7	49200267	49200701	9130015G15Rik	-2.05518	0.000996678
chr17	50479056	50479273	Plcl2	-2.05417	0.0339442
chr4	43861159	43861478	Olfr155	-2.05039	0.00666259
chr4	114300396	114300681	Trabd2b	-2.04783	0.0152282
chr11	86958135	86958413	Ypel2	-2.02744	0.0104458
chr6	145069022	145069236	Bcat1	-2.02158	0.0467435
chr9	5299072	5299256	Casp1	-2.02141	0.016103
chr13	42818452	42818656	Phactr1	-2.01955	0.0340206
chr15	12425222	12425512	Golph3	-2.01657	0.00564907
chr16	90047822	90048125	Tiam1	-2.01485	0.0203744
chr15	36123225	36123632	Rgs22	-2.01288	0.00510274
chr10	117050332	117050716	Lrrc10	-2.00714	0.0118829
chr6	39870946	39871250	Tmem178b	-2.00396	0.0149061
chr1	157555895	157556094	Sec16b	-2.00213	0.049596
chr16	37533796	37534047	Gtf2e1	-1.99923	0.0136922
chr10	123125999	123126258	Mon2	-1.99288	0.0436693
chr17	84971719	84971957	Ppm1b	-1.99265	0.0381334
chr11	29673420	29673672	Rtn4	-1.99203	0.00611808
chr12	113578315	113578560	Adam6a	-1.98618	0.0222219
chr19	26822526	26822775	4931403E22Rik	-1.96739	0.0496564
chr1	162646367	162646622	Myoc	-1.96393	0.0325501
chr19	43896337	43896728	Dnmbp	-1.96212	0.041622
chr14	75227444	75227800	Cpb2	-1.94833	0.00156275
chr1	61402332	61402939	9530026F06Rik	-1.9373	0.00184282
chr8	10722419	10722670	B930025P03Rik	-1.93109	0.0327998
chr3	155235546	155235827	Lrriq3	-1.93101	0.0273676
chr1	191995528	191995820	Mir3473c	-1.92972	0.00101433
chr10	51520163	51520367	Lilrb4a	-1.92635	0.0400983
chr4	139597967	139598085	Iffo2	-1.92078	0.0447681
chr3	100236711	100237141	Gdap2	-1.91716	0.00119864
chr13	30501937	30502138	Uqcrfs1	-1.91043	0.031947
chr12	79925362	79925738	9430078K24Rik	-1.90917	0.0085587
chr3	94484103	94484412	Celf3	-1.90129	0.014602
chrX	109148065	109148309	Gm6377	-1.89596	0.0326165
chr12	5119800	5120063	Atad2b	-1.89522	0.0346579
chr11	62396463	62396731	Ncor1	-1.88652	0.00729457
chr12	25407714	25407954	Gm17746	-1.87888	0.0368092
chr14	49829841	49830074	3632451O06Rik	-1.87505	0.0360401
chr6	100528064	100528307	1700049E22Rik	-1.87471	0.0354057
chr18	15149625	15149832	Kctd1	-1.87342	0.0340914
chr14	69135856	69136190	Nkx2-6	-1.87307	0.00236148
chr17	21268756	21268922	Vmn1r235	-1.87017	0.0257623
chr7	139916085	139916338	Kndc1	-1.86838	0.0133515
chr3	20236761	20236983	Cpa3	-1.86274	0.0327061
chr8	80763270	80763525	Smarca5	-1.86196	0.0053676
chr15	82081263	82081522	Mei1	-1.86156	0.0175317
chr4	110295862	110296116	Elavl4	-1.85991	0.0195664
chr10	82675196	82675452	Glt8d2	-1.85903	0.0423629
chr2	65832977	65833385	Csrnp3	-1.85689	0.00248301
chr19	46086459	46086663	Nolc1	-1.85247	0.0260819
chr13	111967830	111968079	Gm15326	-1.85136	0.0189136
chr16	35316800	35317119	Sec22a	-1.85065	0.0169495
chr5	30207351	30207547	Adgrf3	-1.83201	0.0337915
chr3	130788070	130788331	Rpl34	-1.82876	0.0176342
chr14	69774789	69775244	Tnfrsf10b	-1.81825	0.00459219
chr9	108010395	108010847	Ip6k1	-1.80638	0.00344443
chr8	104416161	104416412	Cmtm4	-1.80567	0.0331277
chr12	55007552	55007964	Baz1a	-1.77797	0.00136805
chr8	46714471	46714666	Gm16675	-1.77539	0.0296711
chr3	138240524	138240802	0610031O16Rik	-1.77352	0.00776912
chr12	3356849	3357209	Kif3c	-1.76966	0.00871036
chr6	122496627	122496803	Rimklb	-1.76662	0.0330441
chr12	9569973	9570349	1700022H16Rik	-1.75833	0.00483252
chr5	28416088	28416332	9530036O11Rik	-1.75398	0.040486
chr4	154825832	154826116	Ttc34	-1.75316	0.0423759
chr8	80057816	80058147	Hhip	-1.75258	0.0314167
chr2	114413038	114413440	Zfp770	-1.74925	0.0176955
chr19	9107405	9107636	Scgb1a1	-1.74889	0.0399275
chr2	178327382	178327732	Sycp2	-1.74863	0.00764626
chr4	48680744	48681299	Cavin4	-1.74747	0.000626743
chr5	111123436	111123635	Mir701	-1.73261	0.0354061
chr9	79680954	79681283	Col12a1	-1.71884	0.0162455
chr14	64212573	64212792	Prss52	-1.71717	0.0357729
chr6	56901372	56901623	Nt5c3	-1.71194	0.0032509
chr17	66485780	66486072	Rab12	-1.70887	0.000145488
chr8	11779884	11780228	Arhgef7	-1.70543	0.0122357
chr16	96852472	96852700	Dscam	-1.70461	0.0313998
chr8	81823210	81823419	Inpp4b	-1.70454	0.0281936
chr8	46700671	46700971	Gm16675	-1.70236	0.00851444
chrX	73639222	73639613	Dusp9	-1.69955	0.00537326
chr18	61230189	61230525	Pde6a	-1.6995	0.0317616
chr1	132168003	132168452	Lemd1	-1.69927	0.00573484
chr16	58991203	58991518	Olfr183	-1.69708	0.0461322
chr13	39440944	39441226	Slc35b3	-1.69575	0.0120823
chr8	12896562	12896899	Mcf2l	-1.68823	0.0257192
chr14	120453572	120453893	Rap2a	-1.68419	0.0289029
chr3	138194000	138194260	4930579F01Rik	-1.68387	0.0191178
chr4	3608420	3608675	Tgs1	-1.68293	0.0199341
chr11	53810233	53810606	Irf1	-1.6812	0.0397556
chr16	18493222	18493546	Gnb1l	-1.68027	0.0236475
chr2	73605027	73605706	Chn1os3	-1.67936	0.0263275
chr7	116307561	116307760	Plekha7	-1.66321	0.023157
chr10	4593908	4594169	Esr1	-1.65894	0.00657678
chr2	5367413	5367778	Mir466d	-1.65887	0.0246519
chr15	81745856	81746090	Zc3h7b	-1.65858	0.0425921
chr10	16637081	16637340	Gm20125	-1.65607	0.0190564
chr17	34952718	34952917	1110038B12Rik	-1.65607	0.0281713
chr19	3935854	3936097	Unc93b1	-1.65377	0.0432574
chr4	122870853	122871093	Cap1	-1.64974	0.0190873
chr3	127322910	127323245	Ank2	-1.64937	0.00137274
chr1	40844740	40844972	Tmem182	-1.63974	0.0319921
chr2	155584179	155584389	Gss	-1.6372	0.0371479
chr8	109705807	109705937	Zfp821	-1.63625	0.00958692
chr9	43988068	43988306	Thy1	-1.62737	0.0303573
chr3	69697283	69697479	Nmd3	-1.62713	0.0253586
chr4	53884745	53884994	Tmem38b	-1.62596	0.0208642
chr4	43711881	43712095	Olfr71	-1.6224	0.0320769
chrX	104814418	104814755	1700121L16Rik	-1.61898	0.0215462
chr6	37055119	37055487	Dgki	-1.61634	0.0184192
chr1	75248419	75248705	Dnajb2	-1.61621	0.00375864
chr5	114620316	114620616	Trpv4	-1.61617	0.00654696
chr10	100542911	100543315	4930430F08Rik	-1.61552	0.00662302
chr15	39354504	39355155	Rims2	-1.61534	0.00738897
chrX	155376655	155376891	Prdx4	-1.61195	0.0352051
chr10	79897608	79897955	Cfd	-1.61083	0.012895
chr12	34545463	34545744	Hdac9	-1.61003	0.0186443
chr19	53338725	53338977	Mxi1	-1.60952	0.0454369
chr10	128750316	128750633	Pym1	-1.60939	0.0100156
chr4	56619047	56619366	Actl7b	-1.6071	0.00676642
chr3	89279569	89279826	Efna1	-1.60331	0.0182443
chr2	77061952	77062181	Ttn	-1.60247	0.0390802
chr7	73654249	73654514	Gm4971	-1.60246	0.0112368
chr9	14080254	14080613	Sesn3	-1.60124	0.0109426
chr3	157931651	157931919	Cth	-1.60112	0.01604
chr9	51779289	51779597	Arhgap20	-1.59822	0.0029909
chr17	50814159	50814419	Btg3	-1.59647	0.0384838
chr5	5055441	5055726	Cdk14	-1.59579	0.0153191
chr5	117068302	117068503	Suds3	-1.59558	0.0437958
chr17	52103521	52103844	Gm19585	-1.59443	0.00498427
chr4	99985840	99986094	Pgm2	-1.59436	0.0343442
chrX	8948500	8948737	Fthl17b	-1.59308	0.0382251
chr13	103841360	103842001	Srek1	-1.58371	0.0160032
chr3	81996067	81996361	Asic5	-1.58365	0.00446275
chr11	43755401	43755669	Ttc1	-1.57671	0.0274778
chr6	146391230	146391547	Itpr2	-1.57518	0.0317671
chr12	84851435	84851715	D030025P21Rik	-1.57424	0.0309283
chr16	13351329	13351598	Mkl2	-1.56876	0.0166758
chr14	76532844	76533096	4930444M15Rik	-1.56841	0.0479419
chr15	7460133	7460451	Egflam	-1.56745	0.0107965
chr2	27414334	27414604	Vav2	-1.56728	0.00441232
chr12	82946575	82946861	1700085C21Rik	-1.56659	0.0361685
chr4	119932731	119932941	Hivep3	-1.56344	0.0449503
chr10	16813107	16813387	Gm20125	-1.56154	0.0342
chr10	108332767	108332909	Pawr	-1.55414	0.0496697
chr9	44502110	44502366	Bcl9l	-1.54926	0.0389945
chr16	57568977	57569352	Filip1l	-1.54762	0.00104415
chr7	101414236	101414549	Pde2a	-1.5451	0.00684927
chr17	79043750	79044022	Qpct	-1.5407	0.0131822
chr1	69589872	69590156	Ikzf2	-1.54028	0.0251463
chr9	7670632	7670874	Mmp7	-1.54005	0.042502
chr2	72398360	72398608	Cdca7	-1.53892	0.0187921
chr1	151820509	151820783	Edem3	-1.53821	0.0211608
chr17	62882940	62883259	Efna5	-1.53661	0.0428829
chr7	132600062	132600381	Nkx1-2	-1.53583	0.0241833
chr13	94306725	94307011	Scamp1	-1.53158	0.013926
chr10	88332447	88332639	Dram1	-1.53078	0.0457875
chr17	49172675	49173365	1700008K24Rik	-1.52987	0.0308739
chr18	70992898	70993157	Mbd2	-1.52899	0.0179612
chr11	113618691	113618852	Sstr2	-1.5266	0.0239846
chr2	46372862	46373158	1700019E08Rik	-1.52477	0.00465838
chr6	140520967	140521222	Plekha5	-1.52254	0.0369784
chr6	124072816	124073129	Vmn2r26	-1.52232	0.0477054
chr17	4767992	4768287	4930517M08Rik	-1.52216	0.0437447
chr3	32656001	32656344	Gnb4	-1.52074	0.0124111
chr10	14019346	14019557	Hivep2	-1.52063	0.0468409
chr7	142255619	142255880	Gm4559	-1.51718	0.0352346
chr17	53596031	53596206	Kat2b	-1.51393	0.0467755
chr4	129047780	129048029	Rnf19b	-1.51252	0.0258883
chr8	25009667	25009954	Adam9	-1.509	0.0288746
chr9	85679928	85680641	Ibtk	-1.5089	0.0106476
chr8	115531334	115531635	Maf	-1.50474	0.021867
chr19	34725453	34725703	Slc16a12	-1.50272	0.0298018
chr1	156870631	156870953	Angptl1	-1.50261	0.0217972
chr17	14907085	14907390	Wdr27	-1.50048	0.00708993
chr18	62253910	62254240	Htr4	-1.49597	0.00677932
chr4	132344748	132344900	Rcc1	-1.49413	0.0488201
chr12	115121342	115121593	Mir6388	-1.49411	0.0122691
chr2	44427422	44427849	Arhgap15os	-1.49312	0.0304747
chr4	75063339	75063584	Dmac1	-1.4909	0.0484295
chr10	5322696	5322955	Syne1	-1.49088	0.0415889
chr1	66932009	66932301	Myl1	-1.48996	0.0257606
chr1	20554485	20554732	Pkhd1	-1.48877	0.0478254
chr4	49688646	49688959	Ppp3r2	-1.48848	0.0103862
chrX	52934559	52934829	Phf6	-1.48474	0.00436253
chr3	9710989	9711245	Zfp704	-1.48414	0.0372353
chr14	72629707	72629945	Fndc3a	-1.48363	0.031441
chr8	123807064	123807335	Rab4a	-1.48015	0.0285005
chr3	159506523	159506754	Depdc1a	-1.47595	0.0412892
chr1	160842603	160842974	Rabgap1l	-1.47449	0.00402807
chr2	93420017	93420232	Mir7001	-1.46957	0.0165688
chr2	101159348	101159601	Rag2	-1.46037	0.0393077
chr6	22366884	22367307	Fam3c	-1.45517	0.00379506
chr2	45023837	45024327	Mir5129	-1.4542	0.0297287
chr4	137879821	137880092	Ece1	-1.45288	0.0470384
chr19	32127242	32127507	Asah2	-1.4511	0.0354172
chr14	46818734	46819075	Gmfb	-1.45034	9.82404e-06
chr19	18598456	18598893	Ostf1	-1.44812	0.00032945
chr4	55280775	55281042	Rad23b	-1.44484	0.0301754
chr10	25198594	25198953	Akap7	-1.44235	0.00669993
chr19	17296146	17296393	Gcnt1	-1.43701	0.0499087
chr1	58029616	58029838	Aox1	-1.4362	0.0472952
chr8	104541026	104541329	Car7	-1.43584	0.0281871
chr2	94052023	94052366	Alkbh3	-1.43064	0.0389038
chr8	22496851	22497083	Smim19	-1.42794	0.0385077
chr9	63714611	63714860	Smad3	-1.42491	0.0142939
chr18	6144886	6145201	Arhgap12	-1.42397	0.0331182
chr18	89214950	89215216	Cd226	-1.42221	0.0122943
chr4	19311074	19311403	Cngb3	-1.42158	0.0176824
chr15	101231043	101231330	A330009N23Rik	-1.42147	0.019149
chr3	7535163	7535463	Zc2hc1a	-1.42095	0.00997989
chr2	93696122	93696480	Alx4	-1.42014	0.0489316
chr1	87174346	87174612	Prss56	-1.41853	0.0312032
chr3	137623560	137623851	Ddit4l	-1.41791	0.0300537
chr9	32272114	32272361	Arhgap32	-1.41307	0.0388315
chr1	74381453	74382005	Slc11a1	-1.41045	0.0499707
chr17	28467769	28468044	Fkbp5	-1.4098	0.0190738
chr2	118695704	118696007	Ankrd63	-1.40927	0.00464189
chrX	169880443	169880616	Mid1	-1.409	0.0240904
chr15	73591287	73591574	Slc45a4	-1.40514	0.00985985
chr11	86836464	86836741	Dhx40	-1.40391	0.00450782
chr14	70629488	70629746	Dmtn	-1.40036	0.0410834
chr5	83440310	83440560	Tecrl	-1.39884	0.0447942
chr4	139644070	139644350	Mir7020	-1.3974	0.0224941
chr18	37765767	37766030	Pcdhga12	-1.39459	0.0487113
chr11	16768072	16768342	Egfr	-1.39003	0.0404432
chr16	94816450	94816744	Kcnj6	-1.38675	0.0131956
chr9	51978898	51979190	Fdx1	-1.38518	0.0277128
chr7	121968892	121969120	Cog7	-1.38212	0.0450182
chr2	58589457	58589988	Upp2	-1.37383	0.0109725
chr2	167892027	167892304	Ptpn1	-1.37077	0.0163479
chr4	152247049	152247509	Gpr153	-1.3694	0.026706
chr3	148562233	148562519	Adgrl2	-1.36684	0.0295439
chr18	70576231	70576469	Mbd2	-1.36637	0.0294302
chr4	105957822	105958090	Gm12724	-1.36433	0.0372557
chr8	18768008	18768388	Angpt2	-1.36419	0.0210097
chr5	137424629	137425089	Zan	-1.36371	0.0172063
chr2	80734936	80735272	Nup35	-1.36276	0.0312101
chr15	89139916	89140511	Mapk12	-1.36248	0.0184036
chr7	116715639	116716079	Nucb2	-1.35823	0.0198681
chr13	32690393	32690587	Mylk4	-1.34933	0.0243128
chr19	7529058	7529396	Pla2g16	-1.3488	0.0229727
chr3	135206693	135206971	Cenpe	-1.3485	0.0361669
chr15	84663031	84663372	Prr5	-1.34734	0.0451399
chr3	126572973	126573221	Camk2d	-1.3454	0.0485245
chr1	9729521	9729777	1700034P13Rik	-1.34311	0.0252072
chr11	100486194	100486458	Mir7116	-1.34298	0.0359785
chr15	36779298	36779498	Ywhaz	-1.34236	0.0160224
chr16	84799862	84800389	Jam2	-1.34173	0.0438889
chr15	80011904	80012406	Pdgfb	-1.33802	0.0212151
chr14	48225970	48226604	Gm6498	-1.33778	0.030466
chr2	36008134	36008403	Ttll11	-1.33576	0.0384725
chr7	75800567	75800861	Klhl25	-1.33486	0.000439621
chr12	73537762	73538118	Tmem30b	-1.33289	0.0188269
chr10	87596723	87597408	Pah	-1.33062	0.0139895
chr7	28568265	28568580	Mir7049	-1.33016	0.0240451
chr18	13972578	13972937	Zfp521	-1.32889	0.0468154
chr7	90426251	90426620	Ccdc89	-1.32511	0.00262754
chrX	50605121	50605315	Firre	-1.32466	0.0457102
chr14	78351590	78351901	Tnfsf11	-1.32263	0.0300616
chr19	4992955	4993268	Npas4	-1.32134	0.0262181
chr3	37370332	37370760	Fgf2	-1.31905	0.0227036
chr16	97308985	97309174	Bace2	-1.31533	0.0388983
chr19	34847086	34847400	Mir107	-1.31181	0.0222136
chr8	126539733	126540125	Irf2bp2	-1.31102	0.00691541
chr9	5298389	5298836	Casp1	-1.31013	0.000128137
chr10	44539423	44539703	Prdm1	-1.31007	0.0423115
chr4	32961497	32961879	Ankrd6	-1.30953	0.0374492
chr10	19968492	19968846	Map3k5	-1.30814	0.0386834
chr12	112897780	112898086	Mir6941	-1.30519	0.0385444
chr14	69145295	69145573	Nkx2-6	-1.30446	0.0105071
chr15	102753191	102753513	Gm38436	-1.30411	0.0211845
chr16	21488447	21488768	Vps8	-1.30372	0.005252
chr16	72979913	72980189	Robo1	-1.3037	0.0268336
chr19	20799531	20799795	Aldh1a7	-1.30314	0.0389765
chr1	131461007	131461578	Srgap2	-1.30003	0.0235057
chr1	91069707	91070009	Lrrfip1	-1.29805	0.0147225
chrX	167356003	167356285	Tlr7	-1.29747	0.0420505
chr5	149585848	149586663	Gm15997	-1.29686	0.00721501
chr3	75939509	75939889	Golim4	-1.29685	0.0439441
chr6	50372440	50372854	Osbpl3	-1.29167	0.00146573
chr17	34411206	34411495	BC051142	-1.29149	0.0248339
chr13	51088176	51088539	9430083A17Rik	-1.29132	0.0439485
chr19	18599705	18600065	Ostf1	-1.29026	0.0026421
chr9	21225232	21225431	Keap1	-1.28934	0.0355154
chr11	99310875	99311170	Krt25	-1.28885	0.0494881
chr6	119692802	119693045	Wnt5b	-1.28864	0.0320882
chr17	73152000	73152235	Lclat1	-1.28843	0.0426983
chr5	96218466	96218710	Mrpl1	-1.27896	0.0227096
chr13	34088155	34088443	Tubb2a	-1.27809	0.0390229
chr1	157079382	157079633	Tex35	-1.27639	0.0109311
chr15	51853572	51853858	Eif3h	-1.27603	0.0470901
chr4	48116256	48116553	Stx17	-1.27214	0.0157781
chr8	22434447	22434747	Mrps31	-1.2684	0.011914
chr13	114086462	114086743	A430090L17Rik	-1.2663	0.0406949
chr10	19008681	19008746	Tnfaip3	-1.26506	0.029087
chr12	8844772	8845076	Sdc1	-1.26234	0.0190528
chr10	53806762	53807031	Fam184a	-1.26127	0.0324926
chr6	112547267	112547621	Oxtr	-1.26074	0.0417876
chr13	17584887	17585136	Sugct	-1.25934	0.0496295
chr10	59959572	59959877	Ddit4	-1.25319	0.0246349
chr13	52822668	52822979	BB123696	-1.24995	0.0400204
chr14	70659078	70659502	Npm2	-1.24915	0.0264712
chr11	86872542	86872983	Dhx40	-1.24566	0.0103424
chr11	96536169	96536482	Skap1	-1.24019	0.0493811
chr6	130237687	130238048	Klra7	-1.24	0.0321776
chr3	127012592	127012857	Ank2	-1.23899	0.0424028
chr14	32516171	32516559	Ercc6	-1.23835	0.000455619
chr3	52029719	52030016	Maml3	-1.23759	0.0400644
chr12	69378578	69378905	Arf6	-1.23398	0.0145644
chr1	84780595	84780959	Trip12	-1.23227	0.0188479
chr4	135158706	135159038	Runx3	-1.22804	0.00474934
chr17	70979628	70979963	Myl12b	-1.22777	0.0149682
chr15	35306434	35306872	Osr2	-1.22614	0.0301928
chr14	51098343	51098664	Rnase4	-1.22584	0.017949
chrX	150511268	150511699	Alas2	-1.21848	0.00294199
chr5	100222315	100222688	2310034O05Rik	-1.21749	0.026914
chr3	10446624	10446981	Snx16	-1.21719	0.0149803
chr7	89146623	89147188	Tmem135	-1.2154	0.00657614
chr1	72870234	72870542	Igfbp5	-1.21519	0.0426773
chr19	46136415	46136706	Elovl3	-1.21373	0.00499413
chr16	55505697	55506099	Mir5118	-1.21312	0.0308901
chr14	105184911	105185188	Rbm26	-1.21108	0.0444474
chr8	61461947	61462592	Cbr4	-1.2109	0.0155197
chr16	11014406	11014914	Gm4262	-1.20981	0.0381378
chr2	90496751	90497050	Ptprj	-1.20254	0.0412665
chr4	150112925	150113217	Slc2a5	-1.20126	0.0167289
chr19	43921404	43921806	Dnmbp	-1.20054	0.00629668
chr3	95357090	95357430	Setdb1	-1.19889	0.00899382
chr5	134105818	134106191	Gatsl2	-1.19846	0.0480098
chr12	75495948	75496260	Gphb5	-1.19751	0.0164778
chr4	126811613	126812055	AU040320	-1.19486	0.0100228
chr4	137345771	137346121	Cdc42	-1.1895	0.0223759
chr17	27827068	27827346	D17Wsu92e	-1.18615	0.0211978
chr5	98016135	98016470	Antxr2	-1.18504	0.00623218
chr11	108204120	108204494	Prkca	-1.18483	0.0288556
chr8	95320259	95320526	Tepp	-1.184	0.0389499
chr3	84569540	84569885	Arfip1	-1.1833	0.00286154
chr11	46454656	46455076	Havcr2	-1.18155	0.0179972
chr18	3270212	3270407	Crem	-1.18072	0.0444889
chr5	36323583	36323863	Mir7689	-1.18059	0.0143998
chr1	97781693	97782147	Gin1	-1.17953	0.0445084
chr11	98348140	98348440	Ppp1r1b	-1.17787	0.0423334
chr9	118706224	118707013	Itga9	-1.17223	0.000917525
chr1	161613655	161614021	Tnfsf18	-1.17063	0.0436355
chr9	51032939	51033886	Sik2	-1.1703	0.00316427
chr18	39654097	39654391	Pabpc2	-1.16964	0.0107629
chr2	68291308	68291650	Stk39	-1.16763	0.00872043
chr19	18663921	18664216	Carnmt1	-1.16525	0.0447483
chr4	129059297	129059489	Rnf19b	-1.16351	0.0382418
chr3	20864200	20864656	Agtr1b	-1.16288	0.0117327
chr2	155627067	155627357	Mir499	-1.16218	0.0307995
chrX	23767870	23768211	Wdr44	-1.162	0.0350922
chr9	117400328	117400801	Rbms3	-1.16113	0.0150246
chr1	158953608	158953892	Pappa2	-1.16041	0.00778735
chr9	41107216	41107528	Ubash3b	-1.15683	0.0496117
chr1	39651143	39651513	Creg2	-1.15618	0.0295296
chr1	136538183	136538604	Kif14	-1.15257	0.01204
chr2	160578740	160579043	Top1	-1.14776	0.00543636
chr15	98893972	98894372	Dhh	-1.14735	0.0369299
chr14	51930874	51931151	Rnase13	-1.14344	0.0262606
chr13	116966976	116967335	Parp8	-1.14296	0.0153331
chr9	85414487	85414756	Fam46a	-1.13826	0.0369654
chr10	12974594	12974988	Stx11	-1.13766	0.0410126
chr7	142293896	142294173	Krtap5-1	-1.1368	0.0439328
chr6	31525536	31525835	Podxl	-1.13385	0.0468508
chr13	28635082	28635525	Mir6368	-1.13372	0.0359052
chr13	93332524	93332875	Homer1	-1.13224	0.0377283
chr16	38636850	38637071	Tmem39a	-1.13174	0.0185322
chr10	71399980	71400334	Ipmk	-1.13121	0.00264441
chr19	21628985	21629414	1110059E24Rik	-1.13086	0.00356856
chr2	51935965	51936157	Rbm43	-1.13062	0.012499
chr1	106602692	106602964	Mir3473f	-1.12884	0.0326917
chr1	170767032	170767343	Atf6	-1.1274	0.0463678
chr11	90349504	90350702	Hlf	-1.1235	0.0145609
chr2	68485190	68485485	Stk39	-1.12004	0.0222734
chr17	53402864	53403271	Efhb	-1.11657	0.0299791
chr12	100106360	100106603	Psmc1	-1.1162	0.0490433
chr12	107908914	107909208	Bcl11b	-1.11525	0.0452144
chr12	112877691	112877976	Gpr132	-1.11459	0.0281143
chr11	35985775	35986497	Wwc1	-1.11254	0.0226004
chr6	100791963	100792462	Ppp4r2	-1.11072	0.0264166
chr12	100420321	100420806	Ttc7b	-1.10704	0.0224712
chr10	82789195	82789568	1700028I16Rik	-1.10475	0.0228724
chr1	152768848	152769059	Arpc5	-1.10086	0.00267065
chr7	89222659	89222934	Tmem135	-1.09989	0.0472953
chr11	49652794	49653076	Scgb3a1	-1.09589	0.0360078
chrX	12081074	12081372	Bcor	-1.09513	0.0275676
chr8	40422003	40422636	Zdhhc2	-1.09418	0.0375018
chr2	146423731	146424062	Ralgapa2	-1.09037	0.0435626
chr14	62798571	62799247	Ints6	-1.08867	0.000630603
chr19	14437240	14437599	Rnu6	-1.08766	0.0357859
chr15	10599410	10599843	Gm10389	-1.08594	0.00618706
chr14	50981214	50981738	Pnp2	-1.0854	0.0136061
chr6	15716878	15717103	Mdfic	-1.08441	0.0427812
chr6	33126629	33126972	Chchd3	-1.08077	0.00946012
chr15	98510492	98510760	Snora34	-1.08015	0.0406713
chr1	63659601	63659878	Dytn	-1.07972	0.01352
chr1	143466076	143466486	B3galt2	-1.07911	0.0432072
chr11	44616920	44617397	Ebf1	-1.07598	0.0316118
chr7	66101870	66102203	Chsy1	-1.07469	0.0356127
chr7	142371897	142372470	Ifitm10	-1.07381	0.042215
chr6	48629304	48629710	AI854703	-1.07213	0.0201468
chr4	53905594	53905882	Tmem38b	-1.06806	0.0375143
chr19	19111106	19111497	Rorb	-1.06717	0.002897
chr6	124480337	124480589	C1rl	-1.06682	0.0480829
chr17	79584437	79584802	Rmdn2	-1.06533	0.0265496
chr11	69411761	69411988	Kdm6b	-1.05994	0.0197567
chr8	3204780	3205536	Insr	-1.05954	0.0101234
chr10	25488551	25488843	Smlr1	-1.05895	0.0413292
chr18	10532426	10532635	Esco1	-1.05878	0.02184
chr15	44753387	44753683	Sybu	-1.0561	0.0279768
chr2	72035616	72035998	Rapgef4	-1.05578	0.0287179
chr19	53248063	53248431	1700001K23Rik	-1.05482	0.0229059
chr12	55505989	55506304	Nfkbia	-1.05466	0.0249235
chr4	110287462	110287722	Elavl4	-1.05397	0.0486122
chr15	25271953	25272271	Basp1	-1.05304	0.0164467
chr15	39196671	39197001	Rims2	-1.0524	0.0369314
chr12	88405169	88405436	3200001D21Rik	-1.05217	0.0065359
chr8	36030287	36030519	Prag1	-1.04959	0.0441788
chr1	134556263	134556424	Kdm5b	-1.04958	0.0412328
chr16	20695923	20696249	Fam131a	-1.04954	0.0215038
chr2	109221513	109221856	Mettl15	-1.04782	0.0483
chr2	130501244	130502032	Ptpra	-1.04757	0.0196666
chr3	32615352	32615631	Gnb4	-1.04681	0.0183104
chr15	66845919	66846304	Sla	-1.04498	0.0229744
chr6	95223563	95223860	Kbtbd8	-1.04281	0.0143299
chr7	31208127	31208605	Gm10640	-1.04	0.0163453
chr15	83526525	83526986	Bik	-1.03768	0.0201725
chr5	140659550	140659895	Ttyh3	-1.0376	0.0116318
chr6	122447821	122448343	Rimklb	-1.03505	0.0353059
chr12	110375203	110375586	Ppp2r5c	-1.03496	0.00494775
chr2	104817582	104817813	Qser1	-1.03494	0.0165382
chr10	98775380	98775703	Atp2b1	-1.03478	0.0157744
chr7	35901880	35902184	Zfp507	-1.03273	0.0371869
chr5	140207200	140207531	Mad1l1	-1.03158	0.0271873
chr6	134120629	134121059	Etv6	-1.0291	0.0312552
chr5	113173374	113173662	2900026A02Rik	-1.02865	0.0439108
chr1	138835394	138835693	Lhx9	-1.02828	0.0424038
chr4	110672663	110673235	Agbl4	-1.02651	0.00116712
chr8	124896698	124896902	Exoc8	-1.02589	0.0483093
chr8	65110465	65110769	BC030870	-1.02572	0.0430504
chr15	78576491	78576772	Rac2	-1.02529	0.0269038
chr7	49753121	49753352	Htatip2	-1.02414	0.0154079
chr13	5803694	5803978	1700016G22Rik	-1.01843	0.0382011
chr7	98589089	98589394	Emsy	-1.01793	0.035779
chr12	73876422	73876923	Hif1a	-1.01618	0.00594412
chr4	111073758	111074427	Bend5	-1.01589	0.0235519
chr13	45623701	45624294	Gmpr	-1.01428	0.0275465
chr8	84871433	84871709	Syce2	-1.01424	0.0449121
chr17	53581966	53582682	Kat2b	-1.01214	3.72248e-05
chr4	41503035	41503423	AI464131	-1.01189	0.0093466
chr19	8990783	8990982	Ahnak	-1.01053	0.0418028
chr9	98976607	98976854	Faim	-1.0089	0.0493607
chr6	125425340	125425687	Plekhg6	-1.00778	0.00415218
chr7	132824377	132824732	Fam53b	-1.00697	0.0440346
chr13	45837547	45838094	Atxn1	-1.00696	0.00862567
chr1	20969636	20970013	Efhc1	-1.00552	0.0410673
chr9	40807514	40808273	Hspa8	-1.00346	0.0132882
chr8	84256425	84256803	Mri1	-1.0033	0.002132
chr2	178137537	178137864	Phactr3	-1.00272	0.0353657
chr12	86795843	86796205	Lrrc74a	-0.996152	0.0168061
chr18	65007810	65008134	Nedd4l	-0.992663	0.0457768
chr10	58480018	58480515	Ccdc138	-0.987434	0.0359555
chr12	103553451	103553793	Ppp4r4	-0.984691	0.0276999
chr19	5001754	5002476	Npas4	-0.983692	0.0108919
chr5	120094624	120094951	Rbm19	-0.979578	0.0417662
chr6	85356842	85357531	Rab11fip5	-0.979565	0.039711
chr14	121261355	121261815	B930095G15Rik	-0.979556	0.0212438
chr2	163534947	163535276	Hnf4aos	-0.977654	0.00917451
chr13	5778504	5778774	1700016G22Rik	-0.971151	0.00678406
chr19	43623960	43624299	Nkx2-3	-0.970344	0.0251127
chrX	133692164	133692474	Pcdh19	-0.970229	0.00092354
chr7	4145855	4146054	Leng9	-0.970073	0.0413134
chr18	10776364	10776662	Mir133a-1	-0.969402	0.0496912
chr6	127215983	127216497	Ccnd2	-0.968522	0.0224163
chr13	108289505	108289875	Depdc1b	-0.967738	0.0388355
chr12	108205031	108205400	Ccnk	-0.966794	0.0406788
chr9	20961488	20961891	Dnmt1	-0.966117	0.035792
chr8	115276244	115276654	Maf	-0.965195	0.024811
chr5	120620710	120621026	Ddx54	-0.963653	0.04787
chr19	34162489	34163085	Ankrd22	-0.962067	0.0372523
chr4	110351265	110352089	Elavl4	-0.961667	0.00156127
chr8	122460476	122460904	Snai3	-0.960289	0.00864835
chr9	5308520	5309000	Casp4	-0.960277	2.87385e-06
chr5	33034132	33034434	Ywhah	-0.959463	0.0341662
chr1	21520237	21520657	Khdc1b	-0.95853	0.0122413
chrX	20771794	20772369	Usp11	-0.957721	0.0276323
chr8	85034733	85034989	Tnpo2	-0.957393	0.0221805
chr10	76961727	76962357	Pcbp3	-0.955975	4.33631e-05
chr8	13293702	13294076	Dcun1d2	-0.953695	0.0157663
chr11	88539929	88540376	0610039H22Rik	-0.950666	0.0438098
chr17	30559559	30559901	Btbd9	-0.945133	0.011327
chr19	32256729	32257364	Sgms1	-0.944763	0.0068972
chr12	110389415	110389792	Ppp2r5c	-0.9444	0.00544749
chr9	121924969	121925260	Cyp8b1	-0.942875	0.0483959
chr2	3294674	3295395	Nmt2	-0.942607	0.02784
chr6	72535232	72535457	Capg	-0.941979	0.0159399
chr9	57861880	57862216	Arid3b	-0.939394	0.041905
chr7	30443723	30443994	Aplp1	-0.936378	0.0292324
chr1	55806965	55807373	9130227L01Rik	-0.935396	0.0430959
chr7	84086462	84086886	Cemip	-0.934819	0.0139685
chr16	97961378	97961656	Zbtb21	-0.934685	0.0303844
chr11	109650185	109650594	Prkar1a	-0.93427	0.00354515
chr17	31809104	31809516	Sik1	-0.93297	0.047704
chr19	18607891	18608295	Ostf1	-0.929947	0.00150195
chr1	81287217	81287534	Nyap2	-0.928608	0.0290134
chr3	129557686	129557887	Gm35986	-0.927198	0.0294729
chr6	88927601	88927956	Tpra1	-0.927057	0.0341833
chr10	74823417	74823754	Gnaz	-0.925956	0.0392424
chr7	73617177	73617390	1810026B05Rik	-0.925684	0.032718
chr17	31790618	31791072	Sik1	-0.924955	0.00529752
chr8	88297990	88298486	Adcy7	-0.924287	0.00252466
chr15	44836258	44836568	A930017M01Rik	-0.922742	0.0213777
chr10	16600797	16601299	Gm20125	-0.92109	0.00636332
chr2	147083497	147084152	Nkx2-4	-0.918719	0.0244048
chr15	75940814	75941249	Zfp623	-0.917947	0.00639639
chr5	117135879	117136112	Taok3	-0.916732	0.0220236
chr19	18646462	18647257	Nmrk1	-0.9165	0.0004847
chr19	53433951	53434441	Mirt1	-0.915036	0.00989392
chr2	34249576	34250018	Pbx3	-0.912634	0.0305616
chr1	95267430	95267715	Fam174a	-0.912319	0.0403409
chr8	110969939	110970636	Ddx19a	-0.911851	0.0293958
chr4	45407694	45407940	Slc25a51	-0.909236	0.0317836
chr17	49171550	49171863	1700008K24Rik	-0.908885	0.0478554
chr6	121210497	121210980	Tuba8	-0.908847	0.0146282
chr10	75436700	75436913	4933407G14Rik	-0.907583	0.0225335
chr12	35755131	35755541	9130015A21Rik	-0.906548	0.00625099
chr10	121331000	121331349	Tbc1d30	-0.906255	0.00754411
chr2	174330701	174331018	Gnas	-0.906067	0.00962707
chr10	128895495	128895773	Gdf11	-0.905567	0.0228985
chr4	152332979	152333288	Chd5	-0.902545	0.0286246
chr14	32492528	32492912	Ercc6	-0.901893	0.0444229
chr14	59297327	59297767	Phf11a	-0.901549	0.0137842
chr6	31159343	31159618	Lncpint	-0.900695	0.0273553
chr1	107481549	107481850	Serpinb2	-0.900339	0.0273044
chr4	152273976	152274452	Gpr153	-0.900029	0.035559
chr10	8955733	8956365	Sash1	-0.899688	0.0143002
chr9	15103536	15104301	Hephl1	-0.899139	0.00508333
chr5	100917455	100917659	Gpat3	-0.898503	0.041153
chr8	79030047	79030345	Zfp827	-0.898261	0.0340937
chr17	45567190	45567572	Slc35b2	-0.889676	0.0167806
chr19	32956971	32957347	Pten	-0.888107	0.0411573
chr9	48986723	48986998	Usp28	-0.887681	0.0383602
chr12	80168119	80168606	2310015A10Rik	-0.88668	0.0376413
chr3	27330705	27331369	Tnfsf10	-0.88572	0.00893926
chr5	99499475	99500129	A930011G23Rik	-0.885525	0.0165317
chr8	85071978	85072267	Dhps	-0.88434	0.0401591
chr12	21142491	21143119	Asap2	-0.882446	0.0121088
chr9	96785261	96785602	C430002N11Rik	-0.881557	0.0192414
chr3	133582116	133582490	Tet2	-0.878819	0.0374853
chr17	3209478	3210121	Scaf8	-0.877746	0.00109935
chr14	45038034	45038388	Ptger2	-0.876674	0.00663052
chr6	49586517	49586942	Stk31	-0.874283	0.00155404
chr9	89793113	89793392	Mir184	-0.872877	0.0483101
chr16	22493355	22493717	9230117E06Rik	-0.872693	0.0272353
chr14	16251613	16251925	Oxsm	-0.8711	0.0485047
chr18	38014211	38014536	Arap3	-0.870601	0.0472903
chr9	88332420	88332872	Nt5e	-0.870054	0.018721
chr13	30659667	30660638	Dusp22	-0.868958	0.0013894
chrX	75577997	75578400	Rab39b	-0.867531	0.0419716
chr11	120990914	120991508	Csnk1d	-0.867278	0.0332277
chr13	109736358	109736645	Mir1904	-0.866878	0.0372287
chr2	154791818	154792006	Raly	-0.86646	0.0468213
chr9	40806560	40807263	Hspa8	-0.862233	0.0387963
chr8	64770812	64771601	Msmo1	-0.86191	0.0118558
chr2	21280861	21281145	Thnsl1	-0.860835	0.0351351
chr5	123603569	123604029	Vps33a	-0.860717	0.00611381
chr6	29396332	29396785	Ccdc136	-0.859923	0.0279317
chr3	137795620	137796291	Mir6380	-0.858462	0.000132593
chr4	63385298	63385581	Akna	-0.857736	0.0299042
chr17	25874704	25875200	Mettl26	-0.857441	0.0385617
chr17	57131727	57132197	Cd70	-0.855829	0.0157927
chr14	57679978	57680505	Xpo4	-0.855505	0.0497188
chr13	44530923	44531401	1700029N11Rik	-0.850065	0.0288439
chr10	7810005	7810363	Ppil4	-0.848936	0.0388011
chr13	89634191	89634533	Hapln1	-0.847557	0.0178504
chr1	80381369	80381698	Cul3	-0.842453	0.0339182
chr14	70647100	70647401	Fgf17	-0.842344	0.0406304
chr8	105515904	105516242	Hsd11b2	-0.84001	0.0202345
chr5	86782777	86783575	Ythdc1	-0.837271	0.0142686
chr18	78212091	78212442	Slc14a2	-0.837081	0.0453207
chr19	41646997	41647302	Mir8091	-0.836158	0.0490785
chr4	110286457	110286854	Elavl4	-0.834689	0.0224936
chr6	52211585	52211900	Hoxa3	-0.834631	0.0256958
chr5	134187454	134187680	Gtf2ird2	-0.834299	0.0246624
chr9	92499766	92500077	Plod2	-0.833581	0.0206147
chr6	121271981	121272897	Usp18	-0.832826	1.84696e-05
chr11	95075985	95077012	Itga3	-0.831904	0.0101118
chr15	53100462	53101080	Ext1	-0.830962	0.00339424
chr4	123183059	123183675	Hpcal4	-0.830831	0.0270102
chr5	36561439	36561876	Tbc1d14	-0.829827	0.0467332
chr14	74646148	74646769	Htr2a	-0.826138	0.0114537
chr8	77419880	77420077	0610038B21Rik	-0.825202	0.0226218
chrX	135652160	135652681	Prame	-0.824332	0.0270937
chr1	80855152	80855713	Dock10	-0.824209	0.00175543
chr9	60687804	60688341	Lrrc49	-0.823486	0.0206786
chr4	139310324	139310947	Pqlc2	-0.822996	0.00255756
chr3	137783941	137784361	Mir6380	-0.822896	0.0162633
chr12	33173649	33173982	Atxn7l1	-0.819593	0.0128369
chr10	17550017	17550598	Cited2	-0.817912	0.040449
chr4	3659953	3660330	2210414B05Rik	-0.817213	0.0489382
chr13	45906376	45907062	Atxn1	-0.816393	0.0365551
chr6	29264351	29264873	Hilpda	-0.816325	0.045084
chrX	21088810	21089382	Zfp300	-0.815385	0.0177741
chr2	65826724	65827291	Csrnp3	-0.81381	0.0427471
chr1	91962315	91962597	Twist2	-0.813749	0.0483571
chr6	65465245	65465737	C130060K24Rik	-0.813412	0.0158516
chr11	102189487	102189885	G6pc3	-0.811183	0.0274828
chr12	70937551	70938142	Actr10	-0.810687	0.00576829
chr6	17281024	17281568	Cav2	-0.808816	0.00750444
chr9	35105873	35106557	4930581F22Rik	-0.808792	0.0496836
chr8	111449744	111450151		-0.808303	0.0409357
chr17	28697339	28697832	Mapk14	-0.8083	0.0239976
chr19	36909679	36910265	Fgfbp3	-0.803152	0.015098
chr5	67756180	67756477	Atp8a1	-0.802426	0.0395127
chr19	32998811	32999212	Mir3970	-0.800915	0.0293164
chr16	59403716	59404039	Gabrr3	-0.798642	0.0276881
chr6	134927363	134927591	Lockd	-0.797949	0.0278042
chr4	111886607	111886947	Slc5a9	-0.796402	0.00976017
chr4	109430814	109431277	Ttc39a	-0.796114	0.0272407
chr4	63935975	63936294	Tnfsf8	-0.792893	0.0350288
chrX	59568025	59568397	Fgf13	-0.792141	0.0153165
chr2	32574927	32575254	Pip5kl1	-0.790724	0.022416
chr15	58415264	58415879	Fam91a1	-0.789642	0.0110968
chr15	97581671	97582023	Rpap3	-0.789234	0.0431102
chr8	69654723	69655021	Zfp964	-0.786836	0.0479321
chr9	102879591	102879904	Ryk	-0.784831	0.0443756
chr8	56530416	56530695	Cep44	-0.783977	0.0452348
chr8	128171125	128171768	Mir21c	-0.780209	0.026971
chr1	131096332	131096610	Mapkapk2	-0.778344	0.0369401
chr7	73530895	73531205	Chd2	-0.776863	0.044062
chr15	54919992	54920431	Enpp2	-0.776279	0.000423896
chr17	40763657	40764010	Crisp2	-0.775529	0.017033
chr3	104675276	104675828	Slc16a1	-0.774678	0.0343822
chr17	3104917	3105234	Scaf8	-0.774118	0.0484698
chr17	44027253	44027788	Enpp5	-0.77279	0.00549738
chr14	63195823	63196106	Neil2	-0.772163	0.026327
chr14	74834983	74835401	Esd	-0.771822	0.0227557
chr12	59133624	59133958	Mia2	-0.771651	0.0132235
chr9	25588603	25589059	Eepd1	-0.770414	0.0123826
chr1	171220874	171221137	Apoa2	-0.769526	0.00919371
chr8	88621502	88621790	Snx20	-0.768883	0.0494707
chr6	136547018	136547440	Atf7ip	-0.768253	0.0358916
chr6	115697603	115698105	Raf1	-0.766155	0.0371686
chr6	17635017	17635220	Capza2	-0.764777	0.034229
chr2	48476736	48477192	Acvr2a	-0.764605	0.0204272
chr1	105802974	105803301	Tnfrsf11a	-0.762156	0.0380202
chr1	192742585	192743213	Hhat	-0.761297	0.00426368
chr10	93882759	93883253	Metap2	-0.7609	0.0463661
chr7	45204362	45204810	Ccdc155	-0.76048	0.0277749
chr3	144703977	144704335	Sh3glb1	-0.75687	0.0263172
chr7	79349806	79350104	Rlbp1	-0.756181	0.0438394
chr10	110727827	110728141	E2f7	-0.756097	0.0398691
chr11	44544024	44544444	Rnf145	-0.754421	0.0403901
chr14	101949208	101949510	Lmo7	-0.753704	0.027508
chr14	72983475	72983844	Gm9199	-0.753453	0.0160677
chr9	32750208	32750470	Ets1	-0.750678	0.0272694
chr17	46110810	46111190	Mrps18a	-0.75043	0.0105727
chr3	131552646	131552958	Papss1	-0.748578	0.0334205
chr1	105356212	105357053	Rnf152	-0.746744	0.0335441
chr10	84928192	84928944	Ric8b	-0.741879	0.0388342
chr3	152926211	152926618	St6galnac5	-0.74149	0.0054147
chr11	69997177	69997494	Phf23	-0.739447	0.0451094
chr2	145794341	145794910	Rin2	-0.737379	0.013438
chr13	112791861	112792342	Plpp1	-0.73524	0.0329645
chrX	153932615	153932959	Gm15140	-0.734034	0.0251152
chr1	69498819	69499439	Ikzf2	-0.733772	0.0375287
chrX	68684665	68685183	Fmr1	-0.732954	0.0438087
chr4	111085328	111085783	Bend5	-0.727596	0.0198517
chr9	103111048	103111304	Rab6b	-0.726328	0.0466664
chr18	89233484	89234208	Cd226	-0.726219	0.0162146
chr2	68289150	68289625	Stk39	-0.724843	0.00441074
chr10	120197066	120197443	Irak3	-0.722279	0.0200334
chr2	109917343	109918060	Lgr4	-0.721696	0.000263613
chr18	32311607	32312112	Bin1	-0.721515	0.0101139
chr10	39376617	39377125	Fyn	-0.720894	0.00596347
chr5	146829553	146829953	Rpl21	-0.719552	0.000331739
chr5	91139303	91139955	Areg	-0.718941	0.00865342
chr7	108950208	108951028	Eif3f	-0.718195	0.000365632
chr4	49567612	49567983	Aldob	-0.717635	0.0203029
chr2	173274722	173275018	Pmepa1	-0.717088	0.0449992
chr7	130892928	130893443	Mir7061	-0.714623	0.00588914
chr5	148373271	148373730	Slc7a1	-0.713121	0.0403439
chr4	109665194	109665468	Cdkn2c	-0.712199	0.0358517
chr18	46447526	46448025	Mospd4	-0.710721	0.0145022
chr14	34401185	34401508	Mmrn2	-0.706065	0.0353112
chr12	98577937	98578357	Kcnk10	-0.704299	0.00755922
chr10	77021417	77021764	Gm3137	-0.700811	0.048183
chr3	135290291	135290643	Bdh2	-0.699732	0.0309759
chr2	32583439	32583785	St6galnac4	-0.699545	0.0451571
chr5	66151264	66151733	Rbm47	-0.697781	0.0345325
chr15	36167725	36168029	Fbxo43	-0.695338	0.0263755
chr9	51238820	51239359	Pou2af1	-0.694074	0.0448881
chr4	120854663	120855162	Rims3	-0.693893	0.0355687
JH584304.1	37366	37747		-0.689555	0.0110307
chr1	137917442	137917794	Mir181a-1	-0.686848	0.0393938
chr3	85888426	85888766	Glt28d2	-0.686688	0.0440182
chr6	50776805	50777565	C530044C16Rik	-0.686181	0.0416515
chr6	83863476	83863941	Paip2b	-0.684701	0.0142509
chr17	7163915	7164381	Rps6ka2	-0.683712	0.00615104
chr9	124438878	124439906	4930526I15Rik	-0.682244	0.0321475
chr13	81761824	81762136	Cetn3	-0.680911	0.0309286
chr5	121836755	121837360	Sh2b3	-0.677042	0.0310521
chr18	12643505	12643947	Ttc39c	-0.676769	0.0212505
chr19	5704095	5704531	Kcnk7	-0.674665	0.0402744
chr2	72183732	72184147	Map3k20	-0.673893	0.0465155
chr18	56737339	56737812	Lmnb1	-0.670125	0.00737676
chr10	62110758	62111213	Fam241b	-0.668168	0.00573
chr9	13701661	13702173	Maml2	-0.66638	0.0358468
chr13	112289276	112289780	Ankrd55	-0.665872	0.0140653
chr13	43768837	43769280	Cd83	-0.665575	0.0201976
chr14	54225044	54225438	Dad1	-0.664153	0.0150258
chr12	3780316	3780621	Dnmt3a	-0.663679	0.0366281
chr2	104887923	104888235	Ccdc73	-0.663098	0.0470323
chr4	59806590	59806966	Snx30	-0.662886	0.030298
chr19	34846063	34846941	Mir107	-0.662316	0.0125764
chr14	14706426	14706835	Slc4a7	-0.660911	0.00754784
chr4	21776748	21777281	Usp45	-0.652813	0.0418456
chr9	37489703	37490116	Msantd2	-0.652502	0.0180604
chr11	34008764	34009150	Kcnip1	-0.651779	0.044954
chr19	33265193	33265630	Mir3970	-0.650854	0.0129377
chr4	108118248	108118763	Scp2	-0.65011	0.0175467
chr19	47507221	47507552	Gm19557	-0.650032	0.036319
chr1	74438027	74438500	Vil1	-0.648977	0.00926727
chr16	30024613	30025141	9030404E10Rik	-0.648119	0.00800267
chr1	151564409	151564761	Fam129a	-0.647812	0.0195472
chr1	34433830	34434430	Mir5103	-0.647792	0.0467272
chr13	119835606	119835926	AF067063	-0.646892	0.0221819
chr14	31206531	31206990	Nisch	-0.646594	0.00545657
chr14	86714147	86714675	Diaph3	-0.646496	0.023631
chr10	117675670	117676344	Mdm2	-0.642192	0.0321362
chr9	103111624	103112135	Rab6b	-0.641346	0.0150323
chr5	120510954	120511386	Slc8b1	-0.640437	0.0373258
chr2	91444489	91444857	1110051M20Rik	-0.638406	0.0169031
chr13	85359110	85359568	Rasa1	-0.638169	0.00853256
chr10	128716110	128716653	Pmel	-0.635444	0.015592
chr3	145653186	145653648	Cyr61	-0.635288	0.0346372
chr4	59682488	59683098	E130308A19Rik	-0.63425	0.00466927
chr4	6443929	6444464	Nsmaf	-0.631598	0.0108365
chr2	130284279	130284638	Idh3b	-0.631225	0.0373474
chr7	141443896	141444176	Pidd1	-0.626466	0.041464
chr8	56443438	56444145	4930518J21Rik	-0.625797	0.01277
chr6	53067753	53069027	Jazf1	-0.625564	0.000945209
chr7	75366584	75366853	Sv2b	-0.623984	0.0477978
chr18	39656114	39656641	Pabpc2	-0.619915	0.0239782
chr19	47915236	47915706	Itprip	-0.619716	0.0392488
chr17	46160095	46160482	Gtpbp2	-0.619714	0.0131678
chr19	53536720	53537108	Dusp5	-0.618987	0.0390206
chr9	43105626	43106203	Arhgef12	-0.618043	0.0318199
chr2	25706508	25707204	Bmyc	-0.617544	0.0116724
chr6	70768792	70769110	Rpia	-0.616889	0.037108
chr7	43480911	43481660	Iglon5	-0.614418	0.0198208
chr13	6642426	6642704	Pfkp	-0.607531	0.0496536
chr16	95990282	95991085	Psmg1	-0.607498	0.0146233
chr8	40423287	40424354	Zdhhc2	-0.607091	0.000494574
chr11	104607747	104608314	Itgb3	-0.606386	0.021896
chr11	62731328	62732135	Zfp287	-0.60539	0.00178244
chr7	19093763	19094196	Six5	-0.603862	0.0123492
chr14	63860103	63860655	Pinx1	-0.603201	0.0121334
chr5	124943616	124944855	Rflna	-0.600551	0.0090848
chr18	76929804	76930308	Ier3ip1	-0.600268	0.0136804
chr6	114894541	114894997	Vgll4	-0.599289	0.033213
chr10	75839039	75839514	Gstt2	-0.599129	0.0172844
chr2	119337797	119338313	Gm14207	-0.597027	0.0350326
JH584304.1	31426	31822		-0.596851	0.00961913
chr2	68350659	68351028	Stk39	-0.595121	0.0361055
chr17	36083244	36084435	H2-Bl	-0.594273	0.0249255
chrX	20291375	20292051	Slc9a7	-0.594069	0.0462651
chr11	104550116	104550881	Cdc27	-0.593536	0.0228739
chr15	100422877	100423315	Slc11a2	-0.591869	0.0240982
chr6	115838277	115838662	Efcab12	-0.591361	0.0492278
chr10	62500265	62500573	Srgn	-0.591239	0.0417516
chr3	96580150	96580517	Gm15441	-0.588291	0.0259575
chr1	165642224	165642764	Mpzl1	-0.586898	0.0267748
chr5	123140990	123141454	Setd1b	-0.586493	0.0224337
chr17	84893221	84893821	Ppm1b	-0.586186	0.0157862
chr7	25683566	25683845	B9d2	-0.586149	0.0294482
chr10	37337091	37337681	Marcks	-0.585251	0.0264564
chr11	34737177	34737640	Dock2	-0.585176	0.0422753
GL456370.1	19009	19379		-0.585105	0.0492007
chr4	152138304	152139174	Espn	-0.584332	0.00373614
chr17	44713379	44713775	Runx2	-0.5789	0.0493404
chr16	30550083	30550788	Tmem44	-0.57879	0.0320538
chr7	78782716	78783447	Mrpl46	-0.57851	0.00155306
chr3	96904867	96905546	Gpr89	-0.577139	0.0233238
chr10	54026625	54027188	Man1a	-0.576236	0.00817821
chr14	54253729	54254271	Dad1	-0.574723	0.000274389
chr14	62927950	62928600	Defb48	-0.574062	0.0395736
chr15	12206509	12206771	Mtmr12	-0.572936	0.0397978
chr2	167661414	167661913	Tmem189	-0.571767	0.00739087
chr8	34083334	34083901	Dctn6	-0.568471	0.0455298
chr12	112721933	112722743	Cep170b	-0.567893	0.0268597
chr2	85060647	85061242	Tnks1bp1	-0.566168	0.0317837
chr4	32656844	32657496	Mdn1	-0.566042	0.0327132
chr4	136180426	136180845	E2f2	-0.565981	0.0116818
chr2	160597866	160598200	Top1	-0.562359	0.0493762
chr1	172500961	172501407	Tagln2	-0.561707	0.0349338
chr6	72956483	72956880	Tmsb10	-0.56148	0.0169567
chr7	4613748	4614502	Ptprh	-0.560909	0.0369244
chr4	151988673	151989136	Thap3	-0.560403	0.0197669
chr9	7509671	7510383	Mmp10	-0.55851	0.0433619
chr3	19450901	19451393	Dnajc5b	-0.557944	0.00117478
chr15	88732905	88733656	Brd1	-0.557859	0.0333479
chr12	3791763	3792210	Dnmt3a	-0.554896	0.0179334
chr5	24389306	24389636	Atg9b	-0.550398	0.0276318
chr10	117530706	117531133	Gm32141	-0.550289	0.0336055
chr18	70471807	70472656	Stard6	-0.550091	0.00298743
chr13	22035509	22035941	Hist1h2ah	-0.549744	0.00568112
chr1	166378876	166379647	Tada1	-0.549495	0.00871525
chr15	25216378	25216918	Basp1	-0.546597	0.0438739
chr14	65592878	65593269	Elp3	-0.546558	0.0434291
chr7	141327325	141328429	Deaf1	-0.546126	0.0145253
chr4	144893710	144894235	Dhrs3	-0.544893	0.0404382
chr6	145123667	145124057	Lrmp	-0.543844	0.0496719
chr1	63176583	63177380	Eef1b2	-0.543099	0.00525337
chr12	69385566	69386302	Arf6	-0.540835	0.00686726
chr5	103424785	103425420	Ptpn13	-0.540606	0.00463547
chr7	35729631	35730029	Dpy19l3	-0.539567	0.014256
chr4	40268293	40268759	Smim27	-0.538557	0.0157836
chr4	150086893	150087999	Gpr157	-0.533576	0.00524929
chr3	85887226	85887922	Glt28d2	-0.532762	0.0106118
chr11	11820246	11821097	Fignl1	-0.529405	0.0172607
chr4	63494685	63495433	Whrn	-0.529094	0.0474228
chr15	58171115	58171742	Wdyhv1	-0.528756	0.0320207
chr4	21775971	21776602	Usp45	-0.528444	0.00374834
chr14	105176680	105177643	Rbm26	-0.5254	0.00362635
chr10	117434831	117435202	Gm32141	-0.525349	0.0417115
chr14	76556269	76557046	Serp2	-0.52431	0.0489282
chr1	75142256	75143307	Retreg2	-0.524011	0.00162248
chr6	14900484	14901819	Foxp2	-0.523981	0.0375152
chr19	60756646	60757056	Nanos1	-0.523916	0.027096
JH584304.1	2071	3177		-0.523649	0.0172525
chr14	47187940	47188330	Gch1	-0.522391	0.0404541
chr9	83342435	83343361	Gm2087	-0.522293	0.0371496
chr3	30855574	30856460	Gpr160	-0.520023	0.040352
chr15	78531869	78532513	C1qtnf6	-0.517773	0.0471361
chr7	51723909	51724407	Slc17a6	-0.515784	0.0326176
chr14	120406840	120407203	Rap2a	-0.512409	0.0418484
chr5	76303727	76305131	Clock	-0.511724	0.00905791
chr10	120247447	120247800	Llph	-0.511559	0.0445821
chr17	24549611	24550243	Pkd1	-0.511003	0.0311088
chr4	138325432	138326479	Pink1	-0.509736	0.00360409
chr9	95406813	95407554	Chst2	-0.508734	0.00581999
chr16	93917990	93918680	Cldn14	-0.508504	0.0204725
chr16	36927398	36927899	Hcls1	-0.508307	0.0231037
chrX	159257208	159257482	Rps6ka3	-0.50809	0.0441353
chr1	59237019	59237802	Als2	-0.506955	0.0130375
chr12	35021232	35021747	Snx13	-0.504733	0.00815361
chr9	78442694	78443483	Mb21d1	-0.504502	0.0183329
chr4	155222947	155223657	Ski	-0.504376	0.0105547
chr3	121884884	121885271	Arhgap29	-0.50393	0.0361956
chrX	106135486	106136236	Tlr13	-0.501479	0.0366886
chr15	73137429	73138067	Ago2	-0.500537	0.0489269
chr5	129846704	129847142	Sumf2	-0.500435	0.00290073
chr17	57010974	57012072	Gtf2f1	0.500505	0.01401
chr2	135658998	135660148	Plcb4	0.502775	0.0317039
chr16	38239684	38240105	Nr1i2	0.503769	0.0415598
chr1	80757360	80757728	Dock10	0.504613	0.0110132
chr19	8888653	8889027	1810009A15Rik	0.505591	0.0263242
chr13	30792151	30792728	Irf4	0.505786	0.0385795
chr12	116145213	116146022	Vipr2	0.507641	0.0471699
chr13	46735689	46736887	Nup153	0.507994	0.0152126
chr15	99457631	99458308	Nckap5l	0.508204	0.0154332
chr17	7925668	7926099	Tagap	0.509108	0.0110325
chr10	14085762	14086632	Hivep2	0.509935	0.0113082
chr13	85506920	85507306	Rasa1	0.510301	0.0456456
chr7	90138308	90138833	Picalm	0.51071	0.0464585
chr6	48680435	48680784	Gimap4	0.510861	0.0367999
chr13	51813891	51814364	Sema4d	0.511091	0.00899721
chr10	96407823	96408266	4930459C07Rik	0.515478	0.0462586
chr11	87755313	87755734	Mir142	0.515752	0.03128
chr5	143464355	143465090	Daglb	0.516014	0.043967
chr13	93072824	93073451	Gm4814	0.516722	0.022202
chr9	32926187	32926656	Gm27162	0.516978	0.00853933
chr1	162727991	162728470	Prrc2c	0.519069	0.0275337
chr4	116015462	116015845	Faah	0.51937	0.046002
chr15	93712442	93713029	Prickle1	0.520023	0.001369
chr7	19939802	19940581	Igsf23	0.522791	0.0380053
chr10	6982806	6983250	Ipcef1	0.522866	0.0296321
chr12	12264161	12264485	Fam49a	0.524573	0.0380567
chr6	59313049	59313855	Tigd2	0.525509	0.0201768
chr9	56464964	56465693	Hmg20a	0.528212	0.0218508
chr12	15971767	15972176	Trib2	0.52925	0.0290332
chr12	15981740	15982169	Trib2	0.529828	0.0407969
chr6	37607441	37608215	Akr1d1	0.529854	0.0309728
chr1	91094962	91095765	Lrrfip1	0.530464	0.0323195
chr4	63939114	63939938	Tnfsf8	0.530627	0.017915
chr7	75600365	75600954	Akap13	0.531967	0.0314796
chr4	35096220	35096981	Ifnk	0.533941	0.0416844
chr18	32147360	32147867	Proc	0.534708	0.0352547
chr9	42096998	42098253	Sorl1	0.53516	0.0237566
chr1	58300973	58301543	Aox2	0.535694	0.0406515
chr9	108338940	108339455	Gpx1	0.536049	0.0152114
chr7	30394270	30394821	Tyrobp	0.536821	0.0105879
chr18	68829019	68829566	Mir6356	0.538326	0.0289561
chr1	128591078	128591564	Cxcr4	0.539434	0.0214133
chr18	75562410	75562902	Gm10532	0.539611	0.041589
chr10	118468832	118469509	Ifng	0.541443	0.0485157
chr3	157572037	157572413	Ptger3	0.544035	0.0101452
chr3	135417785	135418168	Cisd2	0.544446	0.0372946
chr9	94682258	94682676	Slc9a9	0.545623	0.0324934
chr4	95924807	95925146	9530080O11Rik	0.547333	0.0417367
chr1	86442058	86442772	Tex44	0.547397	0.0357946
chr6	108553533	108553913	Mir7661	0.551197	0.0471756
chr9	112207802	112208222	Arpp21	0.556633	0.0383173
chr1	39917786	39918390	Map4k4	0.557681	0.0176609
chr8	107560879	107561552	Mir140	0.558326	0.0362159
chr3	60785170	60785855	P2ry1	0.558441	0.0375509
chr11	100619483	100619828	Dnajc7	0.55923	0.0355117
chr14	103017026	103017444	4933432I03Rik	0.560801	0.0192242
chr13	73748660	73749460	Slc12a7	0.561267	0.0497611
chr12	86906381	86906744	Irf2bpl	0.562579	0.0483889
chr2	122348478	122349168	Shf	0.564467	0.0133483
chr16	45408391	45409169	Cd200	0.56485	0.0111927
chr4	102607653	102608393	Pde4b	0.56766	0.0228097
chr15	78475424	78476109	Tmprss6	0.567996	0.015341
chr14	20682397	20682837	Mir6946	0.56907	0.0300899
chr10	39402459	39402921	Fyn	0.570141	0.0309378
chr7	104290583	104290999	Trim5	0.570519	0.0251509
chr4	6903646	6904067	Tox	0.571132	0.012521
chr19	8953512	8954013	Tut1	0.576868	0.0170543
chr10	13832529	13833091	Aig1	0.577876	0.0378168
chr5	103752708	103753078	Aff1	0.578919	0.00761691
chr8	124242147	124242661	Galnt2	0.578972	0.00438439
chr19	5803237	5803876	Malat1	0.581409	0.0325088
chr8	34142537	34142911	Leprotl1	0.58301	0.0379376
chr9	63720758	63721196	Smad3	0.583546	0.0241784
chr15	66806329	66806663	Sla	0.585569	0.0391256
chr12	16185395	16186398	Trib2	0.586263	0.0407393
chr12	113146125	113147176	Crip1	0.588187	0.0234937
chr12	85686304	85686869	Batf	0.589658	0.0420412
chr17	47521526	47521909	Ccnd3	0.592214	0.00972641
chr2	167656891	167657227	Tmem189	0.592787	0.0414041
chr7	144937506	144937853	Ccnd1	0.593475	0.0412346
chr19	57118813	57119190	Ablim1	0.593917	0.0186034
chr11	44581166	44581768	4930597A21Rik	0.593956	0.0406933
chr12	51871492	51872132	Hectd1	0.595922	0.0124508
chr9	14903678	14904313	Izumo1r	0.59612	0.00878557
chr2	13557201	13557559	Trdmt1	0.596335	0.0430619
chr15	80743574	80743982	Tnrc6b	0.596486	0.0364524
chr18	65414545	65415350	Malt1	0.597099	0.0152213
chr9	62510477	62510938	Coro2b	0.597198	0.0106487
chr2	168154390	168154895	E130018N17Rik	0.597323	0.0193306
chr9	21309030	21309477	Ap1m2	0.597487	0.0389461
chr5	64918857	64919197	Tlr1	0.599888	0.0487149
chr1	106600730	106601274	Mir3473f	0.601188	0.0130228
chr1	60868384	60868769	Ctla4	0.60194	0.0484795
chr10	96787141	96787586	Btg1	0.602063	0.0128403
chr13	114915705	114916092	Itga2	0.603911	0.0226054
chr16	32107655	32108010	Cep19	0.604028	0.0368383
chr8	121852498	121852854	Klhdc4	0.604476	0.018281
chr11	87744920	87745338	Supt4a	0.607192	0.0270916
chr17	9031745	9032082	1700010I14Rik	0.607436	0.0304758
chr10	62327474	62327991	Hk1	0.608381	0.00764934
chr5	141017787	141018632	Card11	0.609095	0.0397421
chr16	64824561	64825208	Zfp654	0.61076	0.0441287
chr7	16018457	16018816	Bicra	0.613431	0.0400739
chr15	100667886	100668409	Bin2	0.613534	0.0322922
chr1	54871002	54871725	Ankrd44	0.615756	0.0248207
chr4	95466709	95467089	Fggy	0.61843	0.043473
chr1	86344003	86344686	Snora75	0.619121	0.0228449
chr10	4346804	4347163	Zbtb2	0.619541	0.0139235
chr11	11736865	11737355	Ikzf1	0.62043	0.00587625
chr11	106387716	106388310	Icam2	0.621231	0.0264968
chr9	102577463	102577815	Cep63	0.621367	0.0354131
chr2	24962242	24962654	Dph7	0.622431	0.0351979
chr9	37235886	37236377	Slc37a2	0.624393	0.0434404
chr1	179130023	179130370	Smyd3	0.625653	0.0258014
chr5	115538622	115539023	Rplp0	0.626375	0.0447291
chr16	45224622	45225051	Btla	0.628108	0.0266654
chr2	112259619	112259876	Nutm1	0.628792	0.0448477
chr19	46503619	46503975	Trim8	0.633399	0.0192172
chr8	116587643	116587985	Dynlrb2	0.635932	0.0182932
chr11	104667407	104667870	Itgb3	0.636863	0.0254413
chr17	35829733	35830124	Flot1	0.637272	0.0436414
chr15	36688310	36688775	Pabpc1	0.640698	0.0286909
chr12	36136291	36136818	Bzw2	0.641058	0.0289735
chr12	86772063	86772408	Lrrc74a	0.648232	0.0315426
chr2	18607126	18607446	Commd3	0.655097	0.0308828
chr16	24910840	24911178	A230028O05Rik	0.657601	0.049633
chr6	121062824	121063423	Gm4651	0.657961	0.0332675
chr6	115996514	115996832	Plxnd1	0.659505	0.038204
chr11	11741597	11741978	Ikzf1	0.662964	0.0269743
chr9	122150396	122150828	Snrk	0.663091	0.0335854
chr17	23570060	23570377	Zfp213	0.664935	0.049177
chr8	106011272	106011626	Dus2	0.666309	0.0395939
chr10	98954242	98954629	Atp2b1	0.667978	0.0318778
chr15	83122617	83122945	Rrp7a	0.668366	0.0421153
chr8	70765861	70766372	Ifi30	0.668377	0.0434829
chr4	101175242	101175665	Jak1	0.668413	0.0481216
chr16	50380989	50381348	Bbx	0.672377	0.0291356
chr7	24379886	24380434	Kcnn4	0.673031	0.0325103
chr19	6339876	6340260	Map4k2	0.673366	0.0443477
chr12	108763598	108763861	Yy1	0.674078	0.0466139
chr19	36384055	36384947	Pcgf5	0.674421	0.0101545
chr12	70853067	70853425	Frmd6	0.676015	0.0360785
chr4	129584931	129585554	Fam167b	0.676531	0.0219709
chr4	87893438	87893775	Mllt3	0.677366	0.0486131
chr6	50545416	50546005	Cycs	0.679673	0.013768
chr1	151083792	151084346	C730036E19Rik	0.680145	0.0420602
chrX	107149385	107149893	P2ry10b	0.682246	0.0475413
chr12	32952526	32952770	4933406C10Rik	0.682547	0.0316574
chr2	59338443	59338808	5330411J11Rik	0.68363	0.00862694
chr5	122548662	122549046	Atp2a2	0.684214	0.0249196
chr2	57407423	57408086	Gpd2	0.684292	0.0378191
chr13	61998867	61999155	Zfp808	0.687214	0.0178876
chr19	40722361	40722734	Entpd1	0.688604	0.040385
chr1	172512967	172513317	Cfap45	0.689573	0.0276672
chr9	70080020	70080396	Gcnt3	0.69128	0.0238926
chr9	103432361	103432759	5830418P13Rik	0.693042	0.0442617
chr5	111159421	111160362	Mir701	0.693333	0.00693425
chr17	43016290	43016962	Tnfrsf21	0.696295	0.0499776
chr17	86710389	86710711	Epas1	0.698397	0.018501
chr7	142037818	142038118	Mob2	0.70026	0.0392339
chr8	34149168	34149453	Leprotl1	0.700494	0.0473567
chr6	48801914	48802322	Gimap3	0.700654	0.0435073
chr10	7844252	7844577	Mir5104	0.700684	0.0216645
chr19	45573834	45574192	Dpcd	0.703661	0.0304268
chr2	128367564	128368183	Gm14005	0.704742	0.0101398
chr3	84681677	84682139	Tmem154	0.707925	0.00353137
chr1	60974123	60974554	Icos	0.708791	0.0437172
chr3	90589536	90589808	S100a2	0.71041	0.0455034
chr17	65826253	65826657	Ppp4r1	0.711909	0.0354434
chr8	122906365	122907018	Cdh15	0.713376	0.0273977
chr7	75586073	75586505	Akap13	0.715305	0.026465
chr15	60132589	60133130	4933412E24Rik	0.715403	0.0132264
chr1	191431961	191433097	Gm32200	0.716201	0.0121696
chr1	69681032	69681381	Ikzf2	0.716673	0.0333134
chr7	114414798	114415377	4933406I18Rik	0.717017	0.0412817
chr11	75472717	75473143	Tlcd2	0.720258	0.0415495
chr5	140948076	140948537	Card11	0.720974	0.0114639
chr9	32910520	32911116	Gm27162	0.724166	0.00283878
chr18	89340384	89340758	Cd226	0.725282	0.0413137
chr15	93950416	93950783	9430014N10Rik	0.725631	0.0342438
chr17	56290444	56290735	Plin3	0.725757	0.0378111
chr14	55885955	55886264	Khnyn	0.729177	0.0220649
chr10	96214936	96215319	4930459C07Rik	0.729596	0.0366723
chr4	123082896	123083213	Bmp8b	0.731029	0.0449702
chr7	139703498	139703786	Cfap46	0.732307	0.0426926
chr3	60481764	60482072	Mbnl1	0.733506	0.047582
chr7	66230208	66230554	Chsy1	0.734459	0.0229421
chr2	128429812	128430175	Gm14005	0.734549	0.0318565
chr3	145595300	145595764	Znhit6	0.736015	0.0207298
chr18	65322089	65322560	Alpk2	0.736252	0.0179861
chr15	96566839	96567284	Slc38a1	0.737367	0.0458769
chr15	66512864	66513189	Lrrc6	0.740236	0.0208092
chr2	78972539	78973131	Ube2e3	0.740791	0.0326196
chr12	111696355	111696670	Bag5	0.742652	0.032603
chr5	21186837	21187195	Gsap	0.742969	0.0269917
chr8	95427635	95427939	Cfap20	0.743724	0.0383009
chr17	7877979	7878287	Tagap	0.744506	0.0285068
chr14	56812759	56813060	2410022M11Rik	0.745311	0.0262479
chr8	34798074	34798666	Dusp4	0.747299	0.0237927
chr5	63943070	63943686	Rell1	0.747465	0.0119156
chr15	25822684	25823032	Retreg1	0.74908	0.0486017
chr19	6306315	6306965	Cdc42bpg	0.749609	0.0489225
chr14	15083848	15084214	Nek10	0.749739	0.0350711
chr11	118143777	118144061	Dnah17	0.750659	0.0423563
chr4	89515835	89516768	Dmrta1	0.751034	0.0119045
chr2	127324421	127324764	Dusp2	0.751223	0.0468028
chr14	21525709	21526085	Kat6b	0.752456	0.00499486
chr2	9691952	9692266	Gata3	0.753182	0.0362453
chr10	5384033	5384736	Syne1	0.757646	0.035443
chr7	98488825	98489117	Lrrc32	0.758026	0.022862
chr11	4268470	4268924	Lif	0.761793	0.0412314
chr13	37325513	37325896	Ly86	0.762869	0.0337817
chr6	48738886	48739436	Gimap1	0.764077	0.00542932
chr5	73241383	73241772	Fryl	0.764409	0.0211549
chr10	19494455	19494978	Gm33104	0.765498	0.0141896
chr18	83011597	83012033	4930592I03Rik	0.765732	0.0120093
chr12	115952354	115952698	Zfp386	0.766999	0.00867891
chr17	73010022	73010415	Lbh	0.767446	0.0358897
chr15	64067499	64067970	Fam49b	0.767785	0.0270012
chr7	113250723	113251075	Arntl	0.770737	0.037979
chr11	79640731	79641507	Rab11fip4os1	0.770876	0.024864
chr4	20032943	20033674	Ggh	0.771222	0.00409288
chr12	70855721	70856059	Frmd6	0.772209	0.0100062
chr15	25695903	25696270	Myo10	0.773121	0.0209255
chr16	97593122	97593445	Tmprss2	0.77761	0.0110647
chr7	141302854	141303318	Drd4	0.780148	0.0486235
chr11	113207789	113208346	4732490B19Rik	0.780247	0.0447016
chr11	77518903	77519459	Abhd15	0.781763	0.0414136
chr10	4089299	4089744	Mthfd1l	0.781873	0.0482338
chr3	115641985	115642419	S1pr1	0.782538	0.018871
chr3	108458457	108459308	Sars	0.78306	0.0101561
chr2	25195795	25196210	Tor4a	0.783145	0.0377549
chr12	100501212	100501618	Ttc7b	0.78407	0.0405785
chr14	63681505	63681906	Mir598	0.784087	0.00362005
chr14	78687729	78688085	Dgkh	0.786459	0.0227596
chr12	107118397	107118685	4933406K04Rik	0.78673	0.0429002
chr13	98031302	98031859	Arhgef28	0.788072	0.00788027
chr4	114647748	114648030	Gm12830	0.78972	0.048812
chr4	88692526	88692883	Ifnab	0.790254	0.00644016
chr3	37173267	37173709	Gm12532	0.791464	0.0136465
chr1	31153987	31154311	Lgsn	0.791797	0.0497157
chr17	83935223	83935786	8430430B14Rik	0.792251	0.0345238
chr2	158733999	158734349	Fam83d	0.792569	0.0467826
chr9	106192984	106193308	Ppm1m	0.794032	0.0439412
chr10	77520528	77520890	Fam207a	0.794879	0.0113884
chr8	13623936	13624304	Rasa3	0.795359	0.0104687
chr3	108017445	108018720	Gstm1	0.796061	0.00414636
chr9	46176045	46176351	Apoa1	0.796317	0.0247964
chr1	39944262	39944692	Map4k4	0.798316	0.0336565
chr16	57585060	57585464	Cmss1	0.798667	0.0311804
chr3	87919241	87919900	Mrpl24	0.801066	0.0295703
chr1	181545452	181545761	Ccdc121	0.803019	0.0389318
chr11	94386269	94386931	Abcc3	0.805211	0.0204544
chr10	63309031	63309317	Sirt1	0.807298	0.0305644
chr5	122143564	122143907	Ccdc63	0.807602	0.0284479
chr1	87866587	87867036	Gm19582	0.80861	0.0457262
chr12	100856367	100856692	Gpr68	0.809803	0.0363453
chr2	3753803	3754096	Fam107b	0.810077	0.026737
chr10	25457101	25457537	Epb41l2	0.810736	0.0104233
chr11	61629666	61630064	Grap	0.811474	0.0434157
chr5	30343226	30343545	Drc1	0.813075	0.0304889
chr15	64102205	64102750	Fam49b	0.814048	0.0441815
chr6	48684400	48684611	Gimap4	0.816003	0.0319967
chr15	66812001	66812378	Sla	0.816191	0.0113374
chr19	56320140	56320649	Habp2	0.819278	0.00580458
chr13	56506869	56507543	Fbxl21	0.819403	0.0332871
chr15	62778916	62779317	H2afy3	0.819972	0.0154739
chrX	167101928	167102335	Gm8817	0.820963	0.0117237
chr8	81702057	81702403	Inpp4b	0.822082	0.0245301
chr13	74301207	74301525	Ahrr	0.822997	0.036181
chr17	12750836	12751164	Airn	0.823249	0.0333081
chr1	39530246	39530613	Cnot11	0.823263	0.0358827
chr18	80001255	80001566	Pard6g	0.825615	0.00562081
chr7	130726761	130727480	Tacc2	0.825896	0.017789
chr1	35580464	35580892	Hs6st1	0.826848	0.0302975
chr10	59932566	59932936	Ddit4	0.82708	0.0429994
chr17	56034403	56034657	Sh3gl1	0.827183	0.0277549
chr5	37047287	37047555	Jakmip1	0.827196	0.0432831
chr14	66223681	66223960	Ptk2b	0.827444	0.0249105
chr15	100669381	100669691	Bin2	0.82832	0.0196601
chr17	57209363	57209709	Mir6978	0.829367	0.0336747
chr14	26825997	26826365	Asb14	0.830002	0.0359116
chr14	47551355	47551722	Atg14	0.832632	0.0177917
chr4	129082782	129083104	Tmem54	0.836522	0.0255115
chr14	63608195	63609000	Xkr6	0.836735	0.000408068
chr18	62156518	62156848	Adrb2	0.836794	0.00388595
chr13	85505144	85505354	Rasa1	0.838881	0.013998
chr17	32924641	32925016	Cyp4f14	0.839148	0.00308232
chr7	100448600	100449591	Ucp3	0.840798	0.00902717
chr6	144100892	144101231	Sox5	0.841213	0.0336463
chr15	53140295	53140721	Ext1	0.842112	0.0402659
chr11	106669881	106670152	Pecam1	0.842324	0.0323394
chr10	45045323	45045626	Prep	0.842785	0.0363518
chr6	99275558	99275924	Foxp1	0.844175	0.048319
chr1	53838121	53838891	Mir7681	0.845204	0.0135857
chr14	54239021	54239402	Dad1	0.845272	0.00792025
chr17	42875474	42875768	Cd2ap	0.845556	0.0343326
chr7	139971506	139971757	6430531B16Rik	0.845799	0.0432597
chr2	60923107	60923570	Rbms1	0.847298	0.0465985
chr13	51742547	51743105	Sema4d	0.848265	0.0290841
chr14	75525427	75525990	Spert	0.851682	0.0329818
chr15	5106301	5106685	Card6	0.855031	0.0272578
chr1	91626134	91626467	Asb1	0.856357	0.027932
chr1	87812104	87812420	Sag	0.85693	0.0388217
chr5	107013404	107013717	Cdc7	0.858441	0.00889945
chr14	61294431	61295061	1700109G14Rik	0.858457	0.0448422
chr11	69340471	69341064	Chd3os	0.859741	0.0213571
chr10	123175806	123176113	Usp15	0.860818	0.0293425
chr17	47598150	47598584	Ccnd3	0.860953	0.0397813
chr17	44893554	44893984	4930564C03Rik	0.863626	0.0173624
chr5	30915584	30916346	Emilin1	0.866784	0.00886727
chr2	79004900	79005251	Ube2e3	0.86713	0.0410568
chr14	121405156	121405562	Stk24	0.868743	0.010583
chr13	37148619	37148986	F13a1	0.870483	0.0217337
chr7	106645389	106645666	Gm1966	0.870946	0.0274338
chr15	77805709	77805984	Myh9	0.871788	0.0262066
chr10	96356998	96357876	4930459C07Rik	0.87437	0.0479074
chr14	63606862	63607111	Xkr6	0.874441	0.0306152
chr1	153424367	153424646	Shcbp1l	0.874726	0.0480882
chr10	90690208	90690479	Anks1b	0.87626	0.0293443
chr2	118643086	118643309	Pak6	0.877853	0.0496484
chr8	91507473	91508023	Fto	0.881166	0.0417492
chr14	54629807	54630230	Psmb11	0.882519	0.0311202
chr2	103970114	103970610	Lmo2	0.882852	0.0186338
chr4	11455116	11455506	Virma	0.882852	0.00374282
chr12	74320368	74320652	Dbpht2	0.884909	0.0475072
chr3	115975096	115975353	Mir669n	0.885015	0.0402271
chr6	51509940	51510424	Snx10	0.885446	0.0490828
chr4	15305779	15306118	Tmem64	0.887054	0.00749706
chr12	110494965	110495211	Ppp2r5c	0.887865	0.0316575
chr12	91799076	91799732	Ston2	0.887976	0.0322839
chr11	76261211	76261660	Mrm3	0.888765	0.0246205
chr15	86094766	86095078	Gramd4	0.892532	0.0491082
chr17	73823651	73823971	Ehd3	0.89524	0.0306384
chr10	53650686	53651051	Mcm9	0.895653	0.0205926
chr10	93356126	93356561	Gm17745	0.895831	0.0257353
chr13	91094216	91094596	Atg10	0.89783	0.00102521
chr2	117303992	117304553	Rasgrp1	0.900809	0.024955
chr8	34139948	34140203	Leprotl1	0.901359	0.0191666
chr11	70789335	70789639	Scimp	0.904114	0.0276311
chr4	63847198	63847531	Tnfsf8	0.904525	0.0157782
chr6	3340982	3341273	Gm8579	0.904893	0.017896
chr16	19884175	19884534	A930003A15Rik	0.905382	0.0454676
chrX	77741431	77741714	Prkx	0.905859	0.0437886
chr4	136100117	136101128	Id3	0.905991	0.0075458
chr3	41408487	41409514	Platr4	0.906212	0.00641012
chr10	62601326	62601682	Ddx21	0.906498	0.0131532
chr14	47169772	47170195	Gch1	0.906612	0.0300801
chr2	165778943	165779260	Zmynd8	0.908804	0.0207428
chr10	80561383	80562022	Rexo1	0.909699	0.00663535
chr17	52303280	52303647	Gm19585	0.910033	0.017354
chr1	135865586	135865872	Tnnt2	0.911215	0.0433009
chr5	29738151	29738433	Gm5129	0.91175	0.0410976
chr15	62730495	62730930	H2afy3	0.914405	0.000553301
chr6	24237767	24238461	Slc13a1	0.914475	0.0434683
chr4	6901314	6901637	Tox	0.914488	0.00493799
chr10	83183921	83184522	Slc41a2	0.917569	0.02792
chr16	95752564	95752855	Ets2	0.918968	0.0213707
chr9	43116147	43116787	Tmem136	0.920264	0.0483026
chr4	98097045	98097427	Tm2d1	0.922792	0.0228657
chr14	102828484	102828824	Mir5130	0.923176	0.0345355
chr9	72635220	72635517	Nedd4	0.923371	0.0460896
chr7	132686484	132686864	Lhpp	0.923534	0.0119032
chr11	87462409	87463048	Tex14	0.925124	0.0418657
chr2	128312117	128312604	Gm14005	0.926774	0.0235343
chr3	87847695	87848027	Sh2d2a	0.927082	0.015916
chr17	27825967	27826626	D17Wsu92e	0.927525	0.00219031
chr3	37760991	37761327	Gm5148	0.927841	0.0197406
chr5	134965555	134965831	Cldn4	0.93148	0.0473472
chr10	8715731	8716028	Sash1	0.932976	0.0381671
chrX	93793221	93793534	Pdk3	0.933499	0.0339946
chr3	105803697	105803952	Rap1a	0.933663	0.0442364
chr10	96656241	96656601	Btg1	0.93396	0.0249145
chr2	9801413	9801952	Gata3	0.934099	0.0120956
chr7	75415812	75416466	Akap13	0.937386	0.021809
chr8	111435485	111435822		0.938134	0.0284484
chr11	98682121	98682791	Psmd3	0.938625	0.0027563
chr2	151530432	151531237	Fkbp1a	0.93877	0.0158676
chr13	36731609	36731900	Nrn1	0.940689	0.0469474
chr10	130363831	130364124	Vmn2r84	0.941025	0.0186939
chr15	36453487	36453756	Ankrd46	0.941083	0.0269047
chr4	45402980	45403493	Slc25a51	0.942122	0.0160357
chr5	100719389	100719999	Hpse	0.942817	0.00223196
chr15	76925267	76925810	Zfp647	0.943264	0.020565
chr6	67399517	67400007	Il12rb2	0.943694	0.0157756
chr13	23584957	23585470	Hist1h2be	0.943958	0.0027917
chr17	52168333	52169058	Gm19585	0.946671	0.0146023
chr13	73310617	73310893	Ndufs6	0.947721	0.0433251
chr5	97095374	97095686	Paqr3	0.949152	0.0105275
chr5	115272720	115273099	Rnf10	0.949765	0.0101002
chr19	53187503	53187826	Add3	0.950046	0.0185277
chr7	75702415	75702722	Klhl25	0.950801	0.0179574
chr9	90237601	90238011	Tbc1d2b	0.952789	0.0409595
chr4	136088946	136089367	Rpl11	0.957005	0.0356483
chr8	69188959	69189228	Zfp930	0.958122	0.0371749
chr7	101634474	101634870	Clpb	0.958943	0.0197946
chr12	103494499	103494810	Ifi27l2b	0.961176	0.011353
chr11	117952196	117952547	Socs3	0.961392	0.00378368
chr13	15759162	15759485	4933412O06Rik	0.961972	0.0218748
chr7	98103000	98103583	Myo7a	0.96235	0.0255687
chr18	68131261	68131853	Ldlrad4	0.96299	0.00579221
chr4	136189906	136190246	E2f2	0.964797	0.0459391
chr14	25559910	25560273	Mir3075	0.971209	0.00677008
chr1	54914482	54914725	Ankrd44	0.971273	0.038844
chr6	86487290	86487859	2310040G24Rik	0.973585	0.013902
chr15	62238598	62238946	H2afy3	0.973683	0.0165467
chr16	44356330	44356655	Spice1	0.975206	0.00798125
chr2	70933036	70933519	Mettl8	0.975294	0.0427357
chr13	51776359	51776739	Sema4d	0.975641	0.0359825
chr18	89241264	89241756	Cd226	0.979055	0.0252342
chr15	93555501	93555961	Prickle1	0.979601	0.0264638
chr17	52348537	52349073	Gm19585	0.982418	0.0288464
chr6	142991736	142992066	St8sia1	0.982966	0.0454857
chr15	58697021	58697430	Tmem65	0.98374	0.0220548
chr6	70862592	70863083	Eif2ak3	0.984414	0.0197446
chr8	23027951	23028611	Ank1	0.985911	0.00810349
chr5	138657850	138658145	A430033K04Rik	0.986978	0.0384058
chr15	25717079	25717358	Myo10	0.988056	0.0496208
chr11	96064470	96064874	Ube2z	0.988504	0.0456308
chr16	24518438	24519113	Morf4l1-ps1	0.989407	0.0374074
chr12	40083277	40083663	Arl4a	0.990234	0.0236197
chr7	78803901	78804232	Mrps11	0.992006	0.0370957
chr6	38910772	38911584	Tbxas1	0.992299	0.0120493
chr15	67144488	67144814	St3gal1	0.99307	0.031582
chr7	141268957	141269149	Irf7	0.993885	0.0409516
chr12	103142491	103143107	Prima1	0.996874	0.0119553
chr2	118546553	118546803	Bmf	0.998296	0.0178089
chr5	140663941	140664265	Ttyh3	0.999561	0.0233727
chr9	64936544	64936832	Slc24a1	1.00067	0.0382463
chr7	25647749	25648116	Bckdha	1.00106	0.0418209
chr19	41345447	41345750	Pik3ap1	1.00125	0.0464639
chr4	134963059	134963365	Syf2	1.00145	0.0315803
chr17	28701144	28701485	Mapk14	1.00172	0.0395285
chr12	31656945	31657162	Cog5	1.00288	0.0360865
chr5	20967850	20968178	Rsbn1l	1.0031	0.0464059
chr8	92329321	92329636	Crnde	1.00444	0.0317352
chr2	164520887	164521151	Pigt	1.00608	0.0212573
chr6	120464071	120464301	Il17ra	1.00644	0.0137231
chr9	44882620	44882889	Kmt2a	1.00742	0.0117137
chr11	85323931	85324475	Ppm1d	1.00823	0.0174366
chr3	28780562	28780851	Eif5a2	1.00891	0.0172215
chr7	119872233	119872604	Dcun1d3	1.0095	0.046032
chr14	86744603	86745043	Diaph3	1.01056	0.0422948
chr3	90472287	90472535	Ilf2	1.01134	0.010331
chr7	4464252	4464759	Eps8l1	1.01211	0.00519833
chr14	22183241	22183630	Lrmda	1.01213	0.0111749
chr3	101236285	101236521	Cd2	1.0145	0.0404639
chr17	8506083	8506416	Pde10a	1.01999	0.0116839
chr15	84388905	84389245	1810041L15Rik	1.02031	0.0425126
chr2	84800393	84800672	Ube2l6	1.02169	0.0204574
chr1	138560755	138561114	Nek7	1.02181	0.0244882
chr3	87803814	87804645	Insrr	1.02196	0.0100765
chr2	11159685	11160031	Prkcq	1.02268	0.0116798
chr10	14034041	14034378	Hivep2	1.0227	0.0411631
chr14	118796170	118796581	Cldn10	1.02539	0.00776714
chr3	96557059	96557291	Txnip	1.02971	0.043406
chr7	16204795	16205164	Dhx34	1.03196	0.0339071
chr15	77762097	77762381	Apol8	1.033	0.0482869
chr16	5371272	5371532	Eef2kmt	1.03341	0.0445032
chr11	34031450	34031769	Lcp2	1.03455	0.0151507
chr15	78802746	78803245	Card10	1.03979	0.0457853
chr4	136069980	136070282	Rpl11	1.04035	0.0249866
chr9	69340520	69340861	Gm15511	1.04056	0.029587
chr11	97659467	97659826	Mllt6	1.04106	0.0143621
chr1	52578240	52578832	Gm28178	1.04238	0.0161622
chr7	75915609	75915933	Klhl25	1.0429	0.0190805
chr7	24394408	24394746	Smg9	1.04303	0.0151091
chr7	75859843	75860128	Klhl25	1.04312	0.0177222
chr19	40659972	40660317	Entpd1	1.04395	0.0216378
chr14	78906670	78907243	Vwa8	1.04633	0.0110661
chr19	9110266	9110573	Scgb1a1	1.04774	0.0173632
chr4	133050701	133051354	Ahdc1	1.04811	0.0145077
chr12	78906852	78907159	Plek2	1.0483	0.0239868
chr11	72052696	72052976	Pimreg	1.04979	0.0465367
chr17	3253564	3253837	Tiam2	1.05054	0.0385437
chr14	77825111	77825476	Gm1587	1.05114	0.0105903
chr3	79336066	79336465	Gm17359	1.05182	0.0486442
chr14	59643670	59643995	Shisa2	1.05497	0.00609658
chr7	75559952	75560261	Akap13	1.05506	0.0300071
chr7	31028613	31028978	Mir7050	1.05542	0.0374791
chr19	21549718	21550151	Gda	1.05604	0.046759
chr5	115279539	115279891	Coq5	1.0569	0.0144463
chr1	120073596	120074002	Tmem37	1.05896	0.0227985
chr8	69938695	69938986	Gatad2a	1.06029	0.0470508
chr11	46375082	46375334	Itk	1.0608	0.0496234
chr7	109170507	109170798	Lmo1	1.06104	0.0441673
chrX	57219605	57219931	Cd40lg	1.06254	0.0225195
chr17	45119613	45120245	4930564C03Rik	1.06431	0.00491138
chr10	24164536	24164937	Stx7	1.0656	0.00813206
chr10	60138712	60139055	Mir6906	1.06609	0.035018
chr13	60645694	60646060	Dapk1	1.06665	0.0365294
chr11	70005581	70005985	Dvl2	1.06749	0.035342
chr17	37083365	37083677	Olfr90	1.06829	0.0170989
chr7	126329995	126330560	Mir7058	1.06863	0.0302525
chr11	30166240	30166548	Sptbn1	1.07339	0.0407055
chr5	120688408	120688777	Dtx1	1.07424	0.01418
chr9	37544499	37545091	Vsig2	1.0759	0.0168254
chr15	86064853	86065052	Gramd4	1.07812	0.0189106
chr15	84654259	84654604	Prr5	1.08068	0.0334999
chr3	31100124	31100356	Skil	1.08245	0.0493845
chr14	120312977	120313830	Mbnl2	1.08366	7.27461e-05
chr2	75069401	75069669	Mtx2	1.08456	0.0244715
chr2	152906872	152907127	Mylk2	1.08462	0.0335112
chr2	60711491	60711903	Itgb6	1.08699	0.028728
chr2	31172051	31172433	Gpr107	1.08814	0.037559
chr2	127683963	127684296	Mal	1.09061	0.0483773
chr14	69778922	69779369	Tnfrsf10b	1.0921	0.00866562
chr2	118549503	118549899	Bmf	1.09277	0.00183625
chr9	108452662	108453009	Klhdc8b	1.09414	0.021854
chr1	136580359	136580669	Zfp281	1.09475	0.0295075
chr18	67299664	67300025	Impa2	1.09583	0.0231019
chr11	34236413	34236681	Foxi1	1.09702	0.0405122
chr11	46252040	46252316	Fndc9	1.09974	0.0114746
chr16	20702539	20702833	Fam131a	1.09996	0.0411848
chr6	118593118	118594127	Ankrd26	1.1005	0.00311797
chr7	16858417	16858703	Prkd2	1.10274	0.0133064
chr9	45083145	45083564	Jaml	1.10276	0.0242571
chr15	59486224	59486532	Nsmce2	1.10309	0.0179458
chr2	131142680	131142982	Hspa12b	1.1037	0.0327128
chr5	123235725	123236076	Psmd9	1.10459	0.0249602
chr17	36226989	36227322	Rpp21	1.10578	0.00631476
chr4	89369038	89369478	Cdkn2b	1.10753	0.0186495
chr16	88204470	88204776	Grik1	1.10774	0.0183438
chr15	82259575	82259859	1500009C09Rik	1.10869	0.0455041
chr10	95302316	95302630	Cradd	1.10999	0.0357354
chr6	129216303	129216656	2310001H17Rik	1.11098	0.00198858
chr4	21876868	21877112	Coq3	1.11201	0.00740618
chr6	85160259	85160541	Spr	1.11551	0.0176997
chr3	89182911	89183278	Fam189b	1.11763	0.0160523
chr2	130578212	130578492	Oxt	1.11796	0.0146828
chr9	109892719	109893011	Mir7089	1.11803	0.0385709
chr1	156605980	156606288	Abl2	1.11871	0.0239223
chr2	118499343	118499953	Srp14	1.11991	0.0355264
chr7	16827376	16827637	Fkrp	1.12171	0.0272625
chr11	115463547	115463891	Slc16a5	1.12225	0.0154643
chr10	61297512	61297859	Prf1	1.12425	0.00231204
chr1	52011250	52011604	Stat4	1.12602	0.00188469
chr5	24504575	24504876	Gbx1	1.12646	0.0482066
chr5	103993668	103993956	Hsd17b13	1.12647	0.0334101
chr7	101965691	101965897	Numa1	1.12804	0.039591
chr16	24160780	24161103	Gm46545	1.12916	0.00170008
chr4	62587143	62587408	Rgs3	1.13047	0.0377085
chr13	23732516	23732793	Hist1h1c	1.13078	0.0484884
chr9	47893048	47893345	Gm10677	1.131	0.0420446
chr6	24166752	24167257	Slc13a1	1.13166	0.0204059
chr3	95541263	95541542	Ctss	1.13298	0.0219868
chr11	16957042	16957333	Fbxo48	1.1332	0.0415142
chr5	5749236	5749664	Steap1	1.13325	0.0419569
chr18	61938308	61938598	Sh3tc2	1.13543	0.0132879
chr5	123344275	123344639	Bcl7a	1.13771	0.0215928
chr16	76219309	76219677	4930578N18Rik	1.1394	0.0176663
chr11	70579953	70580290	Mink1	1.13976	0.0390972
chr19	8770875	8771203	Tmem223	1.14058	0.00285076
chr10	44381439	44381668	Mir1929	1.14116	0.0460849
chr17	34630269	34630568	Prrt1	1.14212	0.0162143
chr13	31632540	31632808	Foxf2	1.1424	0.0451163
chr2	125259310	125259598	Dut	1.14258	0.0195587
chr3	126575972	126576246	Camk2d	1.14361	0.0146197
chr11	103307943	103308259	Arhgap27	1.14371	0.0311117
chr3	152919162	152919410	St6galnac5	1.14478	0.0100572
chrX	51145118	51145470	Mbnl3	1.14557	0.0129121
chr4	115095626	115096332	Pdzk1ip1	1.14703	0.0337115
chr12	115091528	115091786	Mir7094-2	1.1474	0.0314536
chr14	76664805	76665164	1700108F19Rik	1.14743	0.0310817
chr9	96754598	96754908	E030011O05Rik	1.14813	0.0123527
chr8	73353418	73353859	Large1	1.14935	3.52756e-07
chr18	56883770	56884112	2024-03-03	1.15034	0.0251838
chr14	75527227	75527636	Spert	1.15076	0.000333856
chr9	63739050	63739233	Smad3	1.15082	0.0469522
chr2	154552482	154552870	Actl10	1.15118	0.0115448
chr2	73346325	73346871	Scrn3	1.15552	0.0103953
chr13	93388536	93388975	Homer1	1.15758	0.027981
chr7	67353026	67353313	Mef2a	1.1576	0.0283769
chr2	117408307	117408577	Rasgrp1	1.15794	0.00542101
chr19	37333374	37333845	Ide	1.15871	0.0204604
chr5	31887624	31887916	Babam2	1.15975	0.0479887
chr13	44984086	44984600	Dtnbp1	1.16017	0.0477274
chr4	121197071	121197337	Rlf	1.16083	0.0193348
chr2	164866769	164867198	Pltp	1.16124	0.0185791
chr15	59593203	59593402	Trib1	1.16216	0.0206038
chr5	62659259	62659555	Arap2	1.16232	0.0488919
chr6	33392045	33392330	Exoc4	1.16233	0.0309506
chr11	4262038	4262237	Lif	1.16236	0.0260475
chr5	77253220	77253497	Rest	1.16373	0.0382842
chr12	69867453	69867704	4931403G20Rik	1.16384	0.0268198
chr10	54014358	54014746	Man1a	1.16602	0.0229177
chrX	50675416	50675697	Firre	1.16644	0.039363
chr3	41604592	41605193	Jade1	1.16661	0.00115111
chr8	128594827	128595304	Itgb1	1.16758	0.0417493
chr2	30067124	30067335	Set	1.17245	0.0267465
chr11	49103324	49103612	Olfr1396	1.17393	0.00729502
chr4	122847993	122848367	Ppt1	1.17426	0.0231064
chr1	64105409	64105725	Klf7	1.1747	0.0176494
chr16	30453633	30453911	Atp13a3	1.17495	0.0450405
chr10	78126359	78126694	D10Jhu81e	1.17495	0.0302933
chr5	65795308	65795600	N4bp2	1.17792	0.0100062
chr16	78247710	78248079	E330011O21Rik	1.18012	0.031527
chr10	19176266	19176536	Gm20139	1.18041	0.0267603
chr4	43964301	43964587	Glipr2	1.18085	0.0273967
chr11	82235577	82235864	Ccl1	1.18262	0.0307906
chr12	34502944	34503228	Hdac9	1.18452	0.0465013
chr17	28966952	28967503	Kctd20	1.18475	0.0254155
chr16	75837747	75838328	Hspa13	1.1891	0.0123084
chr5	33496207	33496499	Nkx1-1	1.18949	0.0150236
chr12	69351724	69352014	Nemf	1.18979	0.0398269
chr17	8991225	8991492	1700010I14Rik	1.19159	0.0125185
chr14	59690931	59691307	Shisa2	1.19247	0.0228921
chr11	87974695	87975005	Dynll2	1.19249	0.0158739
chr19	55401589	55402044	Vti1a	1.19274	0.0098237
chr1	191404739	191405128	Ppp2r5a	1.19318	0.0181985
chr2	17365738	17366066	Mir6419	1.194	0.00357736
chr13	37452437	37452745	Ly86	1.19572	0.0210703
chr18	80784298	80784635	Nfatc1	1.19679	0.0311232
chr12	114597681	114598023	Mir7094-2	1.19728	0.0261943
chr4	59224847	59225171	Gm12596	1.19738	0.0431289
chr5	23394261	23394604	5031425E22Rik	1.19908	0.0408123
chr17	50149746	50150061	Rftn1	1.19918	0.0134374
chr8	119926520	119926851	Usp10	1.19989	0.0129227
chr2	92608968	92609236	Chst1	1.20009	0.0479651
chr4	63073033	63073471	Ambp	1.20202	0.0407005
chr3	115940498	115940871	Mir669n	1.20418	0.00651445
chr10	129026070	129026337	Olfr763	1.2048	0.021453
chr15	63969175	63969500	Fam49b	1.2049	0.0381191
chr14	18167077	18167384	Nr1d2	1.20673	0.00519348
chr16	88372081	88372361	Grik1	1.20701	0.0217429
chr11	121741559	121741836	Metrnl	1.2096	0.023817
chr11	22762535	22762878	B3gnt2	1.21037	0.0288791
chr9	48740167	48740485	Zbtb16	1.21049	0.011948
chr19	8518914	8519280	Slc22a8	1.21227	0.0314288
chr6	130386791	130387206	Klra1	1.21233	0.0184439
chr6	120056135	120056464	Wnk1	1.21279	0.0332926
chr3	141838961	141839234	Bmpr1b	1.21306	0.0476805
chr8	13979801	13980150	Tdrp	1.2133	0.0217669
chrX	11653352	11653678	H2al1j	1.21421	0.0235864
chr6	40430284	40430538	E330009J07Rik	1.21888	0.0427967
chr10	82779197	82779503	Nfyb	1.22152	0.0108213
chr16	13447701	13448247	Mir193b	1.22153	0.0292942
chr1	171772302	171772511	Slamf1	1.22244	0.035949
chr11	99115921	99116392	Tns4	1.2234	0.0215113
chr3	78967016	78967215	Rapgef2	1.22371	0.0266374
chr9	56146282	56146857	Tspan3	1.22375	0.01698
chr10	116746380	116746991	4930579P08Rik	1.22435	0.00318141
chr1	43362178	43362452	Nck2	1.2249	0.0291527
chr15	76765836	76766118	C030006K11Rik	1.22498	0.0129716
chr4	32905436	32905677	Ankrd6	1.22567	0.0441918
chr18	60706032	60706312	Ndst1	1.22607	0.0279608
chr8	14842192	14842470	Cln8	1.22831	0.00715782
chr9	116163944	116164263	Tgfbr2	1.22854	0.0218822
chr11	98947957	98948156	Rara	1.22988	0.03805
chr17	52031067	52031499	Gm19585	1.23132	0.0163487
chr7	106967550	106967855	Olfr711	1.23288	0.0243303
chr12	111672226	111672450	Ckb	1.23675	0.0330408
chrX	167037842	167038211	Gm8817	1.23925	0.0489479
chr5	65005305	65005588	Mir574	1.23977	0.0469206
chr9	100382554	100382820	Il20rb	1.24024	0.0362099
chr1	87205078	87205484	Chrng	1.24169	0.0315347
chr16	55527768	55528009	Mir5118	1.24243	0.0332946
chr17	43229939	43230191	Adgrf1	1.24323	0.0466193
chr10	13438468	13438823	Phactr2	1.2436	0.024384
chr5	89044837	89045201	Slc4a4	1.24396	0.0163816
chr1	134045996	134046266	Fmod	1.24417	0.0364018
chr18	10744082	10744362	Mib1	1.24502	0.0497448
chr11	68973725	68974029	Rangrf	1.24614	0.0142986
chr19	9911413	9911753	Incenp	1.24672	0.00472085
chr4	52985255	52985532	Nipsnap3a	1.24757	0.0365324
chr4	136816598	136816984	Ephb2	1.25084	0.0338868
chr14	122066827	122067004	Timm8a2	1.25191	0.0190277
chr14	55918704	55919023	Sdr39u1	1.25204	0.0122783
chr10	6990070	6990344	Ipcef1	1.25343	0.0316617
chr16	93908235	93908527	Cldn14	1.25371	0.0121206
chr7	143626270	143626496	Tnfrsf26	1.25742	0.0201714
chr17	34592068	34592363	Pbx2	1.25939	0.0135446
chr7	103806942	103807219	Hbb-b2	1.26121	0.0101903
chr9	116447797	116448095	Gm4668	1.26367	0.0289304
chr13	48845465	48845669	Phf2	1.26516	0.0401193
chr15	76780787	76781096	Arhgap39	1.2681	0.0449814
chr10	26078797	26079123	Tmem200a	1.26883	0.0426214
chr11	109792032	109792329	1700012B07Rik	1.27067	0.0435515
chr18	55176165	55176515	Zfp608	1.2708	0.0398378
chr19	41768761	41769050	Gm19424	1.27255	0.0156683
chr11	5505902	5506241	Xbp1	1.27586	0.0219821
chr1	53824746	53825043	Mir7681	1.27644	0.00886079
chr1	88506452	88506752	Glrp1	1.27734	0.0332486
chr9	116084467	116084913	Tgfbr2	1.27854	0.0486356
chr12	93019729	93019981	4930559C10Rik	1.2793	0.0378423
chr5	107303248	107303865	Tgfbr3	1.27969	0.029806
chr2	102682246	102682506	Slc1a2	1.28073	0.0491782
chr14	53345620	53345896	Gm30214	1.28202	0.0470073
chr8	13593413	13593624	1700029H14Rik	1.2835	0.0308577
chr16	38679736	38680005	Arhgap31	1.28368	0.011903
chr16	9009407	9009764	1810013L24Rik	1.28434	0.038647
chr11	97821767	97822101	B230217C12Rik	1.28769	0.0102629
chr17	5402133	5402392	Ldhal6b	1.28827	0.0487186
chr9	68884446	68884710	9530091C08Rik	1.28862	0.041291
chr1	150164890	150165246	Ptgs2os2	1.28926	0.0409741
chr3	153984456	153984752	Slc44a5	1.28948	0.0338436
chr6	85068439	85068638	Exoc6b	1.28959	0.0334815
chr17	35173318	35173604	Aif1	1.28969	0.0338964
chr11	116918667	116918964	Mgat5b	1.29	0.0098406
chr19	11407533	11407737	Ms4a4c	1.29007	0.0323062
chr17	79862130	79862428	Atl2	1.29054	0.0239129
chr5	62710658	62711299	Arap2	1.29267	0.00423824
chr12	100978226	100978616	Mir1190	1.29269	0.0400521
chr11	119384937	119385290	Mir1932	1.29297	0.0279366
chr3	8635189	8635709	Gm32496	1.29309	0.0394077
chr13	111346159	111346449	Actbl2	1.29448	0.0420232
chrX	166495449	166495812	Tceanc	1.29495	0.045231
chr2	180740377	180740618	Slc17a9	1.29644	0.0254976
chr2	60553061	60553465	Pla2r1	1.30063	0.0499366
chr16	45795087	45795771	Phldb2	1.30395	0.015028
chr7	89437659	89437943	AI314278	1.30477	0.017315
chr14	122041302	122041664	Timm8a2	1.30731	0.0449782
chr11	118212651	118212971	Cyth1	1.30846	0.0319443
chr17	46933614	46933933	Prph2	1.30849	0.0113717
chr9	45014944	45015219	Cd3e	1.30856	0.0415775
chr1	172288891	172289220	Atp1a2	1.31017	0.0316205
chr7	16366352	16366601	Sae1	1.31044	0.0286044
chr9	45055044	45055649	Mpzl3	1.31088	0.00368261
chr3	122620348	122620870	Fnbp1l	1.31125	0.00409583
chr18	77033143	77033395	Katnal2	1.31482	0.0415122
chr16	29856256	29856857	Gm1968	1.3153	0.00830057
chr9	90098972	90099241	Morf4l1	1.31566	0.0141961
chr9	37310768	37311133	Ccdc15	1.32088	0.0178651
chr17	3260799	3261221	Tiam2	1.32173	0.0238321
chr5	109861284	109861557	Gm10416	1.32341	0.0136848
chr5	113918740	113919062	Coro1c	1.32367	0.0487456
chr10	80494709	80495006	Onecut3	1.32393	0.0312855
chr19	43711657	43712015	Entpd7	1.32426	0.0299237
chr10	21054764	21055264	Ahi1	1.32459	0.0228889
chr2	30042514	30042791	Wdr34	1.32482	0.0380751
chr2	166549104	166549386	Gm29679	1.32672	0.0151144
chr5	23626175	23626501	Srpk2	1.32874	0.0309602
chr2	166647394	166647578	Prex1	1.33176	0.0489071
chr4	120225494	120225779	Foxo6	1.33204	0.0124558
chr12	41340312	41340678	Lrrn3	1.33426	0.0420997
chr5	139107877	139108156	Prkar1b	1.33525	0.0191681
chr3	15196288	15196581	Gm9733	1.3427	0.0268553
chr13	113983771	113984041	A430090L17Rik	1.34271	0.0439418
chr5	24088498	24088789	Klhl7	1.34337	0.032545
chr4	101283993	101284307	Jak1	1.34688	0.0205965
chr4	129761615	129761962	Khdrbs1	1.34736	0.00119247
chr5	64391259	64391755	1700027F09Rik	1.34803	0.0066859
chr6	145863114	145863473	Bhlhe41	1.35015	0.0314271
chr7	128860177	128860458	Sec23ip	1.35065	0.0292192
chr10	82961326	82961640	Chst11	1.35141	0.0211775
chr3	103392843	103393123	Trim33	1.35324	0.02771
chr2	154038992	154039268	Bpifa2	1.35382	0.0323877
chr3	145144972	145145246	Odf2l	1.35489	0.0286487
chr9	57774268	57774526	Clk3	1.35608	0.0266089
chr7	80191537	80191766	Sema4b	1.35677	0.0431763
chr14	52775896	52776148	Gm30214	1.35829	0.0326297
chr1	176848623	176848947	Hmga2-ps1	1.35917	0.0487328
chr2	129174437	129174767	AI847159	1.35998	0.00396456
chr6	120134850	120135150	Ninj2	1.36185	0.0398928
chr8	4800572	4800871	Shcbp1	1.36618	0.0172491
chr8	81349509	81349770	Inpp4b	1.36694	0.0384883
chr2	168488603	168488916	Nfatc2	1.36818	0.0488765
chr18	79267743	79268105	Setbp1	1.37321	0.0271767
chr17	35638872	35639135	Dpcr1	1.37427	0.0228564
chr14	57593305	57593609	1700039M10Rik	1.37784	0.0375167
chr2	6681401	6681666	Celf2	1.37894	0.0418914
chr1	69778136	69778428	Spag16	1.37914	0.00364994
chr15	100461612	100461940	Letmd1	1.37924	0.0370181
chr18	75454722	75455000	Gm10532	1.38159	0.0401117
chr11	49982903	49983418	Rnf130	1.38167	0.00011592
chr6	28949291	28949567	Mir129-1	1.38274	0.0203665
chr14	122249192	122249394	1700108J01Rik	1.38378	0.0478123
chr5	67048115	67048390	Phox2b	1.38438	0.0199033
chr15	75704035	75704343	Rhpn1	1.38478	0.0228529
chr9	33011273	33011614	Gm27162	1.38685	0.0252435
chr7	98481062	98481349	Lrrc32	1.38709	0.0262655
chr7	110381636	110381916	Swap70	1.3877	0.0454625
chr18	67028548	67029049	Gnal	1.39111	0.00507286
chr11	32027701	32027993	Nsg2	1.39373	0.0264332
chr1	80613430	80613797	Dock10	1.39474	0.0173689
chr1	16227922	16228358	Rdh10	1.39521	0.0138763
chr18	60481056	60481388	Smim3	1.39799	0.00768543
chr2	101781301	101781657	Prr5l	1.39913	0.0366756
chr7	128528224	128528423	Bag3	1.39956	0.0294032
chr11	88589623	88589961	0610039H22Rik	1.40153	0.03764
chr6	71381691	71382077	Cd8a	1.40172	0.0066556
chr11	19972543	19972797	Spred2	1.40203	0.0323607
chr5	144276983	144277544	Gm15708	1.4032	0.011882
chr11	109260522	109260895	Rgs9	1.404	0.0297223
chr11	69124639	69124757	Aloxe3	1.40546	0.0257107
chr17	47272348	47272599	Trerf1	1.40718	0.0070866
chr14	102906204	102906617	Mir5130	1.40927	0.0366976
chr15	8512482	8512822	Nipbl	1.41043	0.0311151
chr5	134473997	134474275	Gtf2ird1	1.412	0.0252689
chr10	98728615	98728974	Atp2b1	1.41301	0.014713
chr6	89257496	89257773	4930512J16Rik	1.41306	0.0192702
chr7	123217545	123217835	Slc5a11	1.41343	0.0441602
chr8	117548016	117548293	Plcg2	1.41535	0.0028984
chr19	21472442	21472753	Gda	1.41597	0.0242389
chr1	13171236	13171566	Prdm14	1.4186	0.0203701
chr3	142863245	142863567	Pkn2	1.41947	0.0339369
chr13	49271904	49272153	Susd3	1.41994	0.0058429
chr19	10304875	10305169	Dagla	1.42498	0.0478807
chr19	8919122	8919381	B3gat3	1.42688	0.0152045
chrX	101384694	101384986	Gjb1	1.42691	0.0461812
chr1	75342909	75343185	Des	1.43036	0.021722
chr3	54815394	54815633	Rfxap	1.43064	0.042051
chr13	32975003	32975307	Serpinb6b	1.43076	0.0461459
chr17	44973512	44973824	4930564C03Rik	1.43236	0.0032033
chr13	23593148	23593407	Hist1h2be	1.43334	0.0253593
chr7	128368926	128369149	Rgs10	1.43922	0.0460566
chr5	65102805	65103016	Klhl5	1.44014	0.0370865
chr1	179502651	179502883	Smyd3	1.44128	0.0286652
chr12	51822305	51822558	Hectd1	1.44303	0.0460735
chr5	20672352	20672871	Phtf2	1.44498	0.0274478
chrX	74943916	74944232	Gm38425	1.44518	0.019476
chr13	23898289	23898562	Slc17a4	1.447	0.0280952
chr5	65832189	65832523	Rhoh	1.44708	0.0290712
chr9	15121036	15121281	Hephl1	1.44968	0.0314251
chr1	149758535	149758814	Pla2g4a	1.45057	0.0431111
chr13	106825676	106825885	Ipo11	1.45131	0.0413887
chr7	25805583	25805868	Cyp2s1	1.45639	0.0114759
chr9	119101008	119101286	Dlec1	1.45683	0.00655375
chr6	40465783	40466033	Ssbp1	1.45749	0.0485131
chr4	119807414	119807706	Hivep3	1.45783	0.0210368
chr5	121811683	121811925	Mir7031	1.45943	0.0492616
chr16	48366877	48367136	Gm5485	1.45961	0.049598
chr6	87879034	87879365	Copg1	1.46092	0.0218595
chr13	111475827	111476131	Gpbp1	1.46363	0.0138067
chr15	12549303	12549689	Pdzd2	1.47171	0.0223835
chr6	49233449	49233729	Igf2bp3	1.47304	0.0350381
chr11	98512935	98513225	Ikzf3	1.4734	0.0274193
chr2	132094495	132094791	Slc23a2	1.47436	0.0320592
chr15	53145145	53145486	Ext1	1.47559	0.00369112
chr4	7448105	7448677	8430436N08Rik	1.47584	0.0152054
chr4	136266710	136267290	Zfp46	1.47632	0.000147007
chr16	33795957	33796213	Muc13	1.47825	0.036653
chr13	41801433	41801711	Adtrp	1.47955	0.0421572
chr2	154173386	154173635	Bpifa5	1.48026	0.0496819
chr1	180175207	180175515	Coq8a	1.48049	0.0129163
chr3	144558405	144558611	Hs2st1	1.48191	0.0462948
chr3	41169919	41170219	Pgrmc2	1.48208	0.0386203
chr13	112694306	112694603	Slc38a9	1.48266	0.034016
chr16	10890416	10890655	Gm21859	1.48327	0.0416378
chr4	8418390	8418722	Rab2a	1.48466	0.0345578
chr17	30892822	30893113	Glp1r	1.48667	0.00895733
chrX	96145206	96145508	Msn	1.48916	0.0197246
chr13	100317560	100317831	Naip7	1.49254	0.0486336
chr2	169849179	169849414	AY702102	1.49313	0.043085
chr13	54173997	54174282	Hrh2	1.49318	0.0148614
chr12	107961953	107962237	Bcl11b	1.49426	0.00824347
chr10	117688278	117688552	Mdm2	1.49718	0.02806
chr9	90233861	90234180	Tbc1d2b	1.49811	0.0272021
chr4	129350759	129350970	Zbtb8os	1.49894	0.0334497
chr15	93744170	93744465	Prickle1	1.50152	0.0199856
chr6	136431631	136431863	E330021D16Rik	1.50263	0.0313119
chr17	43012765	43013021	Tnfrsf21	1.50613	0.0292537
chr4	11106656	11106914	Gm11827	1.51161	0.0188388
chr19	11504869	11505180	Gm8369	1.51477	0.00615941
chr4	135617978	135618456	1700029M20Rik	1.51602	0.0360754
chr14	31933902	31934323	Galnt15	1.51627	0.0167814
chr10	77225393	77225743	Gm10941	1.51713	0.0285146
chr1	155827788	155828159	Qsox1	1.52446	0.0490254
chr10	84554622	84554869	Platr7	1.52476	0.0273175
chr13	97645149	97645473	Gm5086	1.52614	0.0156273
chr9	121398602	121398882	Trak1	1.52657	0.0283177
chr17	49413036	49413300	Mocs1	1.52664	0.0416617
chr5	21267041	21267327	Gsap	1.52748	0.039507
chr11	31746535	31746803	Bod1	1.52978	0.0425315
chr6	128025500	128025959	Tspan9	1.53037	0.00210766
chr5	111356976	111357278	Pitpnb	1.53071	0.0280544
chr6	22288752	22289030	Wnt16	1.53183	0.0216558
chr9	32962827	32963127	Gm27162	1.53238	0.0281622
chr12	24565387	24565647	Grhl1	1.53426	0.0385534
chr7	25636329	25636688	B3gnt8	1.53431	0.00676409
chr7	68179758	68180008	Pgpep1l	1.53606	0.0372912
chr15	52565517	52565881	Med30	1.53642	0.0298798
chr11	113266845	113266986	4732490B19Rik	1.53707	0.0424046
chr11	105347846	105348110	Mrc2	1.53724	0.0284028
chr5	142375764	142375963	Foxk1	1.53963	0.0406337
chr9	21189974	21190243	Pde4a	1.54023	0.0217478
chr3	137974646	137974918	Dapp1	1.54024	0.00595521
chr18	25150598	25151101	Tpgs2	1.54039	0.0334706
chr19	29486568	29486854	A930007I19Rik	1.54127	0.0486098
chr17	88175916	88176466	Gm4832	1.54221	0.0191985
chr19	5662367	5662662	Sipa1	1.54615	0.00691238
chrX	107284255	107284566	Gpr174	1.5464	0.00568478
chr6	88980219	88980456	Tpra1	1.54664	0.0385971
chr5	73071387	73071685	Slc10a4	1.54704	0.0119925
chr19	10842320	10842628	Slc15a3	1.54722	0.0261047
chr9	50904298	50904544	Ppp2r1b	1.55256	0.0218444
chr8	125117102	125117431	Disc1	1.55478	0.0303768
chr15	101113234	101113525	Ankrd33	1.56045	0.0172283
chr8	115411576	115412110	Maf	1.56069	0.0288805
chr10	75641905	75642145	Susd2	1.56324	0.0432393
chr14	47076983	47077294	Samd4	1.5683	0.00236802
chr3	101731120	101731467	Mab21l3	1.57087	0.0257097
chr4	43927932	43928157	Glipr2	1.57105	0.0205488
chr13	114914971	114915263	Itga2	1.57787	0.012532
chr2	137942866	137943084	Btbd3	1.5782	0.0421548
chr1	191802572	191802879	Nek2	1.58211	0.0110634
chr4	127115039	127115415	Tmem35b	1.58472	0.0165834
chr9	85357483	85357758	Fam46a	1.58943	0.0460416
chr5	136581244	136581507	Cux1	1.59012	0.0112481
chr1	69453957	69454322	Ikzf2	1.59435	0.0377068
chr8	106017127	106017501	Ddx28	1.59482	0.00412003
chr7	44521777	44522019	Mybpc2	1.59622	0.0254721
chr5	141062124	141062529	Card11	1.59695	0.0216544
chr13	12468534	12468838	Lgals8	1.59754	0.00634463
chr9	119453373	119453695	Exog	1.59982	0.00864704
chr9	122226555	122226754	Mir8106	1.60025	0.0237156
chr3	149225624	149226062	Gm1653	1.60048	0.00683276
chr14	63629601	63630056	Xkr6	1.60162	0.00347354
chr10	59166606	59166880	2024-09-10	1.60348	0.0366985
chr14	21299664	21299948	Kat6b	1.60656	0.0178654
chr14	45540273	45540536	4930527F14Rik	1.61886	0.0403913
chr11	98075463	98075733	Stac2	1.61904	0.0175579
chr18	69338013	69338385	Tcf4	1.62076	0.0135064
chr13	22029239	22029455	Hist1h2ah	1.6212	0.0211859
chr14	102906910	102907183	Mir5130	1.62313	0.0153213
chr18	68847460	68847756	4930546C10Rik	1.62615	0.0406689
chr11	5990981	5991245	Ykt6	1.6266	0.0386464
chrX	100742035	100742282	Gdpd2	1.62816	0.0245736
chr6	73020125	73020401	Tmsb10	1.62839	0.006309
chr5	124213671	124213942	Pitpnm2os1	1.63211	0.00414943
chr8	124033481	124033732	Urb2	1.63211	0.0354399
chr15	61154243	61154524	A1bg	1.63246	0.028899
chrX	71628374	71628640	Gpr50	1.63842	0.0257835
chr10	44371867	44372130	Mir1929	1.63847	0.0291273
chr12	84209150	84209357	Elmsan1	1.6399	0.0240263
chr18	39011695	39011887	Arhgap26	1.64461	0.0250285
chr4	130292373	130292654	Fabp3	1.64518	0.0234716
chr4	45586384	45586677	Gm12408	1.64551	0.0328071
chr4	87402189	87402478	Slc24a2	1.64562	0.00267428
chr4	119142243	119142542	Zfp691	1.64641	0.0165032
chr5	123699326	123699525	Clip1	1.64802	0.0222941
chr13	37704621	37704824	Rreb1	1.65011	0.0295663
chr11	119106291	119106551	Cbx4	1.65115	0.00828456
chr11	100300371	100300649	Eif1	1.65224	0.0422985
chr4	6476368	6476756	Nsmaf	1.65437	0.0207535
chr14	53544859	53545061	Gm30214	1.65577	0.00607124
chr14	57957773	57958065	Micu2	1.65604	0.0216694
chr13	97470076	97470297	Lncenc1	1.65621	0.043611
chr8	128202423	128202899	Mir21c	1.65778	0.00341981
chr10	96406380	96406592	4930459C07Rik	1.66013	0.00517148
chr4	102930773	102931100	Tctex1d1	1.66219	0.0244317
chr6	90625149	90625407	Slc41a3	1.66684	0.0210204
chr5	31251496	31252110	Krtcap3	1.66705	0.00203125
chr2	14961020	14961297	Cacnb2	1.67185	0.0153477
chr10	40177665	40177926	Slc16a10	1.67586	0.0242279
chr17	45298382	45298679	Cdc5l	1.67646	0.0196919
chr1	178544677	178544907	Kif26b	1.6781	0.047323
chr11	86606666	86606990	Mir21a	1.67979	0.0378799
chr7	99659459	99659667	Tpbgl	1.68209	0.0179534
chr9	72385848	72386084	BC065403	1.68376	0.00903449
chr15	59950675	59951155	4933412E24Rik	1.68683	0.00275832
chr10	118721901	118722203	Dyrk2	1.68738	0.020085
chr19	57272840	57273162	4930449E18Rik	1.69378	0.0315668
chr3	115709460	115709623	S1pr1	1.69493	0.00701942
chr18	69406854	69407106	Tcf4	1.69769	0.0319352
chr10	93365404	93365571	Gm17745	1.69799	0.0286648
chr19	41900736	41901048	Rrp12	1.69909	0.00275617
chr14	63560740	63560914	Mtmr9	1.70041	0.0329779
chr9	52200711	52201060	Zc3h12c	1.70237	0.0427039
chr5	50029735	50029998	Adgra3	1.70343	0.00159063
chr3	138558570	138558848	Eif4e	1.70796	0.0249585
chr8	124751291	124751502	Fam89a	1.70872	0.0112874
chr14	53045405	53045677	Gm30214	1.71777	0.0201475
chr10	111912331	111912533	Gm20758	1.72233	0.0404778
chr3	136761619	136761947	Ppp3ca	1.72493	0.0324814
chr2	31451580	31451883	Ass1	1.72622	0.0103255
chr11	116463951	116464213	Qrich2	1.73295	0.00713158
chr2	18183148	18183433	Mllt10	1.73337	0.00200642
chr11	117174898	117175133	2024-09-09	1.73554	0.0444085
chr3	50628339	50628660	Slc7a11	1.73705	0.0116842
chr10	17574906	17575270	Cited2	1.73709	0.0180419
chr10	95300562	95300761	Cradd	1.73983	0.0418056
chr6	125238489	125238744	Cd27	1.74156	0.0109599
chr4	22402101	22402326	Fbxl4	1.74156	0.018884
chr9	61243488	61243774	B930092H01Rik	1.74268	0.0114143
chr11	31964096	31964373	4930524B15Rik	1.74453	0.0342942
chr15	25672949	25673086	Myo10	1.74548	0.039158
chr3	106492815	106493029	Dennd2d	1.74639	0.00844169
chr9	80341850	80342125	Impg1	1.74823	0.0187204
chr4	102580029	102580275	Pde4b	1.75456	0.0434572
chr8	105390959	105391193	Plekhg4	1.76001	0.048444
[truncated: 5,722 more rows]
