# Supplementary material for: Vps34-orchestrated lipid signaling processes regulate the transitional heterogeneity and functional adaptation of effector regulatory T cells
Source: PLoS Biol. 2025 Apr 11;23(4):e3003074. doi: 10.1371/journal.pbio.3003074 (PMC11990774; doi:10.1371/journal.pbio.3003074)
Supplement: S13 Table — (XLSX) [file pbio.3003074.s021.xlsx]

## Sheet: S13 Table
S13 Table. Transcription factor footprinting analysis in bulk ATAC-seq profiling of Atg14-deficient (Vps34 KO) eTregs versus control eTregs. CD45.2+ control and Atg14-deficient eTregs were sort purified from the spleen of control and Foxp3CreAtg14fl/fl mixed bone marrow chimeras.
Transcription factor motif	P values	z-score
MA0862.1.GMEB2	1.3343e-05	-4.3544
MA0060.3.NFYA	3.5927e-05	-4.13222
MA0611.1.Dux	0.000115568	-3.85534
MA1644.1.NFYC	0.000276624	-3.63626
MA1143.1.FOSL1::JUND(var.2)	0.00434465	-2.85199
MA1554.1.RFX7	0.00560339	-2.77013
MA1129.1.FOSL1::JUN(var.2)	0.00584978	-2.75608
MA0604.1.Atf1	0.00671141	-2.71083
MA1136.1.FOSB::JUNB(var.2)	0.00819608	-2.64388
MA1127.1.FOSB::JUN	0.00906514	-2.60959
MA1131.1.FOSL2::JUN(var.2)	0.0120847	-2.50966
MA0502.2.NFYB	0.0143635	-2.44804
MA0637.1.CENPB	0.0199776	-2.32677
MA1145.1.FOSL2::JUND(var.2)	0.0233445	-2.26775
MA0070.1.PBX1	0.0242965	-2.25241
MA0834.1.ATF7	0.0249471	-2.24222
MA1463.1.ARGFX	0.0254701	-2.2342
MA0701.2.LHX9	0.0286765	-2.18791
MA0075.3.PRRX2	0.0286765	-2.18791
MA0612.2.EMX1	0.0341185	-2.11867
MA0726.1.VSX2	0.0402719	-2.05095
MA0725.1.VSX1	0.0402719	-2.05095
MA0068.2.PAX4	0.0465825	-1.99008
MA0600.2.RFX2	0.0468461	-1.98769
MA0799.1.RFX4	0.0482747	-1.97494
MA0492.1.JUND(var.2)	0.055827	-1.91238
MA0656.1.JDP2(var.2)	0.0574141	-1.90015
MA0027.2.EN1	0.0608557	-1.87454
MA0605.2.ATF3	0.0615922	-1.86922
MA0721.1.UNCX	0.064076	-1.85165
MA0840.1.Creb5	0.0694344	-1.81558
MA0618.1.LBX1	0.0696896	-1.81392
MA1126.1.FOS::JUN(var.2)	0.0706567	-1.80768
MA1140.2.JUNB(var.2)	0.0712128	-1.80412
MA0879.1.Dlx1	0.0737538	-1.78814
MA1519.1.LHX5	0.0753287	-1.77846
MA0628.1.POU6F1	0.0937204	-1.67609
MA0702.2.LMX1A	0.0941434	-1.67393
MA0886.1.EMX2	0.0951116	-1.66903
MA0703.2.LMX1B	0.0968454	-1.66034
MA0658.1.LHX6	0.0972612	-1.65828
MA1133.1.JUN::JUNB(var.2)	0.0972901	-1.65814
MA0723.1.VAX2	0.101484	-1.6377
MA0722.1.VAX1	0.101484	-1.6377
MA1470.1.BACH2(var.2)	0.102494	-1.63288
MA0634.1.ALX3	0.105277	-1.61979
MA0882.1.DLX6	0.114171	-1.57972
MA0675.1.NKX6-2	0.117284	-1.56628
MA0615.1.Gmeb1	0.117932	-1.56351
MA0509.2.RFX1	0.120428	-1.55298
MA1475.1.CREB3L4(var.2)	0.121178	-1.54985
MA0662.1.MIXL1	0.122007	-1.5464
MA0132.2.PDX1	0.122862	-1.54287
MA1139.1.FOSL2::JUNB(var.2)	0.123629	-1.53972
MA0636.1.BHLHE41	0.129053	-1.51785
MA1481.1.DRGX	0.129082	-1.51773
MA0158.2.HOXA5	0.132403	-1.50469
MA0755.1.CUX2	0.132912	-1.50272
MA1113.2.PBX2	0.134758	-1.4956
MA1639.1.MEIS1(var.2)	0.135114	-1.49424
MA0704.1.Lhx4	0.136225	-1.49
MA0893.2.GSX2	0.138776	-1.48036
MA0892.1.GSX1	0.145629	-1.45515
MA0828.1.SREBF2(var.2)	0.146759	-1.45107
MA0621.1.mix-a	0.148544	-1.44469
MA0900.2.HOXA2	0.149305	-1.44199
MA0720.1.Shox2	0.153108	-1.42864
MA0630.1.SHOX	0.153108	-1.42864
MA0717.1.RAX2	0.153108	-1.42864
MA0716.1.PRRX1	0.153108	-1.42864
MA0654.1.ISX	0.153108	-1.42864
MA1632.1.ATF2	0.15354	-1.42714
MA0679.2.ONECUT1	0.157125	-1.41481
MA0838.1.CEBPG	0.159255	-1.40758
MA0259.1.ARNT::HIF1A	0.160402	-1.40372
MA0661.1.MEOX1	0.164512	-1.39006
MA0639.1.DBP	0.165165	-1.38791
MA0601.1.Arid3b	0.172302	-1.36485
MA0875.1.BARX1	0.177048	-1.3499
MA0715.1.PROP1	0.179272	-1.343
MA0620.3.MITF	0.18673	-1.32031
MA0046.2.HNF1A	0.187627	-1.31763
MA0798.2.RFX3	0.192425	-1.30344
MA0904.2.HOXB5	0.195187	-1.29539
MA0876.1.BSX	0.197903	-1.28755
MA0594.2.HOXA9	0.198349	-1.28627
MA0609.2.CREM	0.206723	-1.26263
MA0837.1.CEBPE	0.208407	-1.25796
MA0466.2.CEBPB	0.208674	-1.25722
MA0710.1.NOTO	0.214883	-1.24025
MA0912.2.HOXD3	0.215076	-1.23973
MA0527.1.ZBTB33	0.215232	-1.23931
MA0707.1.MNX1	0.21844	-1.23069
MA0018.4.CREB1	0.218747	-1.22987
MA0791.1.POU4F3	0.221515	-1.22251
MA0754.1.CUX1	0.222566	-1.21973
MA0888.1.EVX2	0.226128	-1.21039
MA0706.1.MEOX2	0.226165	-1.2103
MA0880.1.Dlx3	0.227108	-1.20784
MA0881.1.Dlx4	0.227108	-1.20784
MA1495.1.HOXA1	0.232901	-1.19292
MA0488.1.JUN	0.23847	-1.17882
MA0153.2.HNF1B	0.240246	-1.17437
MA1577.1.TLX2	0.241776	-1.17056
MA0843.1.TEF	0.25005	-1.15023
MA1650.1.ZBTB14	0.251289	-1.14723
MA0705.1.Lhx8	0.258711	-1.12944
MA1573.1.THAP11	0.261048	-1.12392
MA0655.1.JDP2	0.26453	-1.11575
MA0713.1.PHOX2A	0.266543	-1.11106
MA0894.1.HESX1	0.272207	-1.09799
MA1132.1.JUN::JUNB	0.278308	-1.08413
MA1099.2.HES1	0.284832	-1.06953
MA1498.1.HOXA7	0.289641	-1.05891
MA0510.2.RFX5	0.290182	-1.05772
MA0884.1.DUXA	0.290709	-1.05657
MA0681.2.PHOX2B	0.294617	-1.04805
MA0464.2.BHLHE40	0.296959	-1.04298
MA1507.1.HOXD4	0.298323	-1.04004
MA0651.1.HOXC11	0.305478	-1.02476
MA0469.3.E2F3	0.322469	-0.989396
MA0666.1.MSX1	0.324813	-0.984616
MA0911.1.Hoxa11	0.329194	-0.975738
MA0506.1.NRF1	0.330608	-0.97289
MA0902.2.HOXB2	0.335183	-0.963726
MA1560.1.SOHLH2	0.342529	-0.949181
MA1106.1.HIF1A	0.345811	-0.942746
MA0485.2.HOXC9	0.349944	-0.934697
MA0732.1.EGR3	0.352609	-0.92954
MA0470.2.E2F4	0.353853	-0.927142
MA1640.1.MEIS2(var.2)	0.354287	-0.926306
MA0024.3.E2F1	0.354315	-0.926252
MA1608.1.Isl1	0.356499	-0.922057
MA0674.1.NKX6-1	0.359827	-0.915694
MA1142.1.FOSL1::JUND	0.361228	-0.913028
MA0864.2.E2F2	0.362771	-0.910098
MA1496.1.HOXA4	0.369046	-0.898262
MA1499.1.HOXB4	0.37685	-0.883715
MA0699.1.LBX2	0.379506	-0.878807
MA0490.2.JUNB	0.393843	-0.852668
MA0905.1.HOXC10	0.394176	-0.85207
MA1503.1.HOXB9	0.395054	-0.850487
MA0644.1.ESX1	0.398301	-0.84466
MA1502.1.HOXB8	0.401391	-0.83914
MA0718.1.RAX	0.402957	-0.836351
MA1545.1.OVOL2	0.403995	-0.834508
MA0778.1.NFKB2	0.407109	-0.828991
MA0125.1.Nobox	0.407268	-0.828711
MA1506.1.HOXD10	0.408172	-0.827115
MA1128.1.FOSL1::JUN	0.416535	-0.812448
MA0683.1.POU4F2	0.416851	-0.811896
MA0887.1.EVX1	0.418891	-0.808347
MA0831.2.TFE3	0.419796	-0.806775
MA0829.2.SREBF1(var.2)	0.421947	-0.803047
MA1464.1.ARNT2	0.422993	-0.80124
MA0603.1.Arntl	0.425719	-0.796539
MA0780.1.PAX3	0.428968	-0.790958
MA0910.2.HOXD8	0.430318	-0.788648
MA0708.1.MSX2	0.432943	-0.784165
MA0709.1.Msx3	0.432943	-0.784165
MA1556.1.RXRG(var.2)	0.4336	-0.783046
MA1141.1.FOS::JUND	0.434922	-0.780797
MA0025.2.NFIL3	0.435275	-0.780197
MA0873.1.HOXD12	0.442159	-0.768553
MA0472.2.EGR2	0.445806	-0.762426
MA0790.1.POU4F1	0.447532	-0.759536
MA1504.1.HOXC4	0.448988	-0.757104
MA0692.1.TFEB	0.449258	-0.756652
MA0841.1.NFE2	0.450851	-0.753997
MA0906.1.HOXC12	0.453102	-0.750253
MA1137.1.FOSL1::JUNB	0.454172	-0.748478
MA0733.1.EGR4	0.460199	-0.738519
MA0844.1.XBP1	0.460325	-0.738312
MA0491.2.JUND	0.470228	-0.722109
MA0664.1.MLXIPL	0.472949	-0.717689
MA0135.1.Lhx3	0.47402	-0.715953
MA0756.1.ONECUT2	0.47814	-0.709298
MA0017.2.NR2F1	0.488779	-0.692253
MA0890.1.GBX2	0.489764	-0.690684
MA0477.2.FOSL1	0.498894	-0.676231
MA1135.1.FOSB::JUNB	0.507386	-0.662914
MA0663.1.MLX	0.515685	-0.650011
MA1471.1.BARX2	0.517803	-0.646736
MA1130.1.FOSL2::JUN	0.520546	-0.642503
MA1138.1.FOSL2::JUNB	0.522058	-0.640176
MA1505.1.HOXC8	0.526049	-0.634049
MA1144.1.FOSL2::JUND	0.528541	-0.630234
MA1500.1.HOXB6	0.531629	-0.625522
MA0751.1.ZIC4	0.544615	-0.605849
MA1634.1.BATF	0.545303	-0.604813
MA1553.1.RARG(var.3)	0.549711	-0.598193
MA0476.1.FOS	0.550724	-0.596676
MA1583.1.ZFP57	0.552137	-0.594561
MA0462.2.BATF::JUN	0.553598	-0.592377
MA0851.1.Foxj3	0.556622	-0.587866
MA0635.1.BARHL2	0.565831	-0.574202
MA0874.1.Arx	0.571022	-0.566548
MA0793.1.POU6F2	0.579052	-0.55477
MA0871.2.TFEC	0.580027	-0.553345
MA1134.1.FOS::JUNB	0.584967	-0.546144
MA1513.1.KLF15	0.586556	-0.543834
MA0099.3.FOS::JUN	0.587504	-0.542457
MA0151.1.Arid3a	0.588136	-0.54154
MA0680.1.PAX7	0.588982	-0.540311
MA1518.1.LHX1	0.59301	-0.534479
MA0006.1.Ahr::Arnt	0.593203	-0.5342
MA1584.1.ZIC5	0.594719	-0.53201
MA0835.2.BATF3	0.597614	-0.527835
MA0616.2.HES2	0.603916	-0.518778
MA0697.1.ZIC3	0.612542	-0.506448
MA1124.1.ZNF24	0.613567	-0.504989
MA0899.1.HOXA10	0.622624	-0.492135
MA0632.2.TCFL5	0.623521	-0.490866
MA0757.1.ONECUT3	0.626603	-0.486514
MA0489.1.JUN(var.2)	0.627087	-0.485831
MA0038.2.GFI1	0.628814	-0.483396
MA1622.1.Smad2::Smad3	0.631281	-0.479924
MA1122.1.TFDP1	0.632914	-0.477629
MA0105.4.NFKB1	0.640728	-0.466681
MA0748.2.YY2	0.646406	-0.458761
MA0478.1.FOSL2	0.650074	-0.453659
MA0043.3.HLF	0.650849	-0.452583
MA0004.1.Arnt	0.652836	-0.449827
MA0735.1.GLIS1	0.662044	-0.437092
MA0696.1.ZIC1	0.668622	-0.42804
MA0903.1.HOXB3	0.672514	-0.4227
MA1111.1.NR2F2	0.672651	-0.422513
MA1625.1.Stat5b	0.680279	-0.412082
MA0028.2.ELK1	0.709854	-0.372052
MA0694.1.ZBTB7B	0.710767	-0.370827
MA0162.4.EGR1	0.712834	-0.368053
MA0749.1.ZBED1	0.717773	-0.361437
MA0794.1.PROX1	0.719205	-0.359522
MA0048.2.NHLH1	0.719809	-0.358714
MA1552.1.RARB(var.3)	0.719826	-0.358691
MA1153.1.Smad4	0.729594	-0.345665
MA0638.1.CREB3	0.731332	-0.343354
MA1555.1.RXRB(var.2)	0.740133	-0.331677
MA1489.1.FOXN3	0.744769	-0.325545
MA0908.1.HOXD11	0.745994	-0.323927
MA0526.3.USF2	0.749225	-0.319661
MA1101.2.BACH2	0.754579	-0.312607
MA0463.2.BCL6	0.755386	-0.311546
MA0901.2.HOXB13	0.76378	-0.300521
MA0811.1.TFAP2B	0.768038	-0.294942
MA1114.1.PBX3	0.770066	-0.292288
MA0759.1.ELK3	0.791365	-0.264539
MA0815.1.TFAP2C(var.3)	0.792896	-0.262552
MA1112.2.NR4A1	0.799365	-0.254169
MA1480.1.DPRX	0.802002	-0.250757
MA0854.1.Alx1	0.8039	-0.248303
MA0700.2.LHX2	0.807242	-0.243985
MA0813.1.TFAP2B(var.3)	0.809214	-0.241441
MA0853.1.Alx4	0.809262	-0.241378
MA1581.1.ZBTB6	0.813882	-0.235422
MA1569.1.TFAP2E	0.815399	-0.233467
MA0810.1.TFAP2A(var.2)	0.818931	-0.22892
MA0608.1.Creb3l2	0.82313	-0.223521
MA0152.1.NFATC2	0.824615	-0.221613
MA0131.2.HINFP	0.825007	-0.22111
MA0014.3.PAX5	0.831247	-0.213103
MA0524.2.TFAP2C	0.836752	-0.20605
MA1501.1.HOXB7	0.837759	-0.204761
MA0093.3.USF1	0.850151	-0.188926
MA0763.1.ETV3	0.852444	-0.186001
MA0087.1.Sox5	0.853786	-0.18429
MA0869.1.Sox11	0.855117	-0.182594
MA0833.2.ATF4	0.862017	-0.173807
MA1474.1.CREB3L4	0.866754	-0.167783
MA0486.2.HSF1	0.866832	-0.167684
MA1648.1.TCF12(var.2)	0.871487	-0.161769
MA0782.2.PKNOX1	0.878215	-0.153233
MA1538.1.NR2F1(var.3)	0.878976	-0.152267
MA1102.2.CTCFL	0.879005	-0.15223
MA1485.1.FERD3L	0.879441	-0.151678
MA0845.1.FOXB1	0.880469	-0.150375
MA1110.1.NR1H4	0.881322	-0.149294
MA0622.1.Mlxip	0.882158	-0.148234
MA0740.1.KLF14	0.884993	-0.144642
MA1656.1.ZNF449	0.895305	-0.131595
MA1530.1.NKX6-3	0.897885	-0.128334
MA1147.1.NR4A2::RXRA	0.900955	-0.124455
MA1473.1.CDX4	0.904845	-0.119543
MA1633.1.BACH1	0.90556	-0.11864
MA1100.2.ASCL1	0.906113	-0.117943
MA0468.1.DUX4	0.909174	-0.11408
MA0602.1.Arid5a	0.91335	-0.108814
MA0030.1.FOXF2	0.919786	-0.100703
MA1635.1.BHLHE22(var.2)	0.920792	-0.0994362
MA0786.1.POU3F1	0.920912	-0.0992849
MA0650.2.HOXA13	0.924089	-0.0952839
MA0872.1.TFAP2A(var.3)	0.92458	-0.0946662
MA0816.1.Ascl2	0.926809	-0.0918609
MA0649.1.HEY2	0.933067	-0.0839871
MA0771.1.HSF4	0.936316	-0.0799005
MA0040.1.Foxq1	0.940735	-0.0743462
MA0112.3.ESR1	0.941096	-0.0738923
MA0863.1.MTF1	0.944804	-0.0692331
MA0063.2.NKX2-5	0.945053	-0.0689205
MA1152.1.SOX15	0.951173	-0.0612338
MA0479.1.FOXH1	0.951478	-0.0608514
MA0114.4.HNF4A	0.952438	-0.0596457
MA0597.1.THAP1	0.954322	-0.0572801
MA0685.1.SP4	0.955195	-0.0561843
MA0606.1.NFAT5	0.95543	-0.055889
MA1643.1.NFIB	0.957254	-0.0535996
MA1531.1.NR1D1	0.95761	-0.0531526
MA1580.1.ZBTB32	0.965856	-0.0428061
MA0846.1.FOXC2	0.975507	-0.0307024
MA0147.3.MYC	0.976887	-0.0289719
MA1645.1.NKX2-2	0.983494	-0.0206884
MA0693.2.VDR	0.988354	-0.0145966
MA1606.1.Foxf1	0.989864	-0.0127033
MA0032.2.FOXC1	0.991704	-0.0103981
MA0870.1.Sox1	0.993913	-0.00762871
MA1542.1.OSR1	0.995361	-0.00581401
MA0156.2.FEV	0.996329	0.00460123
MA0139.1.CTCF	0.996131	0.00484919
MA1525.1.NFATC4	0.991169	0.0110681
MA0695.1.ZBTB7C	0.990692	0.0116659
MA0095.2.YY1	0.990156	0.0123384
MA0787.1.POU3F2	0.988828	0.0140026
MA1631.1.ASCL1(var.2)	0.987511	0.0156532
MA0624.1.NFATC1	0.980779	0.0240917
MA0484.2.HNF4G	0.976674	0.0292395
MA0625.1.NFATC3	0.970905	0.0364733
MA0808.1.TEAD3	0.96724	0.04107
MA1476.1.DLX5	0.966676	0.0417782
MA0896.1.Hmx1	0.965511	0.0432396
MA0146.2.Zfx	0.962254	0.0473257
MA0041.1.Foxd3	0.960874	0.0490572
MA0885.1.Dlx2	0.956072	0.0550839
MA0752.1.ZNF410	0.954453	0.0571159
MA1497.1.HOXA6	0.950387	0.0622211
MA0500.2.MYOG	0.948325	0.0648099
MA0746.2.SP3	0.947982	0.0652417
MA0758.1.E2F7	0.947516	0.065827
MA0812.1.TFAP2B(var.2)	0.947099	0.0663497
MA0868.2.SOX8	0.947078	0.0663765
MA0092.1.Hand1::Tcf3	0.946007	0.0677213
MA1585.1.ZKSCAN1	0.943766	0.0705371
MA0084.1.SRY	0.942619	0.0719786
MA1539.1.NR2F6(var.3)	0.94033	0.0748554
MA0042.2.FOXI1	0.940245	0.0749626
MA0850.1.FOXP3	0.940245	0.0749626
MA0033.2.FOXL1	0.940245	0.0749626
MA0849.1.FOXO6	0.940245	0.0749626
MA0848.1.FOXO4	0.940245	0.0749626
MA1683.1.FOXA3	0.937479	0.0784392
MA0475.2.FLI1	0.936721	0.0793922
MA1154.1.ZNF282	0.9362	0.0800467
MA1534.1.NR1I3	0.933547	0.0833832
MA1549.1.POU6F1(var.2)	0.933161	0.0838691
MA0467.1.Crx	0.932222	0.08505
MA0788.1.POU3F3	0.926616	0.0921032
MA0738.1.HIC2	0.926498	0.0922524
MA0521.1.Tcf12	0.920566	0.0997206
MA0883.1.Dmbx1	0.920459	0.0998561
MA0878.2.CDX1	0.912454	0.109944
MA0522.3.TCF3	0.911628	0.110985
MA0520.1.Stat6	0.911248	0.111465
MA1563.1.SOX18	0.910784	0.112049
MA1636.1.CEBPG(var.2)	0.907779	0.11584
MA0866.1.SOX21	0.903291	0.121505
MA0047.3.FOXA2	0.899615	0.126148
MA0107.1.RELA	0.887072	0.14201
MA0031.1.FOXD1	0.885364	0.144172
MA0830.2.TCF4	0.883726	0.146248
MA1103.2.FOXK2	0.879598	0.151479
MA0619.1.LIN54	0.878484	0.152891
MA1657.1.ZNF652	0.873464	0.15926
MA1621.1.Rbpjl	0.873397	0.159345
MA0089.2.NFE2L1	0.871546	0.161695
MA0781.1.PAX9	0.869471	0.164331
MA0825.1.MNT	0.863341	0.172123
MA0736.1.GLIS2	0.860034	0.176331
MA0481.3.FOXP1	0.85788	0.179074
MA1616.1.Prdm15	0.857577	0.179459
MA1562.1.SOX14	0.857064	0.180113
MA0822.1.HES7	0.852642	0.185748
MA0724.1.VENTX	0.850666	0.188269
MA0743.2.SCRT1	0.848617	0.190883
MA0737.1.GLIS3	0.846115	0.194078
MA1564.1.SP9	0.844921	0.195603
MA0496.3.MAFK	0.844878	0.195658
MA1588.1.ZNF136	0.843508	0.197408
MA1419.1.IRF4	0.843441	0.197494
MA1509.1.IRF6	0.843324	0.197643
MA0613.1.FOXG1	0.843061	0.197979
MA0157.2.FOXO3	0.841033	0.200572
MA1596.1.ZNF460	0.837828	0.204672
MA0858.1.Rarb(var.2)	0.835982	0.207036
MA0657.1.KLF13	0.834142	0.209392
MA1655.1.ZNF341	0.832327	0.211718
MA0857.1.Rarb	0.831194	0.21317
MA0642.1.EN2	0.829906	0.214822
MA1421.1.TCF7L1	0.829703	0.215083
MA0058.3.MAX	0.828019	0.217243
MA1472.1.BHLHA15(var.2)	0.8277	0.217652
MA0719.1.RHOXF1	0.820075	0.227449
MA0077.1.SOX9	0.81942	0.228291
MA0474.2.ERG	0.814785	0.234258
MA0117.2.Mafb	0.813709	0.235644
MA1601.1.ZNF75D	0.806846	0.244497
MA0465.2.CDX2	0.803824	0.248401
MA0865.1.E2F8	0.801776	0.251049
MA0076.2.ELK4	0.795731	0.258876
MA0727.1.NR3C2	0.795576	0.259077
MA0646.1.GCM1	0.795484	0.259196
MA0160.1.NR4A2	0.793582	0.261663
MA0066.1.PPARG	0.789447	0.267029
MA0660.1.MEF2B	0.787549	0.269494
MA0913.2.HOXD9	0.785956	0.271566
MA0102.4.CEBPA	0.785499	0.27216
MA0779.1.PAX1	0.779037	0.280575
MA1546.1.PAX3(var.2)	0.778996	0.280627
MA0889.1.GBX1	0.777794	0.282195
MA1491.1.GLI3	0.777582	0.282472
MA0115.1.NR1H2::RXRA	0.777304	0.282834
MA0745.2.SNAI2	0.776086	0.284423
MA0785.1.POU2F1	0.775042	0.285786
MA1529.1.NHLH2	0.774686	0.28625
MA0003.4.TFAP2A	0.770548	0.291658
MA1561.1.SOX12	0.769223	0.293392
MA0079.4.SP1	0.765196	0.298665
MA1536.1.NR2C2(var.2)	0.763503	0.300884
MA0104.4.MYCN	0.76074	0.304509
MA0495.3.MAFF	0.759574	0.30604
MA0163.1.PLAG1	0.757387	0.308914
MA1649.1.ZBTB12	0.75527	0.311699
MA1466.1.ATF6	0.753871	0.313539
MA0643.1.Esrrg	0.750355	0.318171
MA0895.1.HMBOX1	0.750225	0.318342
MA0503.1.Nkx2-5(var.2)	0.748458	0.320673
MA0103.3.ZEB1	0.745004	0.325234
MA1653.1.ZNF148	0.738658	0.333631
MA0734.2.GLI2	0.738498	0.333844
MA0074.1.RXRA::VDR	0.736894	0.33597
MA1638.1.HAND2	0.735196	0.338222
MA0914.1.ISL2	0.730822	0.344032
MA0823.1.HEY1	0.730199	0.344861
MA1118.1.SIX1	0.729987	0.345143
MA1592.1.ZNF274	0.728122	0.347624
MA0513.1.SMAD2::SMAD3::SMAD4	0.72611	0.350304
MA0124.2.Nkx3-1	0.723108	0.354309
MA1512.1.KLF11	0.716971	0.36251
MA0773.1.MEF2D	0.716424	0.363242
MA0148.4.FOXA1	0.714266	0.366133
MA0891.1.GSC2	0.71397	0.366529
MA1627.1.Wt1	0.711845	0.369379
MA0852.2.FOXK1	0.711291	0.370122
MA0804.1.TBX19	0.701261	0.383619
MA0512.2.Rxra	0.700836	0.384192
MA1603.1.Dmrt1	0.698019	0.387996
MA1117.1.RELB	0.696897	0.389512
MA0744.2.SCRT2	0.693331	0.394339
MA0009.2.TBXT	0.690159	0.39864
MA1125.1.ZNF384	0.687836	0.401794
MA1589.1.ZNF140	0.687578	0.402144
MA1146.1.NR1H4::RXRA	0.684842	0.405865
MA0747.1.SP8	0.683595	0.407563
MA0677.1.Nr2f6	0.683219	0.408074
MA0515.1.Sox6	0.683128	0.408199
MA1558.1.SNAI1	0.681699	0.410146
MA1620.1.Ptf1a(var.3)	0.680317	0.41203
MA0499.2.MYOD1	0.679109	0.413679
MA0856.1.RXRG	0.676203	0.41765
MA0652.1.IRF8	0.674071	0.420568
MA1522.1.MAZ	0.673239	0.421707
MA0847.2.FOXD2	0.673161	0.421814
MA0142.1.Pou5f1::Sox2	0.671916	0.42352
MA0728.1.Nr2f6(var.2)	0.66973	0.426519
MA0593.1.FOXP2	0.669427	0.426935
MA1493.1.HES6	0.667858	0.429089
MA1624.1.Stat5a	0.666194	0.431378
MA0714.1.PITX3	0.663897	0.434539
MA1528.1.NFIX(var.2)	0.662764	0.4361
MA0817.1.BHLHE23	0.660341	0.439442
MA0648.1.GSC	0.66007	0.439816
MA0083.3.SRF	0.659096	0.441161
MA0741.1.KLF16	0.65843	0.442082
MA0760.1.ERF	0.656814	0.444316
MA1602.1.ZSCAN29	0.654045	0.44815
MA0859.1.Rarg	0.646852	0.45814
MA0507.1.POU2F2	0.645619	0.459857
MA1559.1.SNAI3	0.643189	0.463244
MA0839.1.CREB3L1	0.642324	0.464451
MA0729.1.RARA	0.641901	0.465042
MA0144.2.STAT3	0.63954	0.468342
MA0770.1.HSF2	0.637128	0.471718
MA0595.1.SREBF1	0.636863	0.472089
MA0130.1.ZNF354C	0.636566	0.472505
MA0497.1.MEF2C	0.634328	0.475644
MA0731.1.BCL6B	0.627968	0.484589
MA0052.4.MEF2A	0.627923	0.484653
MA0784.1.POU1F1	0.627605	0.4851
MA1593.1.ZNF317	0.627008	0.485942
MA0855.1.RXRB	0.626615	0.486496
MA0836.2.CEBPD	0.626385	0.486821
MA1478.1.DMRTA2	0.625455	0.488134
MA0528.2.ZNF263	0.623384	0.49106
MA1599.1.ZNF682	0.622626	0.492131
MA0591.1.Bach1::Mafk	0.622545	0.492247
MA0814.2.TFAP2C(var.2)	0.617238	0.499769
MA1547.1.PITX2	0.615994	0.501536
MA0143.4.SOX2	0.615545	0.502174
MA0682.2.PITX1	0.615304	0.502516
MA1516.1.KLF3	0.614687	0.503395
MA0116.1.Znf423	0.613847	0.50459
MA1642.1.NEUROG2(var.2)	0.613704	0.504793
MA1523.1.MSANTD3	0.61093	0.508747
MA0113.3.NR3C1	0.608446	0.512293
MA0498.2.MEIS1	0.605398	0.516654
MA1619.1.Ptf1a(var.2)	0.602325	0.52106
MA1479.1.DMRTC2	0.602205	0.521233
MA0792.1.POU5F1B	0.600805	0.523244
MA0596.1.SREBF2	0.598801	0.526125
MA1654.1.ZNF16	0.597623	0.527822
MA0078.1.Sox17	0.595292	0.531183
MA1515.1.KLF2	0.594548	0.532257
MA0067.1.Pax2	0.591679	0.536405
MA0626.1.Npas2	0.588608	0.540854
MA0907.1.HOXC13	0.583331	0.548525
MA1109.1.NEUROD1	0.579474	0.554152
MA1527.1.NFIC(var.2)	0.578465	0.555628
MA0592.3.ESRRA	0.576959	0.557832
MA0098.3.ETS1	0.575867	0.559432
MA0108.2.TBP	0.575585	0.559845
MA1115.1.POU5F1	0.574565	0.561341
MA0671.1.NFIX	0.571484	0.565867
MA0820.1.FIGLA	0.569289	0.569099
MA0100.3.MYB	0.567792	0.571306
MA1121.1.TEAD2	0.567721	0.571411
MA0665.1.MSC	0.566994	0.572485
MA1628.1.Zic1::Zic2	0.566401	0.57336
MA1579.1.ZBTB26	0.566038	0.573897
MA0653.1.IRF9	0.56467	0.575919
MA1517.1.KLF6	0.562803	0.578684
MA0516.2.SP2	0.561393	0.580774
MA0138.2.REST	0.560643	0.581887
MA1575.1.THRB(var.2)	0.559237	0.583976
MA0614.1.Foxj2	0.557572	0.586452
MA0775.1.MEIS3	0.556894	0.587461
MA1646.1.OSR2	0.556008	0.588781
MA0501.1.MAF::NFE2	0.554212	0.59146
MA0627.2.POU2F3	0.553825	0.592038
MA0631.1.Six3	0.550358	0.597224
MA1574.1.THRB	0.549419	0.598632
MA1116.1.RBPJ	0.549163	0.599015
MA0909.2.HOXD13	0.548925	0.599371
MA0772.1.IRF7	0.547456	0.601577
MA0659.2.MAFG	0.547412	0.601643
MA0774.1.MEIS2	0.547317	0.601786
MA1597.1.ZNF528	0.547167	0.602011
MA0471.2.E2F6	0.545431	0.60462
MA0059.1.MAX::MYC	0.542755	0.608652
MA1550.1.PPARD	0.54067	0.611801
MA0525.2.TP63	0.537703	0.61629
MA1641.1.MYF5	0.537386	0.61677
MA1607.1.Foxl2	0.533173	0.623169
MA0071.1.RORA	0.531658	0.625478
MA1571.1.TGIF2LX	0.531097	0.626332
MA0789.1.POU3F4	0.530996	0.626487
MA0155.1.INSM1	0.529628	0.628574
MA0765.2.ETV5	0.528022	0.631029
MA0150.2.Nfe2l2	0.527088	0.632457
MA1120.1.SOX13	0.524487	0.636444
MA1572.1.TGIF2LY	0.524009	0.637178
MA1568.1.TCF21(var.2)	0.52218	0.639989
MA0673.1.NKX2-8	0.52199	0.640281
MA1155.1.ZSCAN4	0.520987	0.641825
MA0691.1.TFAP4	0.516983	0.648003
MA0514.1.Sox3	0.516663	0.648497
MA0842.2.NRL	0.513838	0.652873
MA1119.1.SIX2	0.51248	0.654981
MA1535.1.NR2C1	0.512071	0.655616
MA0088.2.ZNF143	0.510821	0.65756
MA1467.1.ATOH1(var.2)	0.509691	0.659318
MA1576.1.THRB(var.3)	0.507473	0.662777
MA0494.1.Nr1h3::Rxra	0.506702	0.663982
MA0109.1.HLTF	0.506258	0.664676
MA1149.1.RARA::RXRG	0.505107	0.666476
MA0739.1.Hic1	0.505056	0.666555
MA0019.1.Ddit3::Cebpa	0.504538	0.667366
MA1521.1.MAFA	0.498951	0.676141
MA0750.2.ZBTB7A	0.498005	0.677632
MA1629.1.Zic2	0.492894	0.685713
MA1544.1.OVOL1	0.492409	0.686482
MA0504.1.NR2C2	0.491989	0.687149
MA1420.1.IRF5	0.490851	0.688956
MA0161.2.NFIC	0.488711	0.69236
MA0090.3.TEAD1	0.480977	0.704733
MA0518.1.Stat4	0.478698	0.708399
MA0860.1.Rarg(var.2)	0.474874	0.714571
MA0769.2.TCF7	0.468189	0.725429
MA0668.1.NEUROD2	0.467539	0.726489
MA0803.1.TBX15	0.463941	0.732374
MA0806.1.TBX4	0.463941	0.732374
MA1651.1.ZFP42	0.460942	0.737297
MA0599.1.KLF5	0.4604	0.738188
MA1105.2.GRHL2	0.459441	0.739767
MA0730.1.RARA(var.2)	0.450777	0.75412
MA0711.1.OTX1	0.449617	0.756054
MA0897.1.Hmx2	0.446139	0.761868
MA1532.1.NR1D2	0.444378	0.764822
MA0670.1.NFIA	0.443184	0.766827
MA1514.1.KLF17	0.439735	0.772642
MA1494.1.HNF4A(var.2)	0.438566	0.774617
MA0137.3.STAT1	0.435057	0.780567
MA1524.1.MSGN1	0.432917	0.784209
MA0767.1.GCM2	0.430201	0.788847
MA0111.1.Spz1	0.429843	0.78946
MA0821.1.HES5	0.425609	0.796727
MA0164.1.Nr2e3	0.424352	0.798894
MA1520.1.MAF	0.420517	0.805525
MA0050.2.IRF1	0.416433	0.812626
MA0141.3.ESRRB	0.415651	0.813989
MA1107.2.KLF9	0.401014	0.839811
MA1511.1.KLF10	0.399858	0.841874
MA0645.1.ETV6	0.397268	0.84651
MA0056.2.MZF1	0.397115	0.846785
MA1541.1.NR6A1	0.393178	0.853868
MA1468.1.ATOH7	0.392451	0.855181
MA0647.1.GRHL1	0.391047	0.857721
MA0069.1.PAX6	0.384386	0.869843
MA0039.4.KLF4	0.38119	0.875706
MA0641.1.ELF4	0.380448	0.877072
MA0159.1.RARA::RXRA	0.37605	0.885198
MA1618.1.Ptf1a	0.371974	0.892783
MA0742.1.Klf12	0.364333	0.90714
MA0519.1.Stat5a::Stat5b	0.361807	0.911927
MA0766.2.GATA5	0.358726	0.917796
MA1537.1.NR2F1(var.2)	0.351118	0.932423
MA1123.2.TWIST1	0.349553	0.935457
MA1557.1.SMAD5	0.348066	0.938347
MA1104.2.GATA6	0.347799	0.938867
MA0607.1.Bhlha15	0.344936	0.944458
MA0154.4.EBF1	0.342521	0.949196
MA1108.2.MXI1	0.342459	0.949317
MA0258.2.ESR2	0.339901	0.954361
MA0805.1.TBX1	0.339814	0.954534
MA0065.2.Pparg::Rxra	0.337513	0.959092
MA1533.1.NR1I2	0.334226	0.965637
MA0797.1.TGIF2	0.329641	0.974838
MA0712.2.OTX2	0.327368	0.979429
MA1487.1.FOXE1	0.325168	0.983894
MA1150.1.RORB	0.324292	0.985677
MA0101.1.REL	0.323933	0.986407
MA0877.2.BARHL1	0.322891	0.988533
MA1418.1.IRF3	0.32085	0.992713
MA0768.1.LEF1	0.319714	0.995047
MA0140.2.GATA1::TAL1	0.319648	0.995181
MA0508.3.PRDM1	0.311047	1.01303
MA0819.1.CLOCK	0.311039	1.01304
MA0145.3.TFCP2	0.309759	1.01573
MA0091.1.TAL1::TCF3	0.304505	1.02682
MA1570.1.TFAP4(var.2)	0.303934	1.02803
MA1484.1.ETS2	0.302938	1.03015
MA1148.1.PPARA::RXRA	0.302881	1.03027
MA1483.1.ELF2	0.302798	1.03045
MA1615.1.Plagl1	0.3011	1.03408
MA0898.1.Hmx3	0.299448	1.03762
MA1594.1.ZNF382	0.29491	1.04741
MA0461.2.Atoh1	0.292956	1.05166
MA0051.1.IRF2	0.288918	1.0605
MA0517.1.STAT1::STAT2	0.287906	1.06273
MA0072.1.RORA(var.2)	0.283562	1.07235
MA0629.1.Rhox11	0.282731	1.0742
MA0073.1.RREB1	0.279859	1.08064
MA0119.1.NFIC::TLX1	0.279801	1.08077
MA0809.2.TEAD4	0.276491	1.08824
MA0818.1.BHLHE22	0.275928	1.08951
MA0667.1.MYF6	0.273808	1.09433
MA0610.1.DMRT3	0.270361	1.10223
MA0035.4.GATA1	0.265465	1.11357
MA0796.1.TGIF1	0.264861	1.11498
MA1540.1.NR5A1	0.263704	1.11768
MA0698.1.ZBTB18	0.262077	1.1215
MA0505.1.Nr5a2	0.260621	1.12492
MA0762.1.ETV2	0.259814	1.12683
MA0753.2.ZNF740	0.258352	1.13029
MA1548.1.PLAGL2	0.256971	1.13358
MA0678.1.OLIG2	0.254609	1.13922
MA0672.1.NKX2-3	0.253795	1.14118
MA0442.2.SOX10	0.252029	1.14544
MA1623.1.Stat2	0.250164	1.14995
MA0783.1.PKNOX2	0.249807	1.15082
MA0037.3.GATA3	0.24922	1.15225
MA0007.3.Ar	0.247015	1.15763
MA0669.1.NEUROG2	0.243683	1.16583
MA0523.1.TCF7L2	0.240524	1.17368
MA1587.1.ZNF135	0.23875	1.17812
MA0826.1.OLIG1	0.238666	1.17833
MA0867.2.SOX4	0.233017	1.19262
MA0801.1.MGA	0.225074	1.21315
MA1578.1.VEZF1	0.219948	1.22667
MA1600.1.ZNF684	0.218998	1.2292
MA0122.3.Nkx3-2	0.209992	1.25359
MA0136.2.ELF5	0.205445	1.26619
MA1630.1.Znf281	0.201135	1.27833
MA0807.1.TBX5	0.200923	1.27893
MA0633.1.Twist2	0.199931	1.28175
MA0676.1.Nr2e1	0.199257	1.28367
MA0483.1.Gfi1b	0.197265	1.28938
MA1151.1.RORC	0.195787	1.29365
MA1647.1.PRDM4	0.175896	1.3535
MA0832.1.Tcf21	0.175666	1.35422
MA0827.1.OLIG3	0.174011	1.35943
MA0795.1.SMAD3	0.173798	1.3601
MA0686.1.SPDEF	0.170815	1.36959
MA0482.2.GATA4	0.148664	1.44427
MA0036.3.GATA2	0.147334	1.44901
MA0029.1.Mecom	0.146416	1.45231
MA0623.2.NEUROG1	0.142169	1.46776
MA0480.1.Foxo1	0.137157	1.48646
MA0493.1.Klf1	0.126822	1.52675
MA1652.1.ZKSCAN5	0.122422	1.54469
MA0057.1.MZF1(var.2)	0.116954	1.56769
MA0861.1.TP73	0.114808	1.57694
MA0777.1.MYBL2	0.0879696	1.70621
MA1637.1.EBF3	0.0812938	1.74323
MA0106.3.TP53	0.0811867	1.74384
MA0149.1.EWSR1-FLI1	0.079392	1.75422
MA1604.1.Ebf2	0.0758839	1.77508
MA1566.1.TBX3	0.0758187	1.77548
MA0764.2.ETV4	0.071629	1.80147
MA0687.1.SPIC	0.0657841	1.83989
MA0690.1.TBX21	0.061913	1.86692
MA0080.5.SPI1	0.043916	2.01489
MA0689.1.TBX20	0.0435667	2.01824
MA0802.1.TBR1	0.0434654	2.01921
MA0640.2.ELF3	0.0401738	2.05196
MA0473.3.ELF1	0.0381495	2.07324
MA0800.1.EOMES	0.0341532	2.11826
MA0598.3.EHF	0.0338298	2.12209
MA1567.1.TBX6	0.0299758	2.17041
MA0081.2.SPIB	0.0298596	2.17195
MA0688.1.TBX2	0.029298	2.17945
MA1508.1.IKZF1	0.0268503	2.21369
MA1565.1.TBX18	0.0236807	2.26227
MA0062.3.GABPA	0.0219374	2.29145
MA0761.2.ETV1	0.0193899	2.33795
MA0776.1.MYBL1	0.0127987	2.48932
MA0684.2.RUNX3	0.0107794	2.54977
MA0002.2.RUNX1	0.0071888	2.68797
MA0511.2.RUNX2	0.00376405	2.89729
