# Supplementary material for: Vps34-orchestrated lipid signaling processes regulate the transitional heterogeneity and functional adaptation of effector regulatory T cells
Source: PLoS Biol. 2025 Apr 11;23(4):e3003074. doi: 10.1371/journal.pbio.3003074 (PMC11990774; doi:10.1371/journal.pbio.3003074)
Supplement: S14 Table — (XLSX) [file pbio.3003074.s022.xlsx]

## Sheet: S14 Table
S14 Table. Lists of Vps34-activated eTreg signature genes (left) and Atg14-activated eTreg signature genes (right); see Methods for details
Vps34-activated eTreg signature genes (200 genes; derived from single-cell transcriptomics profiling)		Atg14-activated eTreg signature genes (157 genes, derived from microarray analysis)
Miat		Dst
Pdk4		Hibch
Col16a1		Relch
Plekhh2		Pgap1
Olfr60		Phxr1
Gm40123		Itga4
Hs6st2		Golm2
Gm12148		Gzf1
Gm50137		Nebl
Gm10874		Gtdc1
Ccl4		Orc4
Klrg1		Cacnb4
Cables1		Nckap1
Armc2		Tasp1
Nckap5		Gm14092
Il10		Mfn1
Frmd5		Sprr2j-ps
Ccr3		Tmod4
Lilrb4a		Gucy1b1
Mkrn2os		Csf1
Ccr2		Elapor1
Lilr4b		Nexn
Garem1		Fpgt
Ltb4r1		Fgf2
Dpysl3		Hook1
Mmp25		Cep104
9330111N05Rik		Mxra8
Hip1		Igfbpl1
Itga2		Man1c1
Atxn1		Abcb1a
Nav2		Hgf
Il1rl1		Wdr19
Gzmb		Crebl2
Gm48893		Etfbkmt
Epor		Bicd1
Itga1		Ica1
Ccr10		Creb3l2
Prdm1		Tamm41
Cysltr1		Gas2
Ccr5		Agbl1
Fgl2		Fchsd2
Gm13481		Btbd16
Neb		Vmn2r46
S100a4		Zik1
Pparg		Mrgpra9
Tspo2		Prss36
Lama3		Kcnq1ot1
Myo1f		Ccl25
Tmprss11e		Micu3
Nebl		Acsl1
Cxcr3		Nr3c2
Trpc1		Ces2c
Arnt2		Zfp612
Cxcr6		Zfp866
Gm43057		Zfp963
Bco2		Zdhhc2
Ang		Igsf9b
Ifng		Dnaja4
Asb2		Ddx43
Fmr1nb		Rab6b
Plet1		Lrrc49
Adora3		Kcnd1
Fam46a		Slc9a6
S100a6		Mid2
Nhsl2		Phka2
Ccdc80		Zfp300
Gm15270		Rab39b
Pde2a		Armcx2
Tox2		Car5b
Vps54		Eea1
Cib2		Afg1l
1500009L16Rik		Gstt3
Npnt		Vmn2r84
Ttc39c		Nipsnap1
Areg		Asb3
Myadm		Mir7653
Ier3		Tlcd1
Gabrd		0610010F05Rik
Plek		Omg
Ccr1		Slfn9
Ank3		Pigw
Cst6		Aarsd1
Rimklb		Ptges3l
Bmp6		Fbxw10
Cd200r4		Strada
Nfil3		Prps1l1
Tent5a		Crppa
Gstt1		Gm7008
Plekhg3		Gm10451
Cyp11a1		Rapgef5
Ablim3		Gm4787
Slc24a3		Itgb8
Abcb1a		Mir24-1
Fgfr1		Mir23b
Car5b		Mir27b
Gm41541		Aopep
Gm42555		Ercc6l2
Shroom4		Mctp1
Havcr2		Srd5a1
Crybg3		Gm10408
Ccl5		D830030K20Rik
Rhoc		Gm3488
1810011H11Rik		Gm3317
AA467197		Gm3488
Atp6v1g3		Gm3317
Gm5127		4931406H21Rik
Epb41l4a		Parg
Maf		Gm3500
Casp1		Gm2897
Sdcbp2		Gm3020
Sntb1		Gm10409
Ifngas1		Gm3020
Epha3		Gm10409
Meis1		Gm3002
Gna15		Gm3373
Adam8		Gm5796
Arl5a		Gm3264
Hn1		Gm3383
Sgms1		Gm3373
Cpm		Gm3500
Fam101b		Gm3411
Sox2ot		Gm10406
A330023F24Rik		Gm3696
Runx2		Gm3558
Atp2b4		Gm3383
Rsad2		Tbrg3
Ahnak		Mapk12
Gzmc		Tfcp2
Stk32c		Csad
Rnf125		Map3k13
S100a11		Il1rap
Itgad		Lsamp
Cdkn2a		Olfr173
Osbpl3		Olfr175
Rps12-ps3		Olfr176
Itgb1		Olfr177
Glrx		Tmem181a
Galnt3		BC051142
Ifitm10		Gm6034
Gas7		Cyp39a1
Sytl2		Kat2b
Epcam		Tnfsf9
Ctsh		Vit
Il18rap		Tmem181b-ps
Serpinb1a		Tmem181c-ps
Rora		Dnase1l2
Rai14		Hspa1b
Dapk2		Hspa1a
AU020206		Hspa1a
Shtn1		Cabyr
Dlg2		4930481A15Rik
Tnfaip3		Ifit2
Plxdc1		Rhod
Rap1gap2		Npas4
Mt1		Rcor3
Cep112		Rbm4
H1foo		Rbm4
Icos
AI838599
Cdc42ep2
Cdkn1c
Cela1
Cdk14
Cobll1
Gm40437
Snx9
Sssca1
Fam129a
Slc6a8
1110002J07Rik
Prex1
Sorcs1
Il18r1
Cd200r1
2700029M09Rik
Fam135a
Chst2
Ly6a
Tjp2
Rapsn
Klf6
Casp4
Lamc1
Nrn1
Gm35037
Tppp
Nhp2l1
Crip2
Ifngr1
Zfos1
Atp2b1
Plin2
Sema3e
Gm49969
Lgals3
St6galnac3
Slc4a7
Ubash3b
Agpat4
Csf1
