# Supplementary material for: Vps34-orchestrated lipid signaling processes regulate the transitional heterogeneity and functional adaptation of effector regulatory T cells
Source: PLoS Biol. 2025 Apr 11;23(4):e3003074. doi: 10.1371/journal.pbio.3003074 (PMC11990774; doi:10.1371/journal.pbio.3003074)
Supplement: S15 Table — (XLSX) [file pbio.3003074.s023.xlsx]

## Sheet: S15 Table
S15 Table. Flow cytometry reagents and dilutions used in this study.
Reagent name	Dilution	Clone	Catalog number	Company
anti-CD4	1:300	RM4-5	365-0042-82	eBioscience
anti-CD4	1:200	RM4-5	75-0042-U100	Tonbo Biosciences
anti-CD4	1:200	RM4-5	100550	BioLegend
anti-CD4	1:200	RM4-5	100547	BioLegend
anti-CD8a	1:300	53-6.7	100743	BioLegend
anti-CD8a	1:300	53-6.7	12-0081-83	eBioscience
anti-TCRb	1:200	H57-597	12-5961-82	eBioscience
anti-TCRb	1:200	H57-597	367-5961-82	eBioscience
anti-TCRb	1:200	H57-597	109226	BioLegend
anti-TCRb	1:200	H57-597	109249	BioLegend
anti-TCRb	1:200	H57-597	109228	BioLegend
anti-TCRb	1:200	H57-597	109220	BioLegend
anti-CD44	1:400	IM7	20-0441-U100	Tonbo Biosciences
anti-CD44	1:400	IM7	25-0441-U100	Tonbo Biosciences
anti-CD44	1:200	IM7	364-0441-82	eBioscience
anti-CD44	1:400	IM7	45-0441-82	eBioscience
anti-CD44	1:400	IM7	103047	BioLegend
anti-CD44	1:400	IM7	103049	BioLegend
anti-CD45 (Ly-5)	1:200	30-F11	103126	BioLegend
anti-CD45 (Ly-5)	1:200	30-F11	35-0451-82	eBioscience
anti-CD62L	1:1,000	MEL-14	17-0621-82	eBioscience
anti-CD62L	1:300	MEL-14	363-0621-82	eBioscience
anti-CD62L	1:1,000	MEL-14	104438	BioLegend
anti-CD62L	1:1,000	MEL-14	104418	BioLegend
anti-CD45.1	1:200	A20	75-0453-U100	Tonbo Biosciences
anti-CD45.1	1:200	A20	110736	BioLegend
anti-CD45.1	1:200	A20	110743	BioLegend
anti-CD45.1	1:200	A20	110739	BioLegend
anti-CD45.2	1:100	104	75-0454-U100	Tonbo Biosciences
anti-CD45.2	1:100	104	109836	BioLegend
anti-CD45.2	1:100	104	109847	BioLegend
anti-CD25	1:200	PC61.5	17-0251-82	eBioscience
anti-CD25	1:200	PC61.5	47-0251-80	eBioscience
anti-CD25	1:200	PC61.5	50-0251-U100	Tonbo Biosciences
anti-CD278 (ICOS)	1:100	C398.4A	313522	BioLegend
anti-CD278 (ICOS)	1:100	C398.4A	17-9949-82	eBioscience
anti-CD278 (ICOS)	1:100	7E.17G9	12-9942-82	eBioscience
anti-CD73	1:200	eBioTY/11.8	12-0731-82	eBioscience
anti-CD357 (AITR/GITR)	1:200	DTA-1	48-5874-82	eBioscience
anti-CD357 (AITR/GITR)	1:200	DTA-1	25-5874-82	eBioscience
anti-CD279 (PD-1)	1:200	J43	367-9985-82	eBioscience
anti-CD279 (PD-1)	1:200	2GF.1A12	135218	BioLegend
anti-KLRG1	1:200	2F1/KLRG1	138419	BioLegend
anti-IL-33R	1:200	RMST2-33	13-9333-82	eBioscience
Streptavidin	1:500		47-4317-82	eBioscience
Streptavidin	1:500		20-4317-U100	Tonbo Biosciences
anti-Foxp3	1:200	FJK-16s	50-5773-80	eBioscience
anti-Foxp3	1:200	FJK-16s	11-5773-82	eBioscience
anti-GFP	1:200	FM264G	338007	BioLegend
anti-Ki67	1:400	B56	563757	BD Biosciences
anti-Ki67	1:400	SolA15	17-5698-82	eBioscience
anti-Ki67	1:400	16A8	652413	BioLegend
anti-TIGIT	1:100	1G9	142105	BioLegend
anti-TIGIT	1:100	GIGD7	12-9501-82	eBioscience
anti-TIGIT	1:100	GIGD7	50-9501-82	eBioscience
anti-TIGIT	1:100	GIGD7	25-9501-82	eBioscience
anti-CD152	1:200	UC10-4B9	106312	BioLegend
anti-CD152	1:200	UC10-4F10-11	20-1522-U100	Tonbo Biosciences
anti-IFN-g	1:400	XMG1.2	17-7311-82	eBioscience
anti-IFN-g	1:400	XMG1.2	505826	BioLegend
anti-IL-4	1:200	11B11	504104	BioLegend
anti-IL17A	1:200	TC11-18H10.1	506926	BioLegend
anti-Bcl2	1:200	BCL/10C4	633510	BioLegend
anti-Bcl2	1:200	10C4	25-6992-42	eBioscience
anti-Bim	1:200	C34C5	10408S	Cell Signaling Technology
anti-Bim	1:200	C34C5	93267S	Cell Signaling Technology
anti-Mcl1	1:200	LVUBKM	17-9047-42	eBioscience
MitoTracker Deep Red	1:5,000 (10 nM)		M22426	Thermo Fisher (Life Technologies)
TMRM	1:1,000 (20 nM)		T668	Thermo Fisher (Invitrogen)
CellROX Deep Red	1:1,000 (20 nM)		C10422	Thermo Fisher (Invitrogen)
MitoSOX Red	1:1,000 (5 uM)		M36008	Thermo Fisher (Invitrogen)
Fixable Viability Dye Aqua	1:1,000		65-0865-14	eBioscience
7-AAD	1:1,000		00-6993-50	eBioscience
GolgiStop Protein Transport Inhibitor	1:1,000		554724	BD Biosciences
Foxp3/TF staining buffer kit			00-5521-00	eBioscience
Cytofix/Cytoperm kit			554714	BD Biosciences
