# Supplementary material for: Vps34-orchestrated lipid signaling processes regulate the transitional heterogeneity and functional adaptation of effector regulatory T cells
Source: PLoS Biol. 2025 Apr 11;23(4):e3003074. doi: 10.1371/journal.pbio.3003074 (PMC11990774; doi:10.1371/journal.pbio.3003074)
Supplement: S1 Data — (XLSX) [file pbio.3003074.s024.xlsx]

## Sheet: Fig 1A
Fig 1A
YFP+ Treg (%)			YFP+ Treg (×105)
Perinatal Foxp3CrePik3c3+/+ or +/fl	Perinatal Foxp3CrePik3c3fl/fl		Perinatal Foxp3CrePik3c3+/+ or +/fl	Perinatal Foxp3CrePik3c3fl/fl
13.1	9.38		0.101	0.064
13.6	4.96		0.162	0.085
8.36	4.57		0.3	0.061
8.31	9.96		0.159	0.407
10.1	9.47		0.476	1.147
11.4	7.38		0.527	0.642
10.5	9.98		0.454	0.208
9.34	9.33		1.189	0.357
9.55	8.61		0.692	0.555
9.38	8.77		0.191	0.375
9.94	7.07		0.378	0.278
12.3	8.88		0.335	0.135
9.16	8.88		0.675	0.063
9.8	8.61		0.282	0.071
10.3	10.6		2.532	0.33
12.7	9.77		0.247	0.097
12.2	11.4		0.385	0.185
17.1	9.96		0.574	0.124
14.6	10.1		0.222	0.291
18.1			0.309
14.9			0.307
14.2			0.444
Data in figures are shown as mean +/- sem, which was calculated in GraphPad Prism 10.4.1.

## Sheet: Fig 1B
Fig 1B
YFP+ Treg (%)					YFP+ Treg (×104)
Lung		Liver			Lung		Liver
Perinatal Foxp3CrePik3c3+/+ or +/fl	Perinatal Foxp3CrePik3c3fl/fl	Perinatal Foxp3CrePik3c3+/+ or +/fl	Perinatal Foxp3CrePik3c3fl/fl		Perinatal Foxp3CrePik3c3+/+ or +/fl	Perinatal Foxp3CrePik3c3fl/fl	Perinatal Foxp3CrePik3c3+/+ or +/fl	Perinatal Foxp3CrePik3c3fl/fl
7.65	5.69	28.4	1.23		1.527	0.632	0.307	0.09
7.66	6.79	23.3	5.87		0.298	0.368	0.22	0.019
11.5	6.39	26.2	3.11		0.26	0.211	0.153	0.056
7.95	6.97	28.4	4.31		0.505	0.456	0.331	0.053
10.2	5.49	29.3	2.53		0.806	0.317	0.097	0.011
7.42	5.56	33.2	4.42		0.406	0.259	0.098	0.049
20.3	5.45	25.5	1.36		2.708	0.602	0.358	0.039
7.39	6.93	31.6	23.4		0.424	0.318	0.23	0.183
8.95	5.66	51.1	23.1		0.517	0.412	0.343	0.225
12.1	6.19	33.6	11.6		1.284	0.724	0.409	0.186
13.8	5.94	37	6.16		4.164	2.354	1.335	0.197
12.9	8.59	39.4	13.6		0.838	0.594	0.124	0.021
13.4	6.76	33.8	7.25		1.506	0.838	0.476	0.102
13.3	8.44	36.3	6.06		1.548	0.553	1.396	0.213
13.4	7.51	28.2	4.52		1.432	0.55	0.774	0.065
16.1	8.31	40.1	7.6		4.068	1.147	1.701	0.161
Data in figures are shown as mean +/- sem, which was calculated in GraphPad Prism 10.4.1.

## Sheet: Fig 1C
Fig 1C
YFP+ Treg (%)			YFP+ Treg (×105)
Foxp3CrePik3c3+/+ or +/fl chimera	Foxp3CrePik3c3fl/fl chimera		Foxp3CrePik3c3+/+ or +/fl chimera	Foxp3CrePik3c3fl/fl chimera
3.96	1.61		0.414	0.177
6.51	1.55		1.081	0.147
5.64	2.57		0.896	0.471
9.4	2.22		3.284	0.76
5.62	2.52		1.491	0.78
6.43	4.67		1.814	0.09255
9.94	4.4		1.056	0.255
9.64	5.88		0.805	0.861
15.4	4.66		1.762	0.207
10.2	5.03		0.587	0.489
10.2	3.46		0.132	0.344
12.6	3.48		1.475	0.177
9.62	3.64		2.301	0.319
9.31	3.64		0.527	0.625
8.88	3.19		0.333	0.494
15.3			0.771
10.9			1.35
19.2			2.008
Data in figures are shown as mean +/- sem, which was calculated in GraphPad Prism 10.4.1.

## Sheet: Fig 1D
Fig 1D
YFP+ Treg (%)
Lung		Liver		Colon LP
Foxp3CrePik3c3+/+ or +/fl chimera	Foxp3CrePik3c3fl/fl chimera	Foxp3CrePik3c3+/+ or +/fl chimera	Foxp3CrePik3c3fl/fl chimera	Foxp3CrePik3c3+/+ or +/fl chimera	Foxp3CrePik3c3fl/fl chimera
3.09	1.82	2.78	1.68	12.2	1.17
5.2	1.95	4	2.57	14.4	0.97
5.91	2.55	3.11	0.65	12.6	1.14
7.53	3.08	7.53	0.94	12.4	1.39
5.46	4.08	3.43	0.9	9.22
5.24	2.48	5.53	1.56
3.81	3.26	2.81	1.78
3.17	4.13	3.04	1.79
7.24	4.81	9.07	3.61
14.1	3.7	16.1	1.21
7.6	4.18	12.2	2.9
7.33	2.04	12.3	0.52
8.64	2.19	3.96	0.33
7.07	3.04	7.17	0.2
6.38	2.62	3.72	1.37
11.7	2.56	3.74	1.41
6.17		4.38	0.77
7.68		11.2
12.2		7.22
		14.6
Data in figures are shown as mean +/- sem, which was calculated in GraphPad Prism 10.4.1.

## Sheet: Fig 1F
Fig 1F
Cells among YFP+ Treg (%)					Cells among YFP+ Treg (×105)
cTreg		eTreg			cTreg		eTreg
Perinatal Foxp3CrePik3c3+/+ or +/fl	Perinatal Foxp3CrePik3c3fl/fl	Perinatal Foxp3CrePik3c3+/+ or +/fl	Perinatal Foxp3CrePik3c3fl/fl		Perinatal Foxp3CrePik3c3+/+ or +/fl	Perinatal Foxp3CrePik3c3fl/fl	Perinatal Foxp3CrePik3c3+/+ or +/fl	Perinatal Foxp3CrePik3c3fl/fl
45.6	66.2	45.9	24.4		0.048	0.043	0.048	0.015
44.7	61.6	47.6	32.2		0.073	0.052	0.078	0.028
46.7	58.3	48.4	34.9		0.136	0.035	0.142	0.021
57.6	74.8	38.3	16.4		0.09	0.3	0.598	0.066
64.9	82	28.6	15.2		0.303	0.904	0.137	0.219
58.4	54.6	33.4	25		0.307	0.301	0.18	0.207
69.1	47.7	28.2	32.9		0.316	0.114	0.13	0.052
69.6	31.2	26.7	50		0.82	0.17	0.316	0.117
32.3	45.4	33.5	36.2		0.326	0.173	0.232	0.277
37.8	74.4	44.9	16.5		0.072	0.17	0.086	0.136
52.1	64.1	27.9	24		0.197	0.207	0.106	0.046
27.9	40.9	54.7	38.1		0.094	0.086	0.183	0.032
48.3	40.9	37.3	38.1		0.326	0.026	0.252	0.024
71.4	56.8	15.3	29.2		0.201	0.041	0.043	0.021
53.9	70.8	30.5	12.7		1.365	0.234	0.772	0.042
39.5	62.1	37.5	16.6		0.098	0.06	0.093	0.016
41.3	50.6	40.9	30.2		0.159	0.094	0.157	0.056
42.1	47.5	43	28.4		0.242	0.059	0.247	0.035
47.8	63.6	34.4	26.9		0.106	0.185	0.076	0.078
35.9		37.9			0.111		0.117
50.4		30			0.155		0.092
45		44.1			0.2		0.196
Data in figures are shown as mean +/- sem, which was calculated in GraphPad Prism 10.4.1.

## Sheet: Fig 1G
Fig 1G
Cells among YFP+ Treg (%)					Cells among YFP+ Treg (×105)
cTreg		eTreg			cTreg		eTreg
Foxp3CrePik3c3+/+ or +/fl chimera	Foxp3CrePik3c3fl/fl chimera	Foxp3CrePik3c3+/+ or +/fl chimera	Foxp3CrePik3c3fl/fl chimera		Foxp3CrePik3c3+/+ or +/fl chimera	Foxp3CrePik3c3fl/fl chimera	Foxp3CrePik3c3+/+ or +/fl chimera	Foxp3CrePik3c3fl/fl chimera
58.5	77.7	34.2	14		0.248	0.138	0.138	0.025
51.1	78.6	41.8	13.8		0.553	0.116	0.453	0.02
54	91.7	40.2	6.8		0.487	0.438	0.37	0.032
44.5	92.6	51.9	5.48		1.464	0.671	1.714	0.04
65.7	91	31.8	6.88		0.98	0.691	0.469	0.052
60.9	70.4	36.4	18		0.108	0.065	0.648	0.017
51.4	78.6	36	9.41		0.542	0.201	0.38	0.024
56.2	67.1	31.3	18		0.452	0.578	0.252	0.155
29.1	79.8	58.7	10		0.513	0.165	1.034	0.021
57.8	77.9	24.4	10.4		0.339	0.381	0.143	0.051
46.9	81.9	37.5	10.7		0.062	0.282	0.05	0.037
40.7	82.6	49	11.9		0.6	0.146	0.723	0.021
52.9	86.3	32.9	7.05		1.217	0.275	0.757	0.022
41.5	83.9	46.8	7.99		0.05	0.524	0.247	0.05
50.5	75.2	39.1	14.4		0.168	0.372	0.13	0.071
24.1		66			0.186		0.509
26.3		65			0.355		0.878
20.3		69.4			0.408		1.393
Data in figures are shown as mean +/- sem, which was calculated in GraphPad Prism 10.4.1.

## Sheet: Fig 1H
Fig 1H
Relative FVD+ cells among Treg subset
cTreg		eTreg
Foxp3CrePik3c3+/+ or +/fl chimera	Foxp3CrePik3c3fl/fl chimera	Foxp3CrePik3c3+/+ or +/fl chimera	Foxp3CrePik3c3fl/fl chimera
0.567568	1.94595	0.816964	4.62798
1.16216	3.86486	1.10268	4.83631
1.27027	1.78378	1.08036	5.63988
1.15421	1.05405	0.62655	5.59524
0.27663	0.352941	1.22695	4.21388
1.56916	1.22099	1.1465	5.43077
0.851371	0.395866	0.964571	3.882
1.14863	1.1342	1.03543	2.33143
0.609865	0.784993	0.151152	1.68914
0.63139	1.0296	0.870046	3.19631
1.00807	0.929148	1.19447	2.28571
1.75067	1.0009	1.78433	2.44793
0.339644	1.6314	0.810474	6.06816
1.53675	3.00111	1.28845	10.8479
0.879733	2.73385	0.719036	9.01912
1.08018	1.75947	0.876974	5.65254
1.1637	1.75947	1.30507	4.08978
1.00809	1.00231	1.16067	4.0294
0.543039	1.78221	0.511911	5.49924
0.973426	2.83073	0.917385	6.4369
0.918544	1.56846	1.02636	4.28282
1.5569		1.38368
Data in figures are shown as mean +/- sem, which was calculated in GraphPad Prism 10.4.1.

## Sheet: Fig 1I
Fig 1I
Bim/Mcl1 ratio					Bim/Bcl2 ratio
cTreg		eTreg			cTreg		eTreg
Foxp3CrePik3c3+/+ or +/fl chimera	Foxp3CrePik3c3fl/fl chimera	Foxp3CrePik3c3+/+ or +/fl chimera	Foxp3CrePik3c3fl/fl chimera		Foxp3CrePik3c3+/+ or +/fl chimera	Foxp3CrePik3c3fl/fl chimera	Foxp3CrePik3c3+/+ or +/fl chimera	Foxp3CrePik3c3fl/fl chimera
4.43604	5.61125	2.18367	3.60372		3.91823	3.82435	2.41457	2.77096
5.99924	5.58312	2.76381	2.83084		4.34995	2.97938	2.5621	2.30022
3.71777	4.08953	1.88248	2.90017		2.8287	3.55253	1.43852	2.67708
3.87113	4.32154	2.4261	2.71503		3.0025	3.25109	1.99541	2.31239
3.44073	4.29463	1.51459	2.82656		2.92915	3.52229	1.33604	2.53328
3.95541	4.49467	1.77865	2.02077		3.44686	1.86309	1.62233	0.906396
3.48498	4.58601	1.45833	1.78683		1.39121	1.86817	0.634667	0.927158
3.5	4.87196	1.48089	2.63123		1.51601	1.92569	0.685111	1.42446
3.31962	4.82738	1.42148	2.03817		1.33291	2.06624	0.668561	1.0632
3.64882	5.26904	1.62242	2.51398		1.58807	2.05274	0.752909	1.20144
2.97361	9.07702	1.45323	3.74302		1.28599	4.63533	0.670517	2.45984
4.676	8.17222	2.48329	3.66667		3.00257	4.78841	1.72697	2.4857
5.73072	5.80956	2.58741	2.49163		3.76243	4.21742	1.69259	1.88862
5.49581	7.82206	2.51561	3.51309		3.40104	4.39848	1.59794	2.24591
5.88204	7.73868	2.45194	3.91001		4.18303	3.50039	1.78545	1.64369
5.22451	4.56265	2.31262	1.74761		3.6141	2.64492	1.72293	1.06279
5.78889	6.07379	1.71306	2.11434		3.02467	3.05634	0.907503	1.16622
6.2155		1.97896			3.00525		0.961827
5.7392		2.40271			2.78927		1.22727
Data in figures are shown as mean +/- sem, which was calculated in GraphPad Prism 10.4.1.
