# Supplementary material for: Vps34-orchestrated lipid signaling processes regulate the transitional heterogeneity and functional adaptation of effector regulatory T cells
Source: PLoS Biol. 2025 Apr 11;23(4):e3003074. doi: 10.1371/journal.pbio.3003074 (PMC11990774; doi:10.1371/journal.pbio.3003074)
Supplement: S2 Data — (XLSX) [file pbio.3003074.s025.xlsx]

## Sheet: Fig 2B
Fig 2B
16 dpi							30 dpi
GFP+YFP+ Treg subset (×106)							GFP+YFP+ Treg subset (×106)
Treg		cTreg		eTreg			Treg		cTreg		eTreg
Foxp3Cre-ERT2Pik3c3+/+ or +/fl	Foxp3Cre-ERT2Pik3c3fl/fl	Foxp3Cre-ERT2Pik3c3+/+ or +/fl	Foxp3Cre-ERT2Pik3c3fl/fl	Foxp3Cre-ERT2Pik3c3+/+ or +/fl	Foxp3Cre-ERT2Pik3c3fl/fl		Foxp3Cre-ERT2Pik3c3+/+ or +/fl	Foxp3Cre-ERT2Pik3c3fl/fl	Foxp3Cre-ERT2Pik3c3+/+ or +/fl	Foxp3Cre-ERT2Pik3c3fl/fl	Foxp3Cre-ERT2Pik3c3+/+ or +/fl	Foxp3Cre-ERT2Pik3c3fl/fl
0.88	0.396	0.294	0.145	0.488	0.207		1.284	0.29	0.379	0.114	0.694	0.127
1.311	0.883	0.507	0.471	0.507	0.324		1.174	0.241	0.364	0.1	0.621	0.098
1.128	0.882	0.38	0.366	0.576	0.372		0.931	0.275	0.275	0.122	0.521	0.108
1.914	0.491	0.875	0.266	0.75	0.155		0.376	0.145	0.115	0.043	0.199	0.076
1.06	0.381	0.408	0.135	0.477	0.191		0.767	0.225	0.284	0.091	0.371	0.094
0.533	0.497	0.131	0.19	0.313	0.212		0.848	0.281	0.288	0.097	0.439	0.146
0.522	0.398	0.095	0.094	0.378	0.276		0.653	0.35	0.084	0.107	0.518	0.218
0.59	0.487	0.086	0.121	0.458	0.325		0.652	0.294	0.171	0.067	0.406	0.202
1.138	0.326	0.291	0.042	0.583	0.217		0.516	0.445	0.213	0.142	0.2	0.269
0.715	0.396	0.157	0.077	0.427	0.239		0.578	0.144	0.177	0.064	0.277	0.0488
0.751	0.335	0.216	0.137	0.385	0.138		1.084	0.164	0.382	0.035	0.478	0.088
0.657	0.271	0.229	0.084	0.325	0.136			0.26		0.074		0.126
Data in figures are shown as mean +/- sem, which was calculated in GraphPad Prism 10.4.1.

## Sheet: Fig 2C
Fig 2C
16 dpi							30 dpi
GFP+YFP+ Treg (%)							GFP+YFP+ Treg (%)
Lung		Liver		PPs			Lung		Liver		PPs
Foxp3Cre-ERT2Pik3c3+/+ or +/fl	Foxp3Cre-ERT2Pik3c3fl/fl	Foxp3Cre-ERT2Pik3c3+/+ or +/fl	Foxp3Cre-ERT2Pik3c3fl/fl	Foxp3Cre-ERT2Pik3c3+/+ or +/fl	Foxp3Cre-ERT2Pik3c3fl/fl		Foxp3Cre-ERT2Pik3c3+/+ or +/fl	Foxp3Cre-ERT2Pik3c3fl/fl	Foxp3Cre-ERT2Pik3c3+/+ or +/fl	Foxp3Cre-ERT2Pik3c3fl/fl	Foxp3Cre-ERT2Pik3c3+/+ or +/fl	Foxp3Cre-ERT2Pik3c3fl/fl
10.5	3.39	1.77	1.34	6.07	3.02		11.7	1.58	1.97	0.8	8.02	2.9
12.1	2.9	2.01	2	7.58	3.77		11.2	1.29	2.42	0.29	6.27	1.44
8.25	4.34	2.44	1.47	4.96	3.72		17.8	0.23	0.89	1.07	7.44	0.93
12.7	3.61	2.39	2.22	2.42	2.81		3.53	0.86	0.83	0.82	3.32	0.84
4.6	4.2	1.57	1.38	9.02	3.95		5.36	1.46	1.81	0.59	8.31	2.89
3.29	2.71	1.09	0.66	6.11	3.1		5.35	1.5	1.23	0.21	5.87	3.87
7.51	5.29	2.21	2.11	5.34	3.12		8.88	0.71	1.16	0.18	4.98	2.57
9.43	5.58	2.03	0.87	4.56	1.59		8.37	0.95	5.38	0.94	6.96	0.46
11.9	6.32	4.82	1.56				7.72	0.95			5.3	6.08
7.29	4.42	1.43	0.78									4.88
8.2	5.72	1.09	0.48
8.12	3.03	1.24
16 dpi							30 dpi
GFP+YFP+ Treg (×105)							GFP+YFP+ Treg (×104)
Lung		Liver		PPs			Lung		Liver		PPs
Foxp3Cre-ERT2Pik3c3+/+ or +/fl	Foxp3Cre-ERT2Pik3c3fl/fl	Foxp3Cre-ERT2Pik3c3+/+ or +/fl	Foxp3Cre-ERT2Pik3c3fl/fl	Foxp3Cre-ERT2Pik3c3+/+ or +/fl	Foxp3Cre-ERT2Pik3c3fl/fl		Foxp3Cre-ERT2Pik3c3+/+ or +/fl	Foxp3Cre-ERT2Pik3c3fl/fl	Foxp3Cre-ERT2Pik3c3+/+ or +/fl	Foxp3Cre-ERT2Pik3c3fl/fl	Foxp3Cre-ERT2Pik3c3+/+ or +/fl	Foxp3Cre-ERT2Pik3c3fl/fl
0.354	0.073	0.064	0.063	0.486	0.08		3.387	0.105	0.495	0.157	1.286	0.746
0.97	0.298	0.023	0.223	0.318	0.176		1.488	0.245	1.332	0.228	3.884	0.024
0.701	0.444	0.31	0.045	0.091	0.066		7.296	0.259	1.57	0.004	2.952	0.366
0.147	0.03	0.102	0.133	0.006	0.06		1.081	0.282	0.097	0.122	1.029	0.274
0.173	0.082	0.107	0.035	0.118	0.212		0.565	0.323	0.201	0.023	1.281	1.112
0.073	0.032	0.034	0.0002	0.068	0.144		1.683	0.366	0.345	0.119	0.41	0.79
0.107	0.068	0.003	0.007	0.169	0.113		0.41	0.189	0.612	0.108	0.832	0.476
0.172	0.052	0.005	0.046	0.308	0.742		0.283	0.119	1.53	0.443	0.989	0.003
0.243	0.012	0.127	0.863				0.655	0.48			0.786	0.023
0.049	0.011	0.086	0.025									0.211
0.039	0.011	0.091	0.015
0.021	0.006	0.071
Data in figures are shown as mean +/- sem, which was calculated in GraphPad Prism 10.4.1.

## Sheet: Fig 2D
Fig 2D
CD4+Foxp3– CD44highCD62Llow (%)					CD4+Foxp3– CD44highCD62Llow (×107)
Spleen		PLNs			Spleen		PLNs
Foxp3Cre-ERT2Pik3c3+/+ or +/fl	Foxp3Cre-ERT2Pik3c3fl/fl	Foxp3Cre-ERT2Pik3c3+/+ or +/fl	Foxp3Cre-ERT2Pik3c3fl/fl		Foxp3Cre-ERT2Pik3c3+/+ or +/fl	Foxp3Cre-ERT2Pik3c3fl/fl	Foxp3Cre-ERT2Pik3c3+/+ or +/fl	Foxp3Cre-ERT2Pik3c3fl/fl
33.3	44.8	9.77	16.5		0.453	0.253	0.384	0.736
33.8	49.3	15.5	10.3		0.433	0.673	0.385	0.342
31.6	50.9	8.42	16.2		0.213	0.844	0.244	1.113
19.9	39.5	6.14	10.4		0.204	0.36	0.414	0.896
29.5	47.9	7.01	10.7		0.36	0.448	0.509	1.263
33.1	50.1	5.33	11.9		0.367	0.542	0.617	1.448
59.3	60	17.5	29		0.338	0.253	0.16	0.215
36.2	56.7	10.5	23.6		0.279	0.325	0.047	0.14
36.8	52	6.42	21.5		0.198	0.514	0.026	0.198
39.4	34.5	5.21	6.34		0.245	0.299	0.027	0.047
38.5	48.7	6.94	9.96		0.433	0.337	0.044	0.097
	64.7		27.9			0.519		0.149
CD8+ CD44highCD62Llow (%)					CD8+ CD44highCD62Llow (×106)
Spleen		PLNs			Spleen		PLNs
Foxp3Cre-ERT2Pik3c3+/+ or +/fl	Foxp3Cre-ERT2Pik3c3fl/fl	Foxp3Cre-ERT2Pik3c3+/+ or +/fl	Foxp3Cre-ERT2Pik3c3fl/fl		Foxp3Cre-ERT2Pik3c3+/+ or +/fl	Foxp3Cre-ERT2Pik3c3fl/fl	Foxp3Cre-ERT2Pik3c3+/+ or +/fl	Foxp3Cre-ERT2Pik3c3fl/fl
12.4	26.8	7.77	5.24		2.023	2.105	0.734	0.965
12.9	24	2.35	2.37		1.661	3.531	0.189	0.184
10.1	31.7	2.58	6.45		1.1	4.822	0.21	1.578
12.4	35.1	2.1	5.93		1.398	4.402	0.167	1.053
6.66	24.9	1.73	2.78		0.867	1.983	0.165	0.531
16.7	15.1	1.62	3.45		1.861	1.155	0.163	0.804
21.8	25.3	3.19	6.75		1.533	1.103	0.653	0.908
15.3	14.1	3.26	5.9		1.387	0.714	0.222	0.699
8.88	18.9	1.47	8.72		0.441	1.424	0.092	1.299
9.22	10.5	1.37	2.88		0.511	0.677	0.104	0.302
12.6	21.4	2.87	3.23		0.897	1.055	0.185	0.469
	53.2		16			3.398		1.173
Data in figures are shown as mean +/- sem, which was calculated in GraphPad Prism 10.4.1.

## Sheet: Fig 2E
Fig 2E
CD44highCD62Llow (%)
CD4+Foxp3–		CD8+
Foxp3Cre-ERT2Pik3c3+/+ or +/fl	Foxp3Cre-ERT2Pik3c3fl/fl	Foxp3Cre-ERT2Pik3c3+/+ or +/fl	Foxp3Cre-ERT2Pik3c3fl/fl
64.9	80.7	78.2	61.1
67.1	71.6	62.9	65
67.9	91.1	51.8	67.6
38.6	65.2	27.5	62
47.1	73.3	30.7	62.4
76.2	49.5	51.6	34.2
56.8	91.2	47.8	77.3
52.3	83.6	50	81.7
39.6	82.6	38.4	84.3
CD44highCD62Llow (×105)
CD4+Foxp3–		CD8+
Foxp3Cre-ERT2Pik3c3+/+ or +/fl	Foxp3Cre-ERT2Pik3c3fl/fl	Foxp3Cre-ERT2Pik3c3+/+ or +/fl	Foxp3Cre-ERT2Pik3c3fl/fl
1.377	0.468	7.582	0.516
0.663	1.126	1.077	2.371
1.859	7.25	2.204	4.29
1.034	1.827	0.762	3.609
0.419	1.389	0.301	0.898
2.042	1.04	0.923	0.687
0.207	2.119	0.242	1.694
0.144	0.887	0.261	0.989
0.277	3.783	0.39	5.918
Data in figures are shown as mean +/- sem, which was calculated in GraphPad Prism 10.4.1.

## Sheet: Fig 2F
Fig 2F
	Survival (%)
Days	Foxp3CrePik3c3+/+	Foxp3CrePik3c3+/fl	Foxp3CrePik3c3fl/fl
61	0
72	0
46	0
50	0
51	0
75	0
34	0
75	0
38	0
75	0
75	0
75	0
75	0
75	0
62	0
63	0
52	0
61	0
68	0
63	0
32	0
75	0
44	0
75	0
34	0
54	0
54	0
75	0
58	0
75	0
75	0
75	0
51	0
51	0
48	0
36	1
75	0
75	0
75	0
70	0
31	0
31	0
48	0
75	0
75	0
32	0
31	1
62	0
64	0
75	0
42	0
42	0
75	0
75	0
75	0
75	0
75	0
75	0
75	0
75	0
69	0
69	0
70	0
70	0
75	0
75	0
75	0
75	0
75	0
75	0
31		1
61		0
46		0
67		0
55		0
75		0
41		0
66		0
66		0
75		0
67		0
75		0
34		0
67		0
75		0
75		0
48		0
71		0
41		0
41		0
41		0
75		0
75		0
75		0
75		0
75		0
63		0
67		0
32		0
75		0
50		0
71		0
71		0
74		0
75		0
75		0
74		0
75		0
69		0
75		0
75		0
54		0
54		0
75		0
75		0
75		0
75		0
48		0
32		0
33		1
48		0
75		0
25		1
75		0
75		0
75		0
75		0
75		0
75		0
75		0
75		0
42		0
42		0
42		0
42		0
75		0
75		0
75		0
75		0
75		0
75		0
75		0
75		0
75		0
75		0
75		0
75		0
75		0
75		0
75		0
75		0
75		0
75		0
75		0
75		0
75		0
75		0
75		0
75		0
75		0
75		0
75		0
75		0
75		0
75		0
75		0
34		1
43		1
36		1
36		1
75		0
32		1
35			1
36			1
38			1
40			1
39			1
53			1
36			1
40			1
42			1
45			1
37			1
34			1
34			1
38			1
37			1
46			1
39			1
36			1
54			1
32			1
46			1
46			1
50			1
39			1
39			1
39			1
37			1
40			1
38			1
38			1
42			1
30			1
34			1
39			1
31			1
54			1
42			1
49			1
42			1
40			1
38			1
45			1
46			1
46			1
38			1
44			1
28			1
36			1
46			1
58			1
46			1
36			1
31			1
28			1
44			1
34			1
29			1
47			1
61			1
33			1
33			1
39			1
30			1
36			1
47			1
46			1
41			1
36			1
34			1
36			1
36			1
36			1
45			1
30			1
35			1
45			1
35			1
48			1
44			1
44			1
36			1
35			1
45			1
40			1
34			1
34			1
43			1
46			1
40			1
33			1
39			1
30			1
32			1
37			1
44			1
42			1
32			1
56			1
42			1
39			1
40			1
39			1
30			1
43			1
43			1
48			1
36			1
48			1
46			1
33			1
48			1
43			1
55			1
55			1
43			1
58			1
54			1
41			1
45			1
45			1
Live = 0
Dead = 1
Data in figure are shown as Survival (%), which was calculated in GraphPad Prism 10.4.1.

## Sheet: Fig 2H
Fig 2H
Relative ICOS gMFI					Relative GITR gMFI
cTreg		eTreg			cTreg		eTreg
Perinatal Foxp3CrePik3c3+/+ or +/fl	Perinatal Foxp3CrePik3c3fl/fl	Perinatal Foxp3CrePik3c3+/+ or +/fl	Perinatal Foxp3CrePik3c3fl/fl		Perinatal Foxp3CrePik3c3+/+ or +/fl	Perinatal Foxp3CrePik3c3fl/fl	Perinatal Foxp3CrePik3c3+/+ or +/fl	Perinatal Foxp3CrePik3c3fl/fl
1	0.772472	1.84831	1.06742		1	0.849232	1.51466	0.964635
0.943675	0.598338	1.73777	0.858726		0.916416	0.812123	1.70633	0.927711
1.05633	0.938135	1.21514	0.987996		1.08358	1.11822	1.26054	1.15023
1	0.883398	0.885999	0.874296		1	0.801402	1.18185	0.913162
1	1.32365	1.27054	1.22144		1	0.972627	1.18455	0.956291
1	0.918055	2.05796	1.37109		1	0.959192	1.3546	1.0733
1	1.35639	1.46705	1.55004		1	0.968457	1.45354	1.06181
1	0.821155	2.1763	1.07604		1	0.695831	1.50063	0.965888
Relative CD73 gMFI					Relative PD-1 gMFI
cTreg		eTreg			cTreg		eTreg
Perinatal Foxp3CrePik3c3+/+ or +/fl	Perinatal Foxp3CrePik3c3fl/fl	Perinatal Foxp3CrePik3c3+/+ or +/fl	Perinatal Foxp3CrePik3c3fl/fl		Perinatal Foxp3CrePik3c3+/+ or +/fl	Perinatal Foxp3CrePik3c3fl/fl	Perinatal Foxp3CrePik3c3+/+ or +/fl	Perinatal Foxp3CrePik3c3fl/fl
0.907879	0.769697	1.65455	1.00606		1	0.899567	2.60693	1.59048
0.962424	0.792727	1.50424	1.13333		1	0.793462	4.02303	1.30535
1.10424	1.0097	1.63273	1.38182		0.91521	0.90472	2.29655	1.68029
1.02545	0.899394	1.56242	1.26788		1.11254	0.824738	2.30704	1.95695
1	0.653509	1.63889	1.30409		0.972247	0.858173	2.67679	1.76486
1	0.815789	2.11224	1.23246		1	0.919355	2.26915	1.73589
	0.957483		1.82823
Relative TIGIT gMFI					Relative CTLA-4 gMFI
cTreg		eTreg			cTreg		eTreg
Perinatal Foxp3CrePik3c3+/+ or +/fl	Perinatal Foxp3CrePik3c3fl/fl	Perinatal Foxp3CrePik3c3+/+ or +/fl	Perinatal Foxp3CrePik3c3fl/fl		Perinatal Foxp3CrePik3c3+/+ or +/fl	Perinatal Foxp3CrePik3c3fl/fl	Perinatal Foxp3CrePik3c3+/+ or +/fl	Perinatal Foxp3CrePik3c3fl/fl
1.21212	0.760033	1.79525	1.03849		0.948494	1.12299	1.91613	1.54348
1.15643	1.01229	1.86077	1.48075		0.992401	0.861244	2.15367	1.43878
0.4914	1.17936	0.841933	1.49386		1.05713	1.10667	2.1897	1.76527
1.14005	1.29075	1.85749	1.7199		1.00197	1.17534	2.21559	2.19026
1	1.00998	1.85926	1.54074		1	1.10678	1.78211	2.12458
1	1.03023	2.29723	2.15869		1	0.936595	3.05376	2.07719
Data in figures are shown as mean +/- sem, which was calculated in GraphPad Prism 10.4.1.
