# Supplementary material for: Vps34-orchestrated lipid signaling processes regulate the transitional heterogeneity and functional adaptation of effector regulatory T cells
Source: PLoS Biol. 2025 Apr 11;23(4):e3003074. doi: 10.1371/journal.pbio.3003074 (PMC11990774; doi:10.1371/journal.pbio.3003074)
Supplement: S3 Data — (XLSX) [file pbio.3003074.s026.xlsx]

## Sheet: Fig 3G
Fig 3G
Cells among YFP+ eTreg (%)					Cells among YFP+ eTreg (×104)
KLRG1-		KLRG1+			KLRG1-		KLRG1+
Perinatal Foxp3CrePik3c3+/+ or +/fl	Perinatal Foxp3CrePik3c3fl/fl	Perinatal Foxp3CrePik3c3+/+ or +/fl	Perinatal Foxp3CrePik3c3fl/fl		Perinatal Foxp3CrePik3c3+/+ or +/fl	Perinatal Foxp3CrePik3c3fl/fl	Perinatal Foxp3CrePik3c3+/+ or +/fl	Perinatal Foxp3CrePik3c3fl/fl
81.8	97.1	17.7	2.18		1.112	0.624	0.245	0.015
80.6	93.8	18	6.25		1.449	2.05	0.329	0.136
81.5	96.6	16.8	2.67		1.067	2.064	0.217	0.008
75.2	98.2	21.5	1.8		2.378	0.511	0.697	0.009
86.5	99.1	13	0.65		2.075	1.163	0.243	0.023
83.4	91.3	16.6	6.99		0.714	2.557	0.142	0.193
95.4	99.3	4.21	0.74		1.007	1.349	0.044	0.011
89.3	90.1	9.92	9.01		1.679	0.413	0.155	0.041
92.8	98.4	7.24	0.99		2.338	0.319	0.182	0.003
84.2	100	15	0		0.401	0.242	0.027	0
80.1	99.2	19.1	0.83		6.187	0.402	1.537	0.003
81.7	99.4	17.6	0.63		0.757	0.417	0.163	0.003
68	96.1	31.7	2.6		1.07	0.154	0.499	0.004
75.1	96.6	23.5	2.99		1.855	0.541	0.581	0.017
75.2	96.6	22.8	2.67		0.574	0.341	0.174	0.009
65.2	97.6	33.4	1.4		0.764	0.764	0.391	0.011
76.3		23.1			0.703		0.213
77		21.5			1.508		0.421
Cells among YFP+ eTreg (%)					Cells among YFP+ eTreg (×104)
ST2-		ST2+			ST2-		ST2+
Perinatal Foxp3CrePik3c3+/+ or +/fl	Perinatal Foxp3CrePik3c3fl/fl	Perinatal Foxp3CrePik3c3+/+ or +/fl	Perinatal Foxp3CrePik3c3fl/fl		Perinatal Foxp3CrePik3c3+/+ or +/fl	Perinatal Foxp3CrePik3c3fl/fl	Perinatal Foxp3CrePik3c3+/+ or +/fl	Perinatal Foxp3CrePik3c3fl/fl
81.4	85.8	16.2	10.9		1.112	0.578	0.217	0.073
82.1	83.3	14.3	10.4		1.471	1.807	0.264	0.227
82.7	85.5	13.9	13.4		1.086	1.859	0.181	0.206
63.3	88.7	24.4	11.3		2.214	0.462	0.779	0.059
77.2	96.8	21.1	2.59		1.917	1.136	0.383	0.03
77.2	92.7	21.4	6.29		0.661	2.571	0.183	0.236
90.8	83.6	8.22	14.5		0.959	1.201	0.868	0.208
95.9	88.3	3.31	10.4		1.732	0.405	0.07	0.048
83.7	93.8	16	3.95		2.108	0.304	0.403	0.013
83.5	84	15	9.57		0.361	0.203	0.067	0.023
92.4	93.4	5.34	3.31		7.137	0.195	0.412	0.007
82.3	91.5	15.9	7.91		0.762	0.384	0.147	0.033
81.1	93.9	16.9	4.76		1.277	0.151	0.266	0.008
85.2	90.6	13	7.98		2.105	0.835	0.321	0.045
85.2	91.1	11.8	7.31		0.65	0.322	0.09	0.026
76.4	92.6	19.4	6.04		0.895	0.725	0.227	0.047
84.2		12.4			0.776		0.114
87.1		11			1.706		0.215
Data in figures are shown as mean +/- sem, which was calculated in GraphPad Prism 10.4.1.

## Sheet: Fig 3H
Fig 3H
Cells among YFP+ eTreg (%)					Cells among YFP+ eTreg (×103)
KLRG1-		KLRG1+			KLRG1-		KLRG1+
Perinatal Foxp3CrePik3c3+/+ or +/fl	Perinatal Foxp3CrePik3c3fl/fl	Perinatal Foxp3CrePik3c3+/+ or +/fl	Perinatal Foxp3CrePik3c3fl/fl		Perinatal Foxp3CrePik3c3+/+ or +/fl	Perinatal Foxp3CrePik3c3fl/fl	Perinatal Foxp3CrePik3c3+/+ or +/fl	Perinatal Foxp3CrePik3c3fl/fl
27.4	61.1	70	36.9		3.172	1.311	1.886	0.02
57.3	90.6	42	7.76		0.689	1.094	0.346	0.028
84.1	85.3	15	13.3		0.593	0.462	0.067	0.023
65.1	95	34	4		0.864	0.732	0.451	0.031
82	96.1	16.3	1.57		2.036	0.736	0.405	0.012
77.1	81.7	21.8	15.5		0.763	0.406	0.216	0.077
48.8	97	49.6	1.27		4.318	2.215	6.685	0.029
67.2	95.4	32	4.63		1.545	1.574	0.763	0.076
75.9	96.7	23.5	1.28		2.307	2.157	0.714	0.028
56.9	98	41.5	2		3.247	1.388	2.368	0.028
46.6	95.9	52.4	3.73		7.665	3.951	8.619	0.154
59.7	100	39.6	0		1.902	1.159	1.262	0
56.4	96.9	42.2	1.92		2.88	1.6	2.155	0.032
58.7	95.5	39.7	2.49		2.789	1.083	1.887	0.028
56	95.6	42.4	2.53		2.726	1.177	2.064	0.031
51.5	95.1	47.1	3.29		9.135	2.76	8.354	0.095
Cells among YFP+ eTreg (%)					Cells among YFP+ eTreg (×103)
ST2-		ST2+			ST2-		ST2+
Perinatal Foxp3CrePik3c3+/+ or +/fl	Perinatal Foxp3CrePik3c3fl/fl	Perinatal Foxp3CrePik3c3+/+ or +/fl	Perinatal Foxp3CrePik3c3fl/fl		Perinatal Foxp3CrePik3c3+/+ or +/fl	Perinatal Foxp3CrePik3c3fl/fl	Perinatal Foxp3CrePik3c3+/+ or +/fl	Perinatal Foxp3CrePik3c3fl/fl
58.1	80.8	40.4	18.2		2.954	1.092	2.054	0.246
65.6	87.8	32.2	10.5		0.728	1.016	0.3	0.106
85.5	86	12.1	13.3		0.596	0.43	0.054	0.049
79.4	86	17.7	13		1.054	0.662	0.235	0.1
77.3	87.4	22.2	11.8		1.919	0.67	0.551	0.09
67.7	76.3	30.6	19.6		0.67	0.379	0.303	0.097
49.3	96.2	48	3.38		6.823	2.196	6.643	0.077
66.4	88.9	33.2	11.1		1.527	1.466	0.763	0.183
70.6	92.3	27.4	7.23		2.146	2.017	0.833	0.158
72.7	89	25.7	9		4.149	1.26	1.467	0.127
68.2	95.6	29.2	3.95		7.583	3.539	8.306	0.564
65.1	93	32.4	6.15		2.074	1.077	1.032	0.071
60.8	88.5	35.7	9.97		3.104	1.461	1.823	0.165
81.8	89.3	15.9	7.71		3.887	1.012	0.756	0.087
63.8	87.3	32.9	10.4		3.106	1.075	1.601	0.128
64.1	84.5	32.6	12.3		11.849	2.519	5.215	0.293
Data in figures are shown as mean +/- sem, which was calculated in GraphPad Prism 10.4.1.

## Sheet: Fig 3I
Fig 3I
Spleen							Lung
Cells among YFP+ Treg (%)							Cells among YFP+ Treg (%)
PD-1-KLRG1-		PD-1+KLRG1-		PD-1+KLRG1+			PD-1-KLRG1-		PD-1+KLRG1-		PD-1+KLRG1+
Perinatal Foxp3CrePik3c3+/+ or +/fl	Perinatal Foxp3CrePik3c3fl/fl	Perinatal Foxp3CrePik3c3+/+ or +/fl	Perinatal Foxp3CrePik3c3fl/fl	Perinatal Foxp3CrePik3c3+/+ or +/fl	Perinatal Foxp3CrePik3c3fl/fl		Perinatal Foxp3CrePik3c3+/+ or +/fl	Perinatal Foxp3CrePik3c3fl/fl	Perinatal Foxp3CrePik3c3+/+ or +/fl	Perinatal Foxp3CrePik3c3fl/fl	Perinatal Foxp3CrePik3c3+/+ or +/fl	Perinatal Foxp3CrePik3c3fl/fl
32.8	49.8	42.5	39.9	12.3	0.24		26.7	52.9	34.9	35.3	22.7	0.51
25.3	50.3	53.4	39.2	11.9	0.12		25.7	48.5	45.6	39.6	19.7	0.32
31	38.9	49	50.8	9.42	0.36		24.4	39.7	42.8	50.8	18.1	0.38
19.5	39.8	53.9	50.2	13.9	0.6		23.9	41.5	44.9	46	15.8	0.61
27.1	36.4	54.1	52.6	8.16	0.46		21.6	45.3	46	44.9	16.5	0.21
31.1	44.2	44.5	44.4	10.3	0.34		22.9	41.3	36	41.9	22.8	0.98
Data in figures are shown as mean +/- sem, which was calculated in GraphPad Prism 10.4.1.

## Sheet: Fig 3J
Fig 3J
Cells among YFP+ eTreg (%)			Cells among YFP+ eTreg (×103)
KLRG1+ST2+			KLRG1+ST2+
Perinatal Foxp3CrePik3c3+/+ or +/fl	Perinatal Foxp3CrePik3c3fl/fl		Perinatal Foxp3CrePik3c3+/+ or +/fl	Perinatal Foxp3CrePik3c3fl/fl
21.6	0.99		1.195	0.013
22.3	0.83		0.223	0.009
4.35	3.33		0.026	0.016
12	1		0.159	0.008
6.67	0.79		0.166	0.006
9.92	4.11		0.098	0.02
42.7	0.84		5.91	0.019
25.5	1.85		0.637	0.031
15	0.43		0.489	0.009
22.1	0.67		1.261	0.009
43.6	2.9		4.046	0
25.4	0		0.809	0
23.4	0.7		1.195	0.012
8.18	0.75		0.389	0.009
18.1	0.46		0.881	0.006
18.7	1.53		3.317	0.044
Data in figures are shown as mean +/- sem, which was calculated in GraphPad Prism 10.4.1.
