# Supplementary material for: Vps34-orchestrated lipid signaling processes regulate the transitional heterogeneity and functional adaptation of effector regulatory T cells
Source: PLoS Biol. 2025 Apr 11;23(4):e3003074. doi: 10.1371/journal.pbio.3003074 (PMC11990774; doi:10.1371/journal.pbio.3003074)
Supplement: S4 Data — (XLSX) [file pbio.3003074.s027.xlsx]

## Sheet: Fig 4D
Fig 4D
Relative TMRM gMFI					Relative MitoTracker Deep Red gMFI
cTreg		eTreg			cTreg		eTreg
Perinatal Foxp3CrePik3c3+/+ or +/fl	Perinatal Foxp3CrePik3c3fl/fl	Perinatal Foxp3CrePik3c3+/+ or +/fl	Perinatal Foxp3CrePik3c3fl/fl		Perinatal Foxp3CrePik3c3+/+ or +/fl	Perinatal Foxp3CrePik3c3fl/fl	Perinatal Foxp3CrePik3c3+/+ or +/fl	Perinatal Foxp3CrePik3c3fl/fl
1	1.35072	0.26733	0.403226		1	1.06358	0.632535	0.71057
0.902414	1.06686	0.207159	0.389836		0.969942	0.984393	0.381888	0.631792
1.09759	1.21256	0.326861	0.469357		1.03006	1.20462	0.624085	0.733141
1	2.16134	0.316159	1.86534		1	1.03527	0.584996	0.698179
1	1.62277	0.459686	1.06676		1	1.35258	0.709239	1.36481
1	1.33929	0.382081	0.551627		1	0.914634	0.649928	0.704806
1	1.26996	0.20585	0.539229		1	1.10509	0.448942	0.898997
1	1.19278	0.225608	0.671724		1	0.669841	0.617027	0.662338
1	1.43607	0.316495	0.847888		1	1.31866	0.503262	1.26288
1.20103	0.991843	0.42022	0.714374		1.3636	0.566954	0.812528	0.458466
0.947658	0.972377	0.385923	0.49623		0.876986	0.740808	0.408534	0.674989
0.871339	1.85515	0.360895	0.883389		0.80345	1.59646	0.39764	1.36314
0.978247	1.09412	0.375726	0.579656		0.978665	0.67862	0.52837	0.650477
1.00173	1.46614	0.424546	0.684955		0.977304	1.41708	0.671357	1.4682
1		0.252123			1		0.464776
Data in figures are shown as mean +/- sem, which was calculated in GraphPad Prism 10.4.1.
