# Supplementary material for: Vps34-orchestrated lipid signaling processes regulate the transitional heterogeneity and functional adaptation of effector regulatory T cells
Source: PLoS Biol. 2025 Apr 11;23(4):e3003074. doi: 10.1371/journal.pbio.3003074 (PMC11990774; doi:10.1371/journal.pbio.3003074)
Supplement: S5 Data — (XLSX) [file pbio.3003074.s028.xlsx]

## Sheet: Fig 5B
Fig 5B
Relative # of cells
Spleen		PLNs
Foxp3CreAtg14+/+ or +/fl	Foxp3CreAtg14fl/fl	Foxp3CreAtg14+/+ or +/fl	Foxp3CreAtg14fl/fl
1	1.63473	1	3.25574
0.993017	1.19832	1.14614	3.31942
0.984637	0.850559	1.17745	2.5428
1.02235	1.64665	0.676409	2.43633
1	1.2067	1	2.45511
0.646766	1.13166	1.06063	1.18012
1.08955	1.10658	1.39372	0.592133
1.1592	1.89552	0.914536	1.76187
1.10448	1.78109	0.631118	1.57779
1	1.83085	0.902527	2.36669
1	0.670956	1.39892	1.07401
	1.96691	0.698556	0.891697
	0.848	1	1.14081
	0.7128		0.883055
Data in figures are shown as mean +/- sem, which was calculated in GraphPad Prism 10.4.1.

## Sheet: Fig 5C
Fig 5C
CD44highCD62Llow (%)
CD4+Foxp3–		CD8+
Foxp3CreAtg14+/+ or +/fl	Foxp3CreAtg14fl/fl	Foxp3CreAtg14+/+ or +/fl	Foxp3CreAtg14fl/fl
25.5	60	8.22	34.1
24	48.8	8.09	28.5
45.7	54.9	15.6	27.2
33.1	75.4	14.3	39.5
27.4	41.6	7.57	29.3
35.1	41.2	12.1	30
40.2	55.8	13.9	33.5
34.9	74.2	11.2	48.8
31	65	14.8	32.8
35.9	44.6	16.8	33.4
	50.3		27
	60.3		40.8
	53.2		35.7
CD44highCD62Llow (×106)
CD4+Foxp3–		CD8+
Foxp3CreAtg14+/+ or +/fl	Foxp3CreAtg14fl/fl	Foxp3CreAtg14+/+ or +/fl	Foxp3CreAtg14fl/fl
1.269	2.812	0.361	1.31
1.225	1.878	0.325	0.865
1.623	3.66	0.504	1.712
5.024	3.667	1.662	1.63
0.799	6.498	1.803	4.299
2.06	6.735	0.568	4.922
2.44	2.801	0.611	1.04
2.147	4.071	0.588	1.58
1.473	6.441	0.617	2.019
2.17	1.166	0.739	0.773
	4.166		1.846
	4.539		2.067
	3.605		2.035
Data in figures are shown as mean +/- sem, which was calculated in GraphPad Prism 10.4.1.

## Sheet: Fig 5D
Fig 5D
CD44highcytokine+ (%)
CD4+IFN-g+		CD4+IL-4+		CD4+IL-17A+		CD8+IFN-g+
Foxp3CreAtg14+/+ or +/fl	Foxp3CreAtg14fl/fl	Foxp3CreAtg14+/+ or +/fl	Foxp3CreAtg14fl/fl	Foxp3CreAtg14+/+ or +/fl	Foxp3CreAtg14fl/fl	Foxp3CreAtg14+/+ or +/fl	Foxp3CreAtg14fl/fl
15.1	22.5	3.61	2.45	2.9	0.74	33.1	33.4
7.78	21.3	0.21	2.92	0.33	1.33	10.4	31.9
9.8	6.92	0.45	0.19	1.92	0.44	15.8	13.8
8.73	8.55	0.48	0.25	0.77	0.86	15.3	21.2
12.9	25.4	0.35	0.41	0.84	1.12	15.5	34.6
12	29.6	0.29	0.31	2.18	0.53	19	37.9
	29		0.3		0.97		29.6
Data in figures are shown as mean +/- sem, which was calculated in GraphPad Prism 10.4.1.

## Sheet: Fig 5E
Fig 5E
YFP+ Treg (%)			YFP+ Treg (×105)
Foxp3CreAtg14+/+ or +/fl chimera	Foxp3CreAtg14fl/fl chimera		Foxp3CreAtg14+/+ or +/fl chimera	Foxp3CreAtg14fl/fl chimera
10.1	7.8		3.048	1.57
10.7	4.49		2.783	1.3
11.3	5.18		4.733	1.774
12.1	5.18		4.386	1.157
14	4.68		4.855	1.277
8.69	4.11		3.889	0.946
5.62	3.65		2.567	1.347
13.2	9.84		0.234	0.404
15.8	8.97		0.377	0.516
13			0.869
Data in figures are shown as mean +/- sem, which was calculated in GraphPad Prism 10.4.1.
					Data in figures are shown as mean +/- sem, which was calculated in GraphPad Prism 10.4.1.

## Sheet: Fig 5F
Fig 5F
Cells among YFP+ Treg (%)					Cells among YFP+ Treg (×105)
cTreg		eTreg			cTreg		eTreg
Foxp3CreAtg14+/+ or +/fl chimera	Foxp3CreAtg14fl/fl chimera	Foxp3CreAtg14+/+ or +/fl chimera	Foxp3CreAtg14fl/fl chimera		Foxp3CreAtg14+/+ or +/fl chimera	Foxp3CreAtg14fl/fl chimera	Foxp3CreAtg14+/+ or +/fl chimera	Foxp3CreAtg14fl/fl chimera
39.4	54.1	40.6	26.7		1.201	0.849	1.237	0.419
34.7	39.6	50.2	41.8		0.966	0.515	1.397	0.543
31.5	61.3	52.6	25.1		1.491	1.087	2.49	0.445
25.5	51	59.2	31		1.118	0.59	2.596	0.359
27.1	52	58.6	30		1.316	0.664	2.845	0.383
26.2	59.4	61.5	26.6		1.019	0.562	2.392	0.252
53.4	63	32.4	21.9		1.371	0.848	0.832	0.295
34.1	47.9	58.1	44.7		0.08	0.193	0.136	0.181
13.3	46.5	81.3	45.2		0.05	0.24	0.306	0.233
33.4		60.7			0.29		0.527
Data in figures are shown as mean +/- sem, which was calculated in GraphPad Prism 10.4.1.

## Sheet: Fig 5G
Fig 5G
YFP+ Treg (%)
Lung		Liver		Colon LP
Foxp3CreAtg14+/+ or +/fl chimera	Foxp3CreAtg14fl/fl chimera	Foxp3CreAtg14+/+ or +/fl chimera	Foxp3CreAtg14fl/fl chimera	Foxp3CreAtg14+/+ or +/fl chimera	Foxp3CreAtg14fl/fl chimera
9.3	10	10.4	9.06	12.1	2.87
4.94	2.74	3.11	10.7	11.1	3.88
7.14	4.01	4.88	6.28	10.5	3.77
5.83	2.89	4.68	0.97	9.17	5.48
6.41	3.41	5.25	2.62	9.53	5.04
11.8	4.45	4.7	1.15	21.1	2.54
5.55	3.52	3.73	0.26		2.45
6.6	3.37	9.32	1.85
8.82	7.22	10.5	4.64
10.2	6.34	6.55	4.53
Data in figures are shown as mean +/- sem, which was calculated in GraphPad Prism 10.4.1.

## Sheet: Fig 5H
Fig 5H
Relative Foxp3 gMFI					Relative CD25 gMFI					Relative ICOS gMFI					Relative GITR gMFI
cTreg		eTreg			cTreg		eTreg			cTreg		eTreg			cTreg		eTreg
Foxp3CreAtg14+/+ or +/fl chimera	Foxp3CreAtg14fl/fl chimera	Foxp3CreAtg14+/+ or +/fl chimera	Foxp3CreAtg14fl/fl chimera		Foxp3CreAtg14+/+ or +/fl chimera	Foxp3CreAtg14fl/fl chimera	Foxp3CreAtg14+/+ or +/fl chimera	Foxp3CreAtg14fl/fl chimera		Foxp3CreAtg14+/+ or +/fl chimera	Foxp3CreAtg14fl/fl chimera	Foxp3CreAtg14+/+ or +/fl chimera	Foxp3CreAtg14fl/fl chimera		Foxp3CreAtg14+/+ or +/fl chimera	Foxp3CreAtg14fl/fl chimera	Foxp3CreAtg14+/+ or +/fl chimera	Foxp3CreAtg14fl/fl chimera
1	0.985302	0.846807	0.865438		1	0.591863	0.293505	0.250821		0.885764	0.987698	3.71178	3.33919		0.986366	0.942451	1.09572	0.911452
1.00204	1.02549	0.963948	0.821592		1.04675	0.903861	0.421736	0.336267		1.0123	0.991213	4.18629	4.70299		0.976894	0.87744	1.2688	0.866676
1.00174	1.05356	0.909813	0.786273		1.03454	0.937851	0.378836	0.266967		1.12478	0.949033	3.63796	3.13181		1.03674	0.961395	1.39323	0.991963
0.975824	0.988471	0.925082	0.863389		0.918711	0.607854	0.447146	0.322077		0.977153	0.674868	4.47452	1.53603		0.996988	0.972139	1.24322	0.771837
1.0204	1.07392	0.892848	0.876807		0.833902	0.858651	0.261791	0.427676		1.03621	0.94429	3.8078	3.35655		1.00301	0.972139	1.01355	0.762048
1	1.05165	0.880597	0.914965		0.817402	0.710483	0.246203	0.2506		0.963788	1.00279	4.01114	3.01671		1.05956	1.05956	1.13592	0.805775
1.0045	0.828555	0.964335	0.816182		1.09388	0.681773	0.479406	0.279376		1.13267	0.888579	3.63564	2.63231		0.940441	0.868805	1.06983	0.657226
0.995499	1.04301	0.968837	0.951296		0.906122	0.595644	0.487199	0.276978		0.867327	0.510891	3.1802	3.70693		0.864366	0.765514	0.897004	0.424268
0.988711	0.975069	0.96732	0.890235		0.979411	0.749536	0.350424	0.472727		1.25186	1.11287	3.86929	5.23168		1.27849	0.94382	1.80337	0.82397
1.01129	1.02943	0.96732	0.827216		1.02059	0.69462	0.416633	0.399258		0.74814	0.860786	2.14772	1.94049		0.857143	0.980203	1.13697	1.13617
	1.07546		0.837493			1.04885		0.36738		0.317095	0.714134	0.858282	1.63974
	0.987225		0.869875			0.991522		0.51191		1.68291	0.516472	1.93313	1.41658
	0.912359		0.970291			0.941865		0.388373		0.441984	0.484942	1.11825	1.35518
											0.741364		2.43888
Relative CD73 gMFI					Relative TIGIT gMFI					Relative CTLA-4 gMFI					Relative PD-1 gMFI
cTreg		eTreg			cTreg		eTreg			cTreg		eTreg			cTreg		eTreg
Foxp3CreAtg14+/+ or +/fl chimera	Foxp3CreAtg14fl/fl chimera	Foxp3CreAtg14+/+ or +/fl chimera	Foxp3CreAtg14fl/fl chimera		Foxp3CreAtg14+/+ or +/fl chimera	Foxp3CreAtg14fl/fl chimera	Foxp3CreAtg14+/+ or +/fl chimera	Foxp3CreAtg14fl/fl chimera		Foxp3CreAtg14+/+ or +/fl chimera	Foxp3CreAtg14fl/fl chimera	Foxp3CreAtg14+/+ or +/fl chimera	Foxp3CreAtg14fl/fl chimera		Foxp3CreAtg14+/+ or +/fl chimera	Foxp3CreAtg14fl/fl chimera	Foxp3CreAtg14+/+ or +/fl chimera	Foxp3CreAtg14fl/fl chimera
0.692718	0.527531	2.61104	1.91116		0.95689	0.983746	2.03534	1.2212		1	1.24268	1.55858	2.65272		1	0.783951	8.45062	3.40123
0.773535	0.5746	3.33974	1.61705		0.99788	1.14064	2.42403	1.80636		1.00077	1.11724	1.64904	1.5295		1.15723	0.783951	7.66038	3.14815
0.753108	0.581705	2.36855	1.66747		1.00495	0.965371	1.95336	1.01625		0.999234	1.11571	1.61533	2.06437		0.842767	0.654321	6.31447	4.5
1.05142	0.770361	2.3954	1.10827		1.04028	0.987986	2.4311	0.990813		0.96092	0.927203	1.48966	1.53716		1.29362	0.779874	5.2651	2.77358
0.948579	0.930054	2.1648	1.6276		0.836364	1.15556	2.54747	1.89091		1.03908	0.921073	1.60153	1.21533		0.795302	0.993711	4.29362	3.87421
1.05633	0.913818	2.6052	1.69042		1.16364	1.19798	2.60808	2.15152		0.965337	1.08175	1.50425	1.80903		0.911074	0.59396	2.88423	2.75839
0.943669	0.708233	2.52865	1.57246		1.31898	0.833262	1.64648	1.31386		1.03466	1.2361	1.71354	2.42119			0.491275		1.29866
	0.703418		0.941261		0.841365	0.671215	1.24264	0.801706		1.82477	0.416918	2.53172	2.07251
Data in figures are shown as mean +/- sem, which was calculated in GraphPad Prism 10.4.1.					0.839659		1.34542			0.619335	0.489426	1.25378	1.58912
										0.555891		2.20544
