# Supplementary material for: Vps34-orchestrated lipid signaling processes regulate the transitional heterogeneity and functional adaptation of effector regulatory T cells
Source: PLoS Biol. 2025 Apr 11;23(4):e3003074. doi: 10.1371/journal.pbio.3003074 (PMC11990774; doi:10.1371/journal.pbio.3003074)
Supplement: S6 Data — (XLSX) [file pbio.3003074.s029.xlsx]

## Sheet: Fig 6C
Fig 6C
Relative TMRM gMFI					Relative MitoTracker Deep Red gMFI
cTreg		eTreg			cTreg		eTreg
Foxp3CreAtg14+/+ or +/fl chimera	Foxp3CreAtg14fl/fl chimera	Foxp3CreAtg14+/+ or +/fl chimera	Foxp3CreAtg14fl/fl chimera		Foxp3CreAtg14+/+ or +/fl chimera	Foxp3CreAtg14fl/fl chimera	Foxp3CreAtg14+/+ or +/fl chimera	Foxp3CreAtg14fl/fl chimera
1	1.8279	0.0628746	0.320716		1	1.15178	0.485375	0.869565
0.996388	2.4413	0.178206	0.666466		1.22566	1.96447	0.438001	0.894146
0.894642	2.24804	0.147502	0.505719		0.904659	1.7715	0.297596	0.515664
1.07827	3.50211	0.157736	0.742926		0.889737	2.11251	0.293696	0.516342
1.0307	4.59241	0.166165	1.11981		0.979948	3.31426	0.324728	1.1697
Data in figures are shown as mean +/- sem, which was calculated in GraphPad Prism 10.4.1.					1	2.80651	0.353044	0.962561
					0.775	3.6606	0.315299	1.73723
					1.225	2.36459	0.527612	0.771169
						2.35485		1.26493
						1.65112		1.01306

## Sheet: Fig 6D
Fig 6D
Relative FVD+ cells among Treg subset
cTreg		eTreg
Foxp3CreAtg14+/+ or +/fl chimera	Foxp3CreAtg14fl/fl chimera	Foxp3CreAtg14+/+ or +/fl chimera	Foxp3CreAtg14fl/fl chimera
1	1.33143	1	3.59155
1.12679	1.59842	1.30144	3.60766
0.951159	0.396645	0.870813	2
1.06167	0.75777	1.11005	0.92823
0.860385	0.893932	0.717703	0.631579
0.679907	3.9486	0.566343	8.77023
1.32009	1.15654	1.43366	3.75405
0.744565	0.517391	0.725429	1.34555
1.73913	0.715217	1.48596	1.40406
0.516304		0.788612
Data in figures are shown as mean +/- sem, which was calculated in GraphPad Prism 10.4.1.

## Sheet: Fig 6E
Fig 6E
Relative CellROX gMFI					Relative MitoSOX gMFI
cTreg		eTreg			cTreg		eTreg
Foxp3CreAtg14+/+ or +/fl chimera	Foxp3CreAtg14fl/fl chimera	Foxp3CreAtg14+/+ or +/fl chimera	Foxp3CreAtg14fl/fl chimera		Foxp3CreAtg14+/+ or +/fl chimera	Foxp3CreAtg14fl/fl chimera	Foxp3CreAtg14+/+ or +/fl chimera	Foxp3CreAtg14fl/fl chimera
1	1.69047	0.361796	0.937063		1	0.923645	1.117	1.84975
1.02493	2.06725	0.394203	1.04696		0.907544	1.35905	0.821327	1.6298
0.885797	1.96058	0.344348	0.97971		1.03384	2.2492	0.970316	1.48459
1.0771	2.84174	0.358261	1.14551		1.0104	1.73341	0.951409	1.44526
1.01217	4.25855	0.374493	1.75072		1.04821	2.92154	1.03914	2.55701
Data in figures are shown as mean +/- sem, which was calculated in GraphPad Prism 10.4.1.					1	1.52023	0.75635	1.54845
					0.876873	1.95014	0.73355	2.59643
					1.12313	1.35748	0.867752	1.38758
						1.43974		1.48013
						1.28469		1.40456

## Sheet: Fig 6H
Fig 6H
Spleen eTreg					Lung eTreg					Liver eTreg
Cells among YFP+ eTreg (%)					Cells among YFP+ eTreg (%)					Cells among YFP+ eTreg (%)
KLRG1-		KLRG1+			KLRG1-		KLRG1+			KLRG1-		KLRG1+
Perinatal Foxp3CreAtg14+/+ or +/fl	Perinatal Foxp3CreAtg14fl/fl	Perinatal Foxp3CreAtg14+/+ or +/fl	Perinatal Foxp3CreAtg14fl/fl		Perinatal Foxp3CreAtg14+/+ or +/fl	Perinatal Foxp3CreAtg14fl/fl	Perinatal Foxp3CreAtg14+/+ or +/fl	Perinatal Foxp3CreAtg14fl/fl		Perinatal Foxp3CreAtg14+/+ or +/fl	Perinatal Foxp3CreAtg14fl/fl	Perinatal Foxp3CreAtg14+/+ or +/fl	Perinatal Foxp3CreAtg14fl/fl
93.9	94.3	6.12	2.86		82.8	85.4	16.4	13.8		75	80.6	25	16.1
58.6	86.5	39.2	13.2		44.2	67.3	53.9	32.7		28.5	36.2	68.2	63.7
81.4	87.3	18.1	11.8		70.1	78.1	29.9	21.1		60	71.4	40	27.4
80.6	86.5	13.3	7.21		81.6	90.2	17	8.94		54.8	62.6	43.1	33.5
84.1	88.7	6.92	6		90.9	76.4	7.55	23		62	69.6	35.7	27.2
Spleen eTreg					Lung eTreg					Liver eTreg
Cells among YFP+ eTreg (×103)					Cells among YFP+ eTreg (×103)					Cells among YFP+ eTreg (×103)
KLRG1-		KLRG1+			KLRG1-		KLRG1+			KLRG1-		KLRG1+
Perinatal Foxp3CreAtg14+/+ or +/fl	Perinatal Foxp3CreAtg14fl/fl	Perinatal Foxp3CreAtg14+/+ or +/fl	Perinatal Foxp3CreAtg14fl/fl		Perinatal Foxp3CreAtg14+/+ or +/fl	Perinatal Foxp3CreAtg14fl/fl	Perinatal Foxp3CreAtg14+/+ or +/fl	Perinatal Foxp3CreAtg14fl/fl		Perinatal Foxp3CreAtg14+/+ or +/fl	Perinatal Foxp3CreAtg14fl/fl	Perinatal Foxp3CreAtg14+/+ or +/fl	Perinatal Foxp3CreAtg14fl/fl
1.341	1.064	0.087	0.032		0.477	0.58	0.095	0.094		0.288	0.427	0.096	0.085
8.469	19.744	5.665	3.013		2.733	0.974	3.333	0.473		1.177	0.231	2.817	0.406
17.87	11.775	3.974	1.592		0.477	0.591	0.203	0.16		0.169	0.179	0.112	0.069
2.321	2.987	0.383	0.249		1.648	2.944	0.343	0.292		0.113	0.267	0.089	0.143
1.649	3.622	0.136	0.245		3.538	4.142	0.294	1.247		0.119	0.677	0.068	0.265
Data in figures are shown as mean +/- sem, which was calculated in GraphPad Prism 10.4.1.

## Sheet: Fig 6I
Fig 6I
Spleen eTreg					Lung eTreg					Liver eTreg
Cells among YFP+ eTreg (%)					Cells among YFP+ eTreg (%)					Cells among YFP+ eTreg (%)
ST2-		ST2+			ST2-		ST2+			ST2-		ST2+
Perinatal Foxp3CreAtg14+/+ or +/fl	Perinatal Foxp3CreAtg14fl/fl	Perinatal Foxp3CreAtg14+/+ or +/fl	Perinatal Foxp3CreAtg14fl/fl		Perinatal Foxp3CreAtg14+/+ or +/fl	Perinatal Foxp3CreAtg14fl/fl	Perinatal Foxp3CreAtg14+/+ or +/fl	Perinatal Foxp3CreAtg14fl/fl		Perinatal Foxp3CreAtg14+/+ or +/fl	Perinatal Foxp3CreAtg14fl/fl	Perinatal Foxp3CreAtg14+/+ or +/fl	Perinatal Foxp3CreAtg14fl/fl
69.4	82.9	26.5	17.1		83.6	76.2	14.1	21.5		58.3	67.7	38.9	30.6
76.5	83	22.2	15.8		65.4	63	33.3	35.2		51.6	51.2	47.3	46.2
77.4	75.9	22.6	22		72.6	78.9	25.6	19.3		74.4	82.1	22.2	13.1
74.4	73.7	23.7	24.9		74.2	80.8	23.7	18.2		45.6	57.9	50.4	38.6
80.6	76.6	18.7	22		85.8	80.6	13.6	18.2		67.2	65.1	28.2	30.8
Spleen eTreg					Lung eTreg					Liver eTreg
Cells among YFP+ eTreg (×103)					Cells among YFP+ eTreg (×103)					Cells among YFP+ eTreg (×103)
ST2-		ST2+			ST2-		ST2+			ST2-		ST2+
Perinatal Foxp3CreAtg14+/+ or +/fl	Perinatal Foxp3CreAtg14fl/fl	Perinatal Foxp3CreAtg14+/+ or +/fl	Perinatal Foxp3CreAtg14fl/fl		Perinatal Foxp3CreAtg14+/+ or +/fl	Perinatal Foxp3CreAtg14fl/fl	Perinatal Foxp3CreAtg14+/+ or +/fl	Perinatal Foxp3CreAtg14fl/fl		Perinatal Foxp3CreAtg14+/+ or +/fl	Perinatal Foxp3CreAtg14fl/fl	Perinatal Foxp3CreAtg14+/+ or +/fl	Perinatal Foxp3CreAtg14fl/fl
0.991	0.935	0.378	0.193		0.482	0.517	0.081	0.146		0.224	0.359	0.149	0.162
11.056	18.945	3.208	3.606		4.044	0.911	2.059	0.509		2.131	0.327	1.954	0.295
16.992	10.237	4.962	2.967		0.494	0.597	0.174	0.146		0.209	0.206	0.062	0.033
2.143	2.545	0.683	0.86		1.498	2.637	0.479	0.594		0.094	0.247	0.104	0.165
1.581	3.128	0.367	0.898		3.34	4.369	0.529	0.987		0.129	0.633	0.054	0.3
Data in figures are shown as mean +/- sem, which was calculated in GraphPad Prism 10.4.1.

## Sheet: Fig 6J
Fig 6J
Cells among YFP+ eTreg (%)			Cells among YFP+ eTreg (×103)
KLRG1+ST2+			KLRG1+ST2+
Perinatal Foxp3CreAtg14+/+ or +/fl	Perinatal Foxp3CreAtg14fl/fl		Perinatal Foxp3CreAtg14+/+ or +/fl	Perinatal Foxp3CreAtg14fl/fl
8.59	7.69		0.05	0.052
24.2	21.4		1.497	0.31
23.2	13.2		0.158	0.1
15.9	8.94		0.409	0.265
6.95	20.9		0.259	1.073
Data in figures are shown as mean +/- sem, which was calculated in GraphPad Prism 10.4.1.
