# Supplementary material for: Vps34-orchestrated lipid signaling processes regulate the transitional heterogeneity and functional adaptation of effector regulatory T cells
Source: PLoS Biol. 2025 Apr 11;23(4):e3003074. doi: 10.1371/journal.pbio.3003074 (PMC11990774; doi:10.1371/journal.pbio.3003074)
Supplement: S7 Data — (XLSX) [file pbio.3003074.s030.xlsx]

## Sheet: Fig 7B
Fig 7B
MC38
Tumor volume (mm3, ×103)																			Tumor weight (mg, ×103)
Days after tumor inoculation	Foxp3Cre-ERT2Pik3c3+/+ or +/fl									Foxp3Cre-ERT2Pik3c3fl/fl									Foxp3Cre-ERT2Pik3c3+/+ or +/fl	Foxp3Cre-ERT2Pik3c3fl/fl
7	0.005	0.017	0.002	0.003	0.001	0.028	0.01	0.01	0.005	0.004	0.012	0.001	0.019	0.01	0.001	0.014	0.008		4.032	0.661
9	0.021	0.077	0.026	0.015	0.015	0.078	0.087	0.033	0.027	0.011	0.019	0.01	0.07	0.026	0.004	0.104	0.045		2.734	1.248
11	0.054	0.135	0.042	0.061	0.026	0.207	0.124	0.061	0.067	0.019	0.035	0.021	0.131	0.063	0.015	0.152	0.076		1.237	1.598
13	0.17	0.273	0.116	0.215	0.059	0.487	0.127	0.107	0.126	0.05	0.068	0.09	0.283	0.195	0.033	0.31	0.148		3.288	3.122
15	0.48	0.534	0.349	0.437	0.078	0.809	0.342	0.279	0.37	0.099	0.128	0.233	0.568	0.271	0.109	0.607	0.23		2.503	2.124
17	0.801	0.93	0.527	0.735	0.137	1.095	0.675	0.509	0.564	0.161	0.291	0.328	0.85	0.439	0.161	0.711	0.37		3.263	0.632
19	1.094	1.077	0.705	0.856	0.193	1.309	0.946	0.667	0.735	0.218	0.39	0.494	1.187	0.528	0.268	0.829	0.439		2.445	2.194
21	1.562	1.527	1.04	1.264	0.248	1.688	1.26	1.02	0.955	0.315	0.525	0.724	1.533	0.606	0.236	0.952	0.598		1.791	1.116
Data in figures are shown as mean +/- SEM, which was calculated in GraphPad Prism 10.4.1.																			1.306

## Sheet: Fig 7C
Fig 7C
GFP+YFP+ Treg (%)
Spleen		MC38 tumor
Foxp3Cre-ERT2Pik3c3+/+ or +/fl	Foxp3Cre-ERT2Pik3c3fl/fl	Foxp3Cre-ERT2Pik3c3+/+ or +/fl	Foxp3Cre-ERT2Pik3c3fl/fl
5.18	6.69	9.37	5.39
8.21	5.8	14.9	6.58
8	4.8	11.4	4.21
10.2	7.58	15.4	3.7
6.87	6.83	15.6	5.87
9.2	5.86	15.2	0.86
7.57	6.57	12.2	5.26
8.08	5.16	13.3	5.5
5.14		10.8
Data in figures are shown as mean +/- sem, which was calculated in GraphPad Prism 10.4.1.

## Sheet: Fig 7D
Fig 7D
CD8+/GFP+ Treg ratio
Spleen		MC38 tumor
Foxp3Cre-ERT2Pik3c3+/+ or +/fl	Foxp3Cre-ERT2Pik3c3fl/fl	Foxp3Cre-ERT2Pik3c3+/+ or +/fl	Foxp3Cre-ERT2Pik3c3fl/fl
0.742647	1.21	1.04918	2.94582
1.25243	1.57125	0.444444	2.99679
1.74638	1.26136	1.0625	2.93156
1.09804	1.19683	0.503261	4.22402
0.97541	1.52582	0.643979	5.08621
0.935185	1.096	1.05128	3.15858
1.22772	1.01587	1.22047	1.32143
1.38318	1.19417	1.21512	2.36029
1.06504		0.717593
Data in figures are shown as mean +/- sem, which was calculated in GraphPad Prism 10.4.1.

## Sheet: Fig 7E
Fig 7E
MC38
Tumor volume (mm3, ×103)												Tumor weight (mg, ×103)
Days after tumor inoculation	Foxp3CreAtg14+/+ or +/fl					Foxp3CreAtg14fl/fl						Foxp3CreAtg14+/+ or +/fl	Foxp3CreAtg14fl/fl
7	0	0	0	0	0	0	0	0	0.001	0		1.1574	0.9756
9	0	0	0	0	0	0	0	0.002	0.005	0		1.1995	2.1905
11	0.002	0.001	0.002	0.004	0	0	0.005	0.003	0.012	0		2.7566	0.5252
13	0.039	0.016	0.044	0.028	0.003	0	0.024	0.008	0.033	0		2.8383	1.4531
15	0.105	0.06	0.14	0.323	0.115	0.009	0.032	0.021	0.168	0.006		2.0895	0.4247
17	0.181	0.105	0.413	0.704	0.254	0.049	0.193	0.082	0.48	0.023
19	0.306	0.216	0.401	0.74	0.244	0.092	0.28	0.122	0.389	0.044
21	0.489	0.257	0.881	1.083	0.716	0.202	0.39	0.251	0.629	0.124
23	0.536	0.437	1.084	1.606	1.366	0.455	0.495	0.233	0.581	0.165
Data in figures are shown as mean +/- sem, which was calculated in GraphPad Prism 10.4.1.

## Sheet: Fig 7F
Fig 7F
MC38
Tumor volume (mm3, ×103)												Tumor weight (mg, ×103)
Days after tumor inoculation	Foxp3CreUvrag+/+ or +/fl				Foxp3CreUvragfl/fl							Foxp3CreUvrag+/+ or +/fl	Foxp3CreUvragfl/fl
9	0.001	0.002	0	0.002	0.001	0.001	0.002	0.002	0	0		6.3788	1.72656
11	0.016	0.027	0.026	0.065	0.031	0.044	0.02	0.014	0.008	0.096		1.96929	4.2815
13	0.123	0.169	0.075	0.187	0.111	0.189	0.175	0.314	0.121	0.423		4.151	3.3746
15	0.263	0.274	0.09	0.299	0.214	0.395	0.216	0.428	0.168	0.844
17	0.557	0.438	0.141	0.464	0.236	0.672	0.401	0.439	0.315	1.098
19	0.723	0.749	0.237	0.571	0.426	0.86	0.523	0.598	0.526	1.603
21	1.464	1.116	0.494	0.832	0.519	1.026	0.589	0.573	0.772	2.277
23	1.664	1.219	0.743	0.855	0.813	1.178		0.696	0.802	2.925
25	2.01	1.57	0.804		0.83	1.416		1.007		3.347
Data in figures are shown as mean +/- sem, which was calculated in GraphPad Prism 10.4.1.
