# Supplementary material for: Vps34-orchestrated lipid signaling processes regulate the transitional heterogeneity and functional adaptation of effector regulatory T cells
Source: PLoS Biol. 2025 Apr 11;23(4):e3003074. doi: 10.1371/journal.pbio.3003074 (PMC11990774; doi:10.1371/journal.pbio.3003074)
Supplement: S8 Data — (XLSX) [file pbio.3003074.s031.xlsx]

## Sheet: S1A Fig
S1A Fig
Relative Pik3c3 expression
YFP+ Treg
Foxp3CrePik3c3+/+ or +/fl	Foxp3CrePik3c3fl/fl
1.17654	0.0515511
0.996189	0.0471589
0.53733
1.58786
Data in figures are shown as mean +/- sem, which was calculated in GraphPad Prism 10.4.1.

## Sheet: S1B Fig
S1B Fig
YFP+ Treg (%)			YFP+ Treg (×105)
Foxp3CrePik3c3+/+ or +/fl	Foxp3CrePik3c3fl/fl		Foxp3CrePik3c3+/+ or +/fl	Foxp3CrePik3c3fl/fl
12	8.58		2.348	1.261
11.5	5.75		1.005	1.28
9.6	5.57		1.092	0.572
9.18	5.65		0.972	1.146
13.1			0.732
11.1			1.501
7.95			1.06
Data in figures are shown as mean +/- sem, which was calculated in GraphPad Prism 10.4.1.

## Sheet: S1C Fig
S1C Fig
YFP+ Treg (%)			YFP+ Treg (×105)
Foxp3Cre/+Pik3c3+/+ or +/fl (mosaic)	Foxp3Cre/+Pik3c3fl/fl (mosaic)		Foxp3Cre/+Pik3c3+/+ or +/fl (mosaic)	Foxp3Cre/+Pik3c3fl/fl (mosaic)
3.03	0.79		2.432	0.987
3.41	0.34		3.885	0.519
3.32	0.59		2.143	0.634
4.89	1.47		3.548	1.227
4.49	2.76		3.973	2.271
2.28	1.61		0.964	1.199
2.57	0.66		1.461	0.278
5.28	0.85		4.702	0.362
3.92	2.6		4.118	2.243
2.65	1.58		1.034	1.954
2.85	0.95		1.835	0.897
2.57	1.56		1.794	1.508
4.23	1.69		1.742	1.665
	1.03			0.909
	1.73			0.81
Data in figures are shown as mean +/- sem, which was calculated in GraphPad Prism 10.4.1.

## Sheet: S1D Fig
S1D Fig
YFP+ Treg (%)			YFP+ Treg (×103)
Foxp3Cre/+Pik3c3+/+ or +/fl (mosaic)	Foxp3Cre/+Pik3c3fl/fl (mosaic)		Foxp3Cre/+Pik3c3+/+ or +/fl (mosaic)	Foxp3Cre/+Pik3c3fl/fl (mosaic)
2	0.75		3.48	1.668
6.49	0.25		3.519	0.23
2.98	1.13		1.692	0.906
4.15	1.67		1.553	0.877
4.72	3.09		3.253	1.903
2.36	2.12		1.583	1.754
Data in figures are shown as mean +/- sem, which was calculated in GraphPad Prism 10.4.1.

## Sheet: S1F Fig
S1F Fig
Cells among YFP+ Treg (%)					Cells among YFP+ Treg (×105)
cTreg		eTreg			cTreg		eTreg
Foxp3CrePik3c3+/+ or +/fl	Foxp3CrePik3c3fl/fl	Foxp3CrePik3c3+/+ or +/fl	Foxp3CrePik3c3fl/fl		Foxp3CrePik3c3+/+ or +/fl	Foxp3CrePik3c3fl/fl	Foxp3CrePik3c3+/+ or +/fl	Foxp3CrePik3c3fl/fl
74.1	81.3	21.2	11.4		1.73	1.008	0.494	0.146
67.9	89.5	23.7	4.8		0.686	1.12	0.238	0.061
51	69.4	44.5	23.9		0.56	0.419	0.476	0.141
66.7	55.8	29.3	31.5		0.648	0.632	0.286	0.356
43.9		49.7			0.315		0.355
57		37.3			0.869		0.553
39.2		53.5			0.413		0.583
Data in figures are shown as mean +/- sem, which was calculated in GraphPad Prism 10.4.1.

## Sheet: S1G Fig
S1G Fig
Cells among YFP+ Treg (%)					Cells among YFP+ Treg (×105)
cTreg		eTreg			cTreg		eTreg
Foxp3Cre/+Pik3c3+/+ or +/fl (mosaic)	Foxp3Cre/+Pik3c3fl/fl (mosaic)	Foxp3Cre/+Pik3c3+/+ or +/fl (mosaic)	Foxp3Cre/+Pik3c3fl/fl (mosaic)		Foxp3Cre/+Pik3c3+/+ or +/fl (mosaic)	Foxp3Cre/+Pik3c3fl/fl (mosaic)	Foxp3Cre/+Pik3c3+/+ or +/fl (mosaic)	Foxp3Cre/+Pik3c3fl/fl (mosaic)
38.2	77.2	47.4	11.1		0.929	0.762	1.153	0.11
37.9	72	49.2	13.4		1.473	0.373	1.912	0.07
49.1	75	39.4	14.1		1.052	0.476	0.844	0.089
58.8	82.3	30	8.14		2.086	1.01	1.064	0.1
64.9	86.2	22.8	7.1		2.578	1.958	0.906	0.161
67.7	82.3	20.3	8.97		0.653	0.987	0.196	0.108
50.6	56.1	31.6	23.4		0.739	0.156	0.462	0.065
49.9	44.3	29.6	33.7		2.346	0.16	1.392	0.122
72.6	85.3	14.5	5.47		2.989	1.913	0.597	0.123
53.1	86.4	28.1	2.69		0.549	1.688	0.291	0.053
54.6	78.6	29.1	4.96		1.002	0.705	0.534	0.045
39.4	68.8	40.1	10.2		0.707	1.106	0.72	0.164
44.9	63.1	26.2	13.6		0.782	1.05	0.456	0.226
	73.6		8.85			0.669		0.08
	55.6		11			0.45		0.089
Data in figures are shown as mean +/- sem, which was calculated in GraphPad Prism 10.4.1.

## Sheet: S1H Fig
S1H Fig
Relative Foxp3 gMFI					Relative CD25 gMFI
cTreg		eTreg			cTreg		eTreg
Foxp3CrePik3c3+/+ or +/fl chimera	Foxp3CrePik3c3fl/fl chimera	Foxp3CrePik3c3+/+ or +/fl chimera	Foxp3CrePik3c3fl/fl chimera		Foxp3CrePik3c3+/+ or +/fl chimera	Foxp3CrePik3c3fl/fl chimera	Foxp3CrePik3c3+/+ or +/fl chimera	Foxp3CrePik3c3fl/fl chimera
1.07532	1.08479	1.02605	1.03742		1.06485	1.33896	0.604667	1.34688
0.92468	1.25628	0.841307	1.16153		1.01001	1.24629	0.498999	1.03093
0.952058	1.09831	0.829701	1.07151		0.925139	1.37762	0.493861	1.19328
1.04794	1.35464	0.971751	1.28555		0.837861	0.481826	0.320928	0.799653
0.997554	1.07045	0.86546	1.11546		1.13063	1.29314	0.34946	1.18583
1.00245	1.07534	0.918787	1.08268		1.03151	1.32081	0.352438	0.869281
1.05744	1.28413	0.977982	1.13287		1.06972	0.945534	0.888344	0.996187
0.942562	1.11162	0.912119	0.943711		0.930283	1.03978	0.839869	0.807874
0.960809	0.885973	1.33357	1.40096		0.799934	1.26077	0.44926	0.85055
0.94077	0.995744	1.41142	1.28906		1.11389	1.34943	0.658341	0.784385
1.11456	1.08282	1.40965	1.3302		1.14498	1.03642	0.519725	0.739788
0.983862	1.10317	1.47171	0.985333		0.941196	1.03044	0.488297	0.725435
1.03302	1.15129	0.858802	0.950362		1.12284	1.08935	0.778662	0.505652
1.06884	1.00801	0.837184	0.859014		1.11477	0.983793	0.744274	0.72693
1.03747	1.12522	0.92281	0.902887		1.00353	1.02117	0.783745	0.735602
0.881692	1.00229	0.68861	0.874062		0.879433		0.691047
0.978975	1.14532	0.790556	1.03571		0.879433		0.798397
1.01477	1.09075	0.91927	0.973843
0.972196	1.08746	0.885397	0.956906
0.975254	1.12392	0.818357	0.945145
1.01995		0.8941
1.01783		0.891278
Data in figures are shown as mean +/- sem, which was calculated in GraphPad Prism 10.4.1.

## Sheet: S1I Fig
S1I Fig
Ki67+ cells among Treg subset (%)
Treg		cTreg		eTreg
Foxp3CrePik3c3+/+ or +/fl chimera	Foxp3CrePik3c3fl/fl chimera	Foxp3CrePik3c3+/+ or +/fl chimera	Foxp3CrePik3c3fl/fl chimera	Foxp3CrePik3c3+/+ or +/fl chimera	Foxp3CrePik3c3fl/fl chimera
43.8	54.4	23.8	39.2	67.8	77.7
35.5	51.8	21	41.5	50.5	69.9
23.7	30.4	17	23.1	26	38.7
22	36	13.6	29	36.9	45
8.95	9.01	3.13	3.87	6.4	8.59
9.91	7.16	3.41	3.77	4.05	7.38
6.33	7.79	5.45	10.1	6.09	13
11.96	5.82	12.7	7.08	17.7	19.6
9.76	10.5	10.2	15.4	8.94	22.4
8.72	7.3	6.58	6.48	11.7	24.2
8.98	6.82	9.56	8.19	9.91	18.1
6.33	10.4	6.56	10.3	6.34	31.2
7.93	8.81	5.85	7.16	9.06	29.5
8.17		6.76		11
10.9		7.44		18.4
Data in figures are shown as mean +/- sem, which was calculated in GraphPad Prism 10.4.1.

## Sheet: S1J Fig
S1J Fig
CD44highCD62Llow YFP+ eTreg-like cells (%)
Foxp3Cre/+Pik3c3+/+ or +/fl (mosaic)	Foxp3Cre/+Pik3c3fl/fl (mosaic)
48.7	54.3
41.7	58.5
70.2	66
53.1	56.6
	60.5
	50.5
Data in figures are shown as mean +/- sem, which was calculated in GraphPad Prism 10.4.1.

## Sheet: S1K Fig
S1K Fig
Relative FVD+ cells among Treg subset
cTreg		eTreg
Foxp3Cre/+Pik3c3+/+ or +/fl (mosaic)	Foxp3Cre/+Pik3c3fl/fl (mosaic)	Foxp3Cre/+Pik3c3+/+ or +/fl (mosaic)	Foxp3Cre/+Pik3c3fl/fl (mosaic)
1	0.914516	1	6.76606
1	2.09692	1	4.1497
1.2149	2.18338	1.08209	3.39552
0.7851	1.0086	0.91791	3.92537
0.850851	0.818819	0.882166	2.46815
1.14915	1.26527	1.11783	3.74204
Data in figures are shown as mean +/- sem, which was calculated in GraphPad Prism 10.4.1.
