# Supplementary material for: Vps34-orchestrated lipid signaling processes regulate the transitional heterogeneity and functional adaptation of effector regulatory T cells
Source: PLoS Biol. 2025 Apr 11;23(4):e3003074. doi: 10.1371/journal.pbio.3003074 (PMC11990774; doi:10.1371/journal.pbio.3003074)
Supplement: S9 Data — (XLSX) [file pbio.3003074.s032.xlsx]

## Sheet: S2A Fig
S2A Fig
Relative Pik3c3 expression
GFP+YFP+ Treg
Foxp3Cre-ERT2Pik3c3+/+ or +/fl	Foxp3Cre-ERT2Pik3c3fl/fl
1.03988	0.03
0.961647	0.0239365

## Sheet: S2B Fig
S2B Fig
CD44highCD62Llow (%)					CD44highCD62Llow (×106)
CD4+Foxp3–		CD8+			CD4+Foxp3–		CD8+
Foxp3CrePik3c3+/+ or +/fl	Foxp3CrePik3c3fl/fl	Foxp3CrePik3c3+/+ or +/fl	Foxp3CrePik3c3fl/fl		Foxp3CrePik3c3+/+ or +/fl	Foxp3CrePik3c3fl/fl	Foxp3CrePik3c3+/+ or +/fl	Foxp3CrePik3c3fl/fl
7.84	26.7	2.63	55.6		0.132	0.353	0.026	1.195
8.3	37.1	4.35	65.6		0.064	0.758	0.169	1.574
18.2	42.5	6.61	46.3		0.182	0.415	0.048	0.491
15.9	49	7.12	71.7		0.15	0.912	0.053	1.548
23		7.71			0.106		0.04
16.4		7.8			0.194		0.067
24.3		16.7			0.292		0.18
Data in figures are shown as mean +/- sem, which was calculated in GraphPad Prism 10.4.1.

## Sheet: S2C Fig
S2C Fig
CD44highcytokine+ (%)
CD4+IFN-g+		CD4+IL-4+		CD4+IL-17A+		CD8+IFN-g+
Foxp3CrePik3c3+/+ or +/fl	Foxp3CrePik3c3fl/fl	Foxp3CrePik3c3+/+ or +/fl	Foxp3CrePik3c3fl/fl	Foxp3CrePik3c3+/+ or +/fl	Foxp3CrePik3c3fl/fl	Foxp3CrePik3c3+/+ or +/fl	Foxp3CrePik3c3fl/fl
5.17	20.6	0.15	0.18	0.12	0.18	34.8	52.9
2.89	49.9	0.82	6.5	2.3	0.45	12.1	95.8
4.87	34.9	0.11	0.31	0.41	0.74	30.6	78.8
4.63	48	0.2	0.51	0.46	0.29	27.2	87.2
2.6	34.8	0.72	8.7	0.27	0.4	14.9	63.8
2.93	46.1	0.5	3.71	0.38	0.69	21	53.5
1.79	48.4	0.4	5.12	0.29	0.52	12.7	52.6
3.98	37.9	0.56	4.95	0.2	1.27	15	68.4
Data in figures are shown as mean +/- sem, which was calculated in GraphPad Prism 10.4.1.

## Sheet: S2E Fig
S2E Fig
Relative # of cells
Spleen		PLNs
Foxp3CrePik3c3+/+ or +/fl	Foxp3CrePik3c3fl/fl	Foxp3CrePik3c3+/+ or +/fl	Foxp3CrePik3c3fl/fl
1.01994	3.63533	0.993671	1.71519
0.980057	1.22379	1.00633	5.6
1	2	1	3.25203
1	1.30612	1	6.3093
1	2.27049	0.927911	2.76032
0.95082	1.04098	1.07209	3.87879
1.04918	2.49282	1	5.00641
1	1.8984	1
1	1.39713
1
Data in figures are shown as mean +/- sem, which was calculated in GraphPad Prism 10.4.1.

## Sheet: S2F Fig
S2F Fig
CD44highCD62Llow (%)					CD44highCD62Llow (×105)
CD4+Foxp3–		CD8+			CD4+Foxp3–		CD8+
Perinatal Foxp3CrePik3c3+/+ or +/fl	Perinatal Foxp3CrePik3c3fl/fl	Perinatal Foxp3CrePik3c3+/+ or +/fl	Perinatal Foxp3CrePik3c3fl/fl		Perinatal Foxp3CrePik3c3+/+ or +/fl	Perinatal Foxp3CrePik3c3fl/fl	Perinatal Foxp3CrePik3c3+/+ or +/fl	Perinatal Foxp3CrePik3c3fl/fl
1.83	3.66	12	20.5		0.119	0.28	0.65	1.75
4.33	7.62	18.6	16.9		0.08	0.196	0.205	0.264
1.79	3.21	10.7	15.1		0.061	0.103	0.239	0.334
3.72	5.09	13.3	16.5		0.086	0.267	0.276	0.918
2.46	6.17	8.86	12.5		0.162	0.239	0.373	0.399
2.47	1.72	4.37	3.43		0.063	0.049	0.063	0.045
3.49	19.5	18.4	37.3		0.078	0.342	0.339	1.147
4.58	9.08	2.82	4.43		0.073	0.095	0.022	0.024
4.49	17	6.22	12.7		0.147	0.093	0.434	0.0366
7.98	4.75	34.2	3.77		0.218	0.13	0.632	0.05
3.93	3.67	3.68	3.75		0.05	0.032	0.025	0.017
12.5	11.4	8.77	9.17		0.17	0.16	0.83	0.09
3.89	9.05	3.48	7.8		0.067	0.099	0.037	0.073
4.16	7.81	4.29	4.22		0.101	0.189	0.09	0.074
Data in figures are shown as mean +/- sem, which was calculated in GraphPad Prism 10.4.1.

## Sheet: S2G Fig
S2G Fig
CD44highcytokine+ (%)
CD4+IFN-g+		CD8+IFN-g+
Perinatal Foxp3CrePik3c3+/+ or +/fl	Perinatal Foxp3CrePik3c3fl/fl	Perinatal Foxp3CrePik3c3+/+ or +/fl	Perinatal Foxp3CrePik3c3fl/fl
0.92	0.69	24.3	25.4
1.08	1.21	26.7	23.5
0.35	1.73	14.4	41.6
0.38	2.71	14.4	39.2
0.94	1.51	34.5	26.6
1.76	2.55	33.8	31.1
0.62	3.15	22.9	57
1.93	1.19	27.9	29.3
1.25	12.9	32.4	67.3
0.18		18.5
0.79		44.2
Data in figures are shown as mean +/- sem, which was calculated in GraphPad Prism 10.4.1.

## Sheet: S2H Fig
S2H Fig
Relative ICOS gMFI					Relative GITR gMFI					Relative CD73 gMFI
cTreg		eTreg			cTreg		eTreg			cTreg		eTreg
Foxp3CrePik3c3+/+ or +/fl chimera	Foxp3CrePik3c3fl/fl chimera	Foxp3CrePik3c3+/+ or +/fl chimera	Foxp3CrePik3c3fl/fl chimera		Foxp3CrePik3c3+/+ or +/fl chimera	Foxp3CrePik3c3fl/fl chimera	Foxp3CrePik3c3+/+ or +/fl chimera	Foxp3CrePik3c3fl/fl chimera		Foxp3CrePik3c3+/+ or +/fl chimera	Foxp3CrePik3c3fl/fl chimera	Foxp3CrePik3c3+/+ or +/fl chimera	Foxp3CrePik3c3fl/fl chimera
0.828571	0.735338	2.18346	2.36692		0.972483	0.778786	0.977095	0.457494		1.05847	0.799817	2.59344	1.38592
1.17143	0.851128	3.26767	3.35188		1.02752	0.517756	0.983244	0.388009		0.941527	0.845219	2.03944	1.00573
0.93229	0.938414	2.61381	1.55631		1.03151	0.899557	1.80341	1.105		1.03151	0.899557	1.77229	1.31796
1.06771	0.799592	2.81456	2.3525		0.913504	0.620089	1.59582	0.943007		0.913504	0.620089	2.01314	0.99772
0.782143	0.84881	2.09762	1.12381		1.00738	0.855572	1.83774	0.921014		1.00738	0.855572	2.02602	1.20853
1.09167	0.79881	2.5881	1.49286		1.04761	0.679612	1.51911	0.446355		1.04761	0.519668	1.89513	0.929267
1.18214	0.9	3.61786	1.34167		1.0766	0.681669	0.991855	0.443064		0.808372	0.634548	2.09311	0.997233
0.944048	0.356707	2.96786	1.71341		0.950716	0.748725	0.877078	0.29949		0.750632	0.461326	1.70576	0.5329
0.748476	0.445122	2.56707	2.52744		0.916159	0.740908	1.01818	0.460342		1.13858	0.671238	2.25129	0.884759
0.745427	0.195122	2.48171	1.15244		0.946191	0.84211	1.15394	0.470627		0.961145	0.567184	2.42632	0.928666
1.03354	0.420732	3.20427	1.70884		1.11033		1.35141			1.34127		2.56706
0.679878	0.318598	3.17683	0.971037
1.79268		4.39177
Relative PD-1 gMFI					Relative TIGIT gMFI					Relative CTLA-4 gMFI
cTreg		eTreg			cTreg		eTreg			cTreg		eTreg
Foxp3CrePik3c3+/+ or +/fl chimera	Foxp3CrePik3c3fl/fl chimera	Foxp3CrePik3c3+/+ or +/fl chimera	Foxp3CrePik3c3fl/fl chimera		Foxp3CrePik3c3+/+ or +/fl chimera	Foxp3CrePik3c3fl/fl chimera	Foxp3CrePik3c3+/+ or +/fl chimera	Foxp3CrePik3c3fl/fl chimera		Foxp3CrePik3c3+/+ or +/fl chimera	Foxp3CrePik3c3fl/fl chimera	Foxp3CrePik3c3+/+ or +/fl chimera	Foxp3CrePik3c3fl/fl chimera
1.01778	0.918951	2.55679	1.50949		1.09961	1.38086	1.71289	1.50391		0.962766	1.18617	1.67849	1.78723
0.982224	0.874962	2.94306	1.31184		0.900391	1.25	1.04102	1.73242		1.03723	1.20095	1.77246	1.69858
1.11797	0.937993	4.15265	1.22832		1.02302	1.16488	1.73197	1.77937		0.959374	1.14114	1.34818	1.7749
0.868366	0.83815	2.48029	1.46873		0.976982	1.26036	1.64979	1.59659		1.13392	0.858261	1.88203	1.55041
0.846033	0.72123	3.25013	1.45428		0.92036	1.07449	1.27086	1.33508		0.969606	1.08276	1.3223	1.7406
1.14425	0.708018	5.11692	2.55371		1.07989	0.918163	1.34505	1.22844		0.937105	0.834322	1.42101	1.42902
1.02338	0.66112	3.60352	2.50378		0.982382	1.0493	1.34336	1.26765		0.881376	0.958482	1.0518	2.017
0.963691	0.685325	2.04992	2.77156		1.01736	0.729324	1.40251	0.98588		0.859628	0.848557	1.0257	1.62871
0.895613	0.723147	3.20424	1.9531		0.733737	0.77534	1.00479	1.04009		1.01265	1.02135	1.08501	1.89047
0.916793	1.06203	2.56278	1.43268		0.760212	0.73878	1.00479	0.958775		1.0435	1.01463	1.15184	1.65045
1.04841		3.04992			0.999748	0.891326	1.21974	1.21344		1.20285	1.21982	1.2412	1.62596
1.17549		3.78517			1.10943	0.832073	1.37607	1.08422		1.13036	1.39023	1.1048	1.86879
Data in figures are shown as mean +/- sem, which was calculated in GraphPad Prism 10.4.1.					1.39687	1.18909	1.65343	1.61524		0.719966	1.38171	0.570861	2.70094
					1.07056	1.16275	1.37817	1.4873		0.749787	1.27947	0.646123	1.85175
					0.896519	1.22013	1.25776	1.72342		1.09912		1.0977
					0.916275	1.15992	1.34337	1.59737		1.30077		1.58336
					1.02352		1.35278
					1.09313		1.58325

## Sheet: S2I Fig
S2I Fig
Relative FVD+ cells among Treg subset
cTreg		eTreg
Perinatal Foxp3CrePik3c3+/+ or +/fl	Perinatal Foxp3CrePik3c3fl/fl	Perinatal Foxp3CrePik3c3+/+ or +/fl	Perinatal Foxp3CrePik3c3fl/fl
1	0.475556	1	0.819672
1.03562	0.849315	0.548223	1.5736
0.964384	1.40822	1.45178	2.25381
1	1.49206	1	1.04902
1	0.710723	1	2.09747
Data in figures are shown as mean +/- sem, which was calculated in GraphPad Prism 10.4.1.

## Sheet: S2J Fig
S2J Fig
16 dpi					30 dpi
Relative FVD+ cells among Treg subset					Relative FVD+ cells among Treg subset
cTreg		eTreg			cTreg		eTreg
Foxp3Cre-ERT2Pik3c3+/+ or +/fl	Foxp3Cre-ERT2Pik3c3fl/fl	Foxp3Cre-ERT2Pik3c3+/+ or +/fl	Foxp3Cre-ERT2Pik3c3fl/fl		Foxp3Cre-ERT2Pik3c3+/+ or +/fl	Foxp3Cre-ERT2Pik3c3fl/fl	Foxp3Cre-ERT2Pik3c3+/+ or +/fl	Foxp3Cre-ERT2Pik3c3fl/fl
1.0404	0.575758	0.972973	0.873874		1.54717	5.88679	1.15909	1.84091
0.959596	1.40404	1.02703	1.42342		0.45283	3.01887	0.840909	1.15909
0.574713	1.42529	0.529915	0.974359		1.17808	2.79452	1.04196	1.51049
1.42529	0.781609	1.47009	0.700855		0.821918	1.78082	0.958042	2.25874
2	2.82609	1	1		0.340909	0.818182	0.852713	1.56589
0	3.65217	1	0.5		1.65909	2	1.14729	2.06202
0.687898	0.356688	0.481605	0.989967		0.807829	1.45907	1.07843	2.35294
1.78344	2.31847	1.71237	1.699		1.19217	2.02491	0.921569	1.11765
0.815287	0.713376	0.454849	0.615385		0.974359	2.69751	0.729231	2.94118
0.713376	0.356688	1.35117	0.802676		0.820513	1.94872	1.23692	1.46769
Data in figures are shown as mean +/- sem, which was calculated in GraphPad Prism 10.4.1.					1.20513	1.25641	1.03385	1.76308
						1.94872		1.68923
