# Supplementary material for: Vps34-orchestrated lipid signaling processes regulate the transitional heterogeneity and functional adaptation of effector regulatory T cells
Source: PLoS Biol. 2025 Apr 11;23(4):e3003074. doi: 10.1371/journal.pbio.3003074 (PMC11990774; doi:10.1371/journal.pbio.3003074)
Supplement: S10 Data — (XLSX) [file pbio.3003074.s033.xlsx]

## Sheet: S3C Fig
S3C Fig
Cells among YFP+ eTreg (%)					Cells among YFP+ eTreg (×103)
KLRG1-		KLRG1+			KLRG1-		KLRG1+
Perinatal Foxp3CrePik3c3+/+ or +/fl	Perinatal Foxp3CrePik3c3fl/fl	Perinatal Foxp3CrePik3c3+/+ or +/fl	Perinatal Foxp3CrePik3c3fl/fl		Perinatal Foxp3CrePik3c3+/+ or +/fl	Perinatal Foxp3CrePik3c3fl/fl	Perinatal Foxp3CrePik3c3+/+ or +/fl	Perinatal Foxp3CrePik3c3fl/fl
61.7	100	38.3	0		1.36	0.059	0.899	0
63.9	75	35.3	18.3		0.979	0.047	0.505	0.007
71.5	95.1	27.3	2.44		0.499	0.176	0.152	0.004
55.7	87.8	42.3	10.2		1.13	0.309	0.858	0.036
65.2	92.3	33.7	7.69		0.445	0.063	0.23	0.005
32.4	90.2	67.1	8.2		0.186	0.246	0.386	0.022
43.8	91.7	55.4	8.33		1.229	0.192	1.555	0.017
68	67.3	32	25		1.379	1.002	0.649	0.372
61.2	82.5	38.8	12.5		1.704	1.484	1.081	0.225
66.7	94.7	32	5.11		2.135	1.103	1.024	0.444
43.6	78.6	55.2	17.9		1.6	0.277	2.026	0.063
55.6	78.4	42.6	18.2		0.473	0.066	0.362	0.015
49.4	96.3	48.3	2.34		1.847	0.58	1.806	0.014
49.4	94.6	48.8	3.88		5.212	1.179	5.149	0.048
59.9	95.7	38.5	3.57		3.624	0.35	2.329	0.013
49.5	95	48.7	4.5		7.316	1.038	7.198	0.049
Cells among YFP+ eTreg (%)					Cells among YFP+ eTreg (×103)
ST2-		ST2+			ST2-		ST2+
Perinatal Foxp3CrePik3c3+/+ or +/fl	Perinatal Foxp3CrePik3c3fl/fl	Perinatal Foxp3CrePik3c3+/+ or +/fl	Perinatal Foxp3CrePik3c3fl/fl		Perinatal Foxp3CrePik3c3+/+ or +/fl	Perinatal Foxp3CrePik3c3fl/fl	Perinatal Foxp3CrePik3c3+/+ or +/fl	Perinatal Foxp3CrePik3c3fl/fl
60.4	69.2	37.3	30.8		1.331	0.041	0.822	0.018
36.3	31.2	57.3	68.8		1.08	0.033	0.364	0.013
41.5	43.9	55.3	53.7		0.502	0.132	0.147	0.044
79.5	77.6	18.6	22.4		1.613	0.273	0.377	0.079
47.2	38.5	50.2	61.5		0.322	0.026	0.342	0.042
52.1	86.9	45.2	9.84		0.3	0.237	0.26	0.027
83.9	100	15	0		2.354	0.21	0.421	0
88	73.1	12	17.3		1.784	1.089	0.243	0.258
82.8	87.5	10.3	7.5		2.306	1.574	0.287	0.135
82.6	77.2	16.2	20.6		2.644	0.899	0.519	0.24
89.7	91.6	9.12	7.37		3.329	0.327	0.298	0.025
86.6	88.6	11.2	7.95		0.736	0.074	0.095	0.007
83.3	93.5	14.4	4.67		3.115	0.563	0.538	0.028
93.1	96.4	5.08	2.07		9.822	1.201	0.536	0.026
92.4	92.1	5.76	7.14		5.59	0.337	0.348	0.026
85.5	89.5	11.3	7.19		12.622	0.95	1.685	0.103
Data in figures are shown as mean +/- sem, which was calculated in GraphPad Prism 10.4.1.

## Sheet: S3D Fig
S3D Fig
Lung					Liver
Cells among YFP+ Treg (×104)					Cells among YFP+ Treg (×104)
cTreg		eTreg			cTreg		eTreg
Perinatal Foxp3CrePik3c3+/+ or +/fl	Perinatal Foxp3CrePik3c3fl/fl	Perinatal Foxp3CrePik3c3+/+ or +/fl	Perinatal Foxp3CrePik3c3fl/fl		Perinatal Foxp3CrePik3c3+/+ or +/fl	Perinatal Foxp3CrePik3c3fl/fl	Perinatal Foxp3CrePik3c3+/+ or +/fl	Perinatal Foxp3CrePik3c3fl/fl
0.769	0.377	0.508	0.135		0.043	0.001	0.22	0.006
0.139	0.186	0.105	0.113		0.033	0.009	0.148	0.005
0.1547	0.126	0.066	0.049		0.053	0.025	0.067	0.018
0.2726	0.285	0.133	0.077		0.061	0.009	0.203	0.035
0.457	0.19	0.248	0.077		0.18	0.003	0.0682	0.007
0.255	0.18	0.099	0.05		0.03	0.016	0.058	0.027
0.915	0.252	1.384	0.228		0.038	0.012	0.281	0.021
0.056	0.0534	0.23	0.165		0	0.009	0.203	0.149
0.057	0.083	0.304	0.219		0.002	0.009	0.279	0.18
0.45	0.436	0.571	0.142		0.003	0.007	0.32	0.117
1.828	1.563	1.645	0.412		0.399	0.103	0.367	0.035
0.364	0.366	0.319	0.116		0.011	0.0045	0.085	0.008
0.756	0.534	0.511	0.165		0.041	0.017	0.374	0.06
0.766	0.345	0.475	0.113		0.147	0.035	1.055	0.125
0.689	0.329	0.487	0.123		0.07	0.015	0.605	0.037
1.461	0.505	1.774	0.29		0.1	0.024	1.478	0.109
Data in figures are shown as mean +/- sem, which was calculated in GraphPad Prism 10.4.1.

## Sheet: S3E Fig
S3E Fig
Spleen eTreg					Lung eTreg
Cells among YFP+ eTreg (%)					Cells among YFP+ eTreg (%)
KLRG1-		KLRG1+			KLRG1-		KLRG1+
Foxp3CrePik3c3+/+ or +/fl chimera	Foxp3CrePik3c3fl/fl chimera	Foxp3CrePik3c3+/+ or +/fl chimera	Foxp3CrePik3c3fl/fl chimera		Foxp3CrePik3c3+/+ or +/fl chimera	Foxp3CrePik3c3fl/fl chimera	Foxp3CrePik3c3+/+ or +/fl chimera	Foxp3CrePik3c3fl/fl chimera
90	97.4	9.77	1.32		97.5	100	2.52	0
94.2	92	5.65	7.2		88.8	97.8	10	1.12
92.4	98.5	7.01	1.08		95.2	100	4.85	0
97.5	97.4	1.85	2.16		90.2	100	8.87	0
95.1	93.5	4.5	5.23		88.4	96.5	10.8	2.65
93.5	88.9	6.02	10.6		87.3	100	11.5	0
92.3	92.5	7.28	6.37		93.9	100	5.97	0
95.3	95.1	4.55	4.34		84.1	100	15	0
94.9	92.4	4.86	5.88		95	97	4.75	2
88.8	96.4	10.9	3.06		88.9		9.85
94.5		5.08			86.8		12.7
91.6		8.04
Spleen eTreg					Lung eTreg
Cells among YFP+ eTreg (×105)					Cells among YFP+ eTreg (×103)
KLRG1-		KLRG1+			KLRG1-		KLRG1+
Foxp3CrePik3c3+/+ or +/fl chimera	Foxp3CrePik3c3fl/fl chimera	Foxp3CrePik3c3+/+ or +/fl chimera	Foxp3CrePik3c3fl/fl chimera		Foxp3CrePik3c3+/+ or +/fl chimera	Foxp3CrePik3c3fl/fl chimera	Foxp3CrePik3c3+/+ or +/fl chimera	Foxp3CrePik3c3fl/fl chimera
0.363	0.016	0.037109	0		0.476	0.19	0.0122944	0
0.237	0.022	0.0142355	0.002		7.339	0.212	0.826436	0.002
0.956	0.152	0.0724983	0.002		0.534	0.046	0.0272168	0
0.14	0.02	0.00265105	0		1.47	0.242	0.144545	0
0.136	0.02	0.00223353	0		1.48	0.245	0.180853	0.007
0.676	0.033	0.0434982	0.004		1.379	0.1	0.181664	0
0.708	0.019	0.0551002	0.001		1.416	0.126	0.0899973	0
0.235	0.021	0.0112264	0		1.649	0.103	0.294162	0
0.123	0.046	0.00632069	0.003		0.821	0.083	0.0410526	0.002
0.452	0.069	0.0554817	0.002		1.035		0.114727
0.829		0.044585			2.231		0.326352
1.276		0.112033
Data in figures are shown as mean +/- sem, which was calculated in GraphPad Prism 10.4.1.

## Sheet: S3F Fig
S3F Fig
Spleen eTreg					Lung eTreg
Cells among YFP+ eTreg (%)					Cells among YFP+ eTreg (%)
ST2-		ST2+			ST2-		ST2+
Foxp3CrePik3c3+/+ or +/fl chimera	Foxp3CrePik3c3fl/fl chimera	Foxp3CrePik3c3+/+ or +/fl chimera	Foxp3CrePik3c3fl/fl chimera		Foxp3CrePik3c3+/+ or +/fl chimera	Foxp3CrePik3c3fl/fl chimera	Foxp3CrePik3c3+/+ or +/fl chimera	Foxp3CrePik3c3fl/fl chimera
87.1	81.6	10.9	14.5		90.8	100	5.88	0
94.3	88.8	4.62	7.2		85.4	91	11.8	3.37
92.7	99.1	5.45	0.49		91.5	90.9	4.85	9.09
94.7	97.8	3.96	2.16		89.1	98.2	8.33	0.88
95.3	96.9	2.94	2.77		83.2	98.2	13.9	1.77
97.2	86	2.22	13.2		79.2	91.1	17.4	2.22
93.9	88.1	4.89	11.6		89.5	87.8	8.48	2.44
93.5	90.2	5.84	8.96		75.4	92.7	23.1	5.45
90.1	88.2	8.77	11.2		84.9	95	13.1	2
86.4	93.4	12.4	6.12		77.6		20.7
90.3		8.75			74.1		23.4
87.2		11.5
Spleen eTreg					Lung eTreg
Cells among YFP+ eTreg (×105)					Cells among YFP+ eTreg (×103)
ST2-		ST2+			ST2-		ST2+
Foxp3CrePik3c3+/+ or +/fl chimera	Foxp3CrePik3c3fl/fl chimera	Foxp3CrePik3c3+/+ or +/fl chimera	Foxp3CrePik3c3fl/fl chimera		Foxp3CrePik3c3+/+ or +/fl chimera	Foxp3CrePik3c3fl/fl chimera	Foxp3CrePik3c3+/+ or +/fl chimera	Foxp3CrePik3c3fl/fl chimera
0.331	0.014	0.041	0.002		0.443	0.19	0.03	0
0.238	0.021	0.012	0.002		7.058	0.197	0.975	0.007
0.959	0.154	0.056	0.001		0.513	0.042	0.027	0.004
0.136	0.02	0.006	0		1.452	0.238	0.136	0.002
0.047	0.049	0.001	0.001		1.393	0.25	0.233	0.005
0.702	0.032	0.016	0.005		1.251	0.091	0.275	0.002
0.01	0.019	0.037	0.002		1.349	0.11	0.128	0.003
0.231	0.02	0.014	0.002		1.479	0.096	0.453	0.006
0.117	0.044	0.011	0.006		0.734	0.081	0.113	0.002
0.44	0.066	0.063	0.004		0.904		0.241
0.793		0.077			1.904		0.601
1.215		0.16
Data in figures are shown as mean +/- sem, which was calculated in GraphPad Prism 10.4.1.
