# Supplementary material for: Vps34-orchestrated lipid signaling processes regulate the transitional heterogeneity and functional adaptation of effector regulatory T cells
Source: PLoS Biol. 2025 Apr 11;23(4):e3003074. doi: 10.1371/journal.pbio.3003074 (PMC11990774; doi:10.1371/journal.pbio.3003074)
Supplement: S11 Data — (XLSX) [file pbio.3003074.s034.xlsx]

## Sheet: S4A Fig
S4A Fig
Relative TMRM gMFI					Relative MitoTracker Deep Red gMFI					Relative CellROX gMFI					Relative MitoSOX gMFI
cTreg		eTreg			cTreg		eTreg			cTreg		eTreg			cTreg		eTreg
Foxp3CrePik3c3+/+ or +/fl chimera	Foxp3CrePik3c3fl/fl chimera	Foxp3CrePik3c3+/+ or +/fl chimera	Foxp3CrePik3c3fl/fl chimera		Foxp3CrePik3c3+/+ or +/fl chimera	Foxp3CrePik3c3fl/fl chimera	Foxp3CrePik3c3+/+ or +/fl chimera	Foxp3CrePik3c3fl/fl chimera		Foxp3CrePik3c3+/+ or +/fl chimera	Foxp3CrePik3c3fl/fl chimera	Foxp3CrePik3c3+/+ or +/fl chimera	Foxp3CrePik3c3fl/fl chimera		Foxp3CrePik3c3+/+ or +/fl chimera	Foxp3CrePik3c3fl/fl chimera	Foxp3CrePik3c3+/+ or +/fl chimera	Foxp3CrePik3c3fl/fl chimera
1.00907	1.2073	0.265393	0.978383		0.932802	0.762477	0.506615	1.00135		0.838006	0.989051	0.202472	0.744526		1.04205	0.901019	1.27318	1.87647
0.990928	1.36209	0.357653	1.05655		1.0672	1.12508	0.673933	1.25331		1.16199	1.74735	0.22296	1.20969		0.994254	0.714547	1.32489	1.57012
0.975919	1.76737	0.270712	0.380422		1.019	2.03945	1.08025	2.31043		1.11936	3.59471	0.675058	3.03126		0.963698	0.918255	1.43615	1.96265
1.02408	2.15439	0.460923	0.973137		0.981002	1.68758	0.941919	2.23305		0.880638	2.0472	0.446193	1.98028		0.732318	1.13372	1.81284	2.23139
0.743481	1.87835	0.0624767	0.230931		0.762591	1.28257	0.198057	0.435366		0.822041	1.35092	0.338115	0.730789		1.33297	1.12731	2.9815	3.11643
1.05225	1.58085	0.137432	0.374645		0.959748	1.2319	0.343647	0.552518		0.940574	1.25986	0.466445	0.891201		0.934712	1.01741	2.10555	3.43417
1.20427	1.5222	0.137819	0.294613		1.27766	1.12456	0.517473	0.434665		1.23738	1.13672	0.538678	0.796107		0.860565	1.13819	0.691189	3.13928
0.25415	1.39161	0.0713318	0.279897		0.310157	1.27896	0.257896	0.344648		0.419753	0.92386	0.379928	0.778817		1.13944	1.08811	1.15654	1.30368
1.6578	1.60982	0.122404	0.330395		1.52511	1.22631	0.578505	0.820041		1.49602	1.24771	0.643369	1.05476		0.926463	1.14457	0.654858	1.22498
1.08805	1.93051	0.0952911	0.219758		1.16474	1.63554	0.384685	0.754374		1.08423	1.75329	0.46595	0.898049		1.0306	1.09179	1.09393	1.35158
	1.44659		0.370428		0.677639	0.939105	0.570891	0.80459			1.07686		1.00717		0.979066	1.01342	0.460547	1.11755
Data in figures are shown as mean +/- sem, which was calculated in GraphPad Prism 10.4.1.					1.32236	1.81378	0.793322	1.23771							1.06388	0.937198	0.674181	0.78905
					0.7537	1.44275	0.328016	1.57677							0.917818	1.06532	0.753922	1.25615
					1.6023	2.33735	0.917708	2.40392							1.03255	1.21868	0.824163	1.26551
					0.650734	1.38601	0.277109	1.08333							1.03723	1.12269	0.778506	1.20464
					0.993262	0.891679	0.486957	0.860121							0.978694	1.17537	0.68251	1.33341
					1.04649	1.33694	0.228216	0.931148							1.03372	1.22454	0.928354	1.16366
					0.863985	0.615725	0.2356	0.609396
					0.745481	1.16956	0.16703	0.754272
					1.36894	1.59997	0.309093	1.15796
					0.975104	0.987763	0.256347	0.911808

## Sheet: S4B Fig
S4B Fig
Relative CellROX gMFI					Relative MitoSOX gMFI
cTreg		eTreg			cTreg		eTreg
Perinatal Foxp3CrePik3c3+/+ or +/fl	Perinatal Foxp3CrePik3c3fl/fl	Perinatal Foxp3CrePik3c3+/+ or +/fl	Perinatal Foxp3CrePik3c3fl/fl		Perinatal Foxp3CrePik3c3+/+ or +/fl	Perinatal Foxp3CrePik3c3fl/fl	Perinatal Foxp3CrePik3c3+/+ or +/fl	Perinatal Foxp3CrePik3c3fl/fl
1	1.26074	0.572597	0.809816		1	1.2	1.80606	2.58384
0.961538	1.08741	0.543124	0.784382		0.989035	1.27193	1.05263	2.61623
1.03846	1.0676	0.592075	0.835664		1.01096	1.07237	1.65351	2.09868
1	1.70454	0.612263	1.581		1	0.887531	1.43684	1.79747
1	1.32117	0.814599	1.40073		1	1.26205	1.74297	2.99799
1	1.20766	0.56139	0.693447		1	1.03934	0.929196	1.11364
1	1.24304	0.481439	0.888631		1	0.927562	0.29955	0.574687
1	0.814433	0.753265	0.973196		1	1.05076	1.26831	1.66062
1	1.19494	0.77929	1.4492		1	1.36955	0.480842	0.877993
1.14107	0.944471	1.00144	1.32001		1.07568	0.75571	0.94148	0.899379
0.92762	0.844969	0.881078	0.947681		1.35512	0.789391	0.815704	0.82886
0.821698	1.73568	0.816883	1.37217		0.778339	1.13988	0.743606	0.988317
1.09372	0.8554	1.01107	1.06564		0.887801	0.818861	0.730976	0.757815
1.01589	1.32297	0.984593	0.920428		0.903063	1.25987	0.79939	0.852229
1		0.496489			1		0.650637
Data in figures are shown as mean +/- sem, which was calculated in GraphPad Prism 10.4.1.
