# Supplementary material for: Vps34-orchestrated lipid signaling processes regulate the transitional heterogeneity and functional adaptation of effector regulatory T cells
Source: PLoS Biol. 2025 Apr 11;23(4):e3003074. doi: 10.1371/journal.pbio.3003074 (PMC11990774; doi:10.1371/journal.pbio.3003074)
Supplement: S12 Data — (XLSX) [file pbio.3003074.s035.xlsx]

## Sheet: S5A Fig
S5A Fig
Relative Atg14 expression
YFP+ Treg
Foxp3CreAtg14+/+ or +/fl	Foxp3CreAtg14fl/fl
0.333364	0.02567
1.39449	0.0124262
0.921046	0.0335927
2.33553	0.0504586
	0.0398178
	0.0429872
	0.0605514
Data in figures are shown as mean +/- sem, which was calculated in GraphPad Prism 10.4.1.

## Sheet: S5B Fig
S5B Fig
Relative Uvrag expression
YFP+ Treg
Foxp3CreUvrag+/+ or +/fl	Foxp3CreUvragfl/fl
1.66148	0.0190635
0.616929	0.076224
0.975595	0.019662
Data in figures are shown as mean +/- sem, which was calculated in GraphPad Prism 10.4.1.

## Sheet: S5C Fig
S5C Fig
Relative # of cells
Spleen		PLNs
Foxp3CreUvrag+/+ or +/fl	Foxp3CreUvragfl/fl	Foxp3CreUvrag+/+ or +/fl	Foxp3CreUvragfl/fl
1.02335	0.929936	1.10569	1.37398
0.976645	2.02972	0.894309	1.54065
0.745946	0.74955	0.582485	1.02648
1.25405	0.872072	1.41752	0.985743
1.16206	1.1581	1.12129	0.639357
0.837945	1.62846	0.878715	1.48112
Data in figures are shown as mean +/- sem, which was calculated in GraphPad Prism 10.4.1.

## Sheet: S5D Fig
S5D Fig
CD44highCD62Llow (%)
CD4+Foxp3–		CD8+
Foxp3CreUvrag+/+ or +/fl	Foxp3CreUvragfl/fl	Foxp3CreUvrag+/+ or +/fl	Foxp3CreUvragfl/fl
34.4	34.1	10.9	12.7
32.7	37.4	14.5	13.8
27	36.2	11.4	15
31.3	27.1	10.6	13.3
29.1	43.3	8.51	13.3
35.1	54.1	13.7	24
CD44highCD62Llow (×107)
CD4+Foxp3–		CD8+
Foxp3CreUvrag+/+ or +/fl	Foxp3CreUvragfl/fl	Foxp3CreUvrag+/+ or +/fl	Foxp3CreUvragfl/fl
0.394	0.391	0.099	0.098
0.245	0.771	0.111	0.224
0.269	0.417	0.105	0.134
0.522	0.304	0.143	0.123
0.452	0.545	0.103	0.153
0.315	0.973	0.098	0.328
Data in figures are shown as mean +/- sem, which was calculated in GraphPad Prism 10.4.1.

## Sheet: S5E Fig
S5E Fig
CD44highcytokine+ (%)
CD4+IFN-g+		CD4+IL-4+		CD4+IL-17A+		CD8+IFN-g+
Foxp3CreUvrag+/+ or +/fl	Foxp3CreUvragfl/fl	Foxp3CreUvrag+/+ or +/fl	Foxp3CreUvragfl/fl	Foxp3CreUvrag+/+ or +/fl	Foxp3CreUvragfl/fl	Foxp3CreUvrag+/+ or +/fl	Foxp3CreUvragfl/fl
14.6	16.7	0.6	0.56	3.01	1.68	16.7	13.1
12.2	10.2	0.73	0.72	1.68	0.74	12.4	8.62
12.6	20	0.56	0.84	2.06	1.21	12.7	11.5
14.1	27.9	0.95	0.88	1.25	1.39	14.4	16.2
Data in figures are shown as mean +/- sem, which was calculated in GraphPad Prism 10.4.1.

## Sheet: S5F Fig
S5F Fig
YFP+ Treg (%)			YFP+ Treg (×106)
Foxp3CreUvrag+/+ or +/fl	Foxp3CreUvragfl/fl		Foxp3CreUvrag+/+ or +/fl	Foxp3CreUvragfl/fl
18.2	19.2		2.573	2.754
17.7	20.3		1.679	5.304
14.6	18.5		1.714	2.639
15.7	16.8		3.112	2.276
19.1	22.6		3.698	3.706
20.6	26		2.348	6.383
Data in figures are shown as mean +/- sem, which was calculated in GraphPad Prism 10.4.1.

## Sheet: S5G Fig
S5G Fig
Cells among YFP+ Treg (%)					Cells among YFP+ Treg (×106)
cTreg		eTreg			cTreg		eTreg
Foxp3CreUvrag+/+ or +/fl	Foxp3CreUvragfl/fl	Foxp3CreUvrag+/+ or +/fl	Foxp3CreUvragfl/fl		Foxp3CreUvrag+/+ or +/fl	Foxp3CreUvragfl/fl	Foxp3CreUvrag+/+ or +/fl	Foxp3CreUvragfl/fl
30.4	38.2	61	52		0.782	1.051	1.569	1.432
32.7	34.9	58.3	55.7		0.549	1.851	0.979	2.955
28.7	30.4	61	59.4		0.492	0.802	1.046	1.568
31.5	35.6	58.6	52.9		0.982	0.81	1.828	1.204
31.8	34.6	59.5	56.4		1.176	1.283	2.2	2.09
28	24	62	66		0.657	1.532	1.456	4.212
Data in figures are shown as mean +/- sem, which was calculated in GraphPad Prism 10.4.1.

## Sheet: S5H Fig
S5H Fig
YFP+ Treg (%)			YFP+ Treg (×105)
Foxp3Cre/+Uvrag+/+ or +/fl (mosaic)	Foxp3Cre/+Uvragfl/fl (mosaic)		Foxp3Cre/+Uvrag+/+ or +/fl (mosaic)	Foxp3Cre/+Uvragfl/fl (mosaic)
4.76	3.46		1.634	0.544
3.93	3.06		0.905	0.749
3.33	3.21		0.706	1.461
2.73	2.4		1.596	0.763
4.15	4.32		1.861	0.926
1.96			1.011
Data in figures are shown as mean +/- sem, which was calculated in GraphPad Prism 10.4.1.

## Sheet: S5I Fig
S5I Fig
Cells among YFP+ Treg (%)					Cells among YFP+ Treg (×105)
cTreg		eTreg			cTreg		eTreg
Foxp3Cre/+Uvrag+/+ or +/fl (mosaic)	Foxp3Cre/+Uvragfl/fl (mosaic)	Foxp3Cre/+Uvrag+/+ or +/fl (mosaic)	Foxp3Cre/+Uvragfl/fl (mosaic)		Foxp3Cre/+Uvrag+/+ or +/fl (mosaic)	Foxp3Cre/+Uvragfl/fl (mosaic)	Foxp3Cre/+Uvrag+/+ or +/fl (mosaic)	Foxp3Cre/+Uvragfl/fl (mosaic)
46.1	54.5	41.5	34.9		0.753	0.296	0.678	0.19
52.8	61.1	32.9	27.1		0.478	0.458	0.298	0.203
55.6	67.4	35.3	22.1		0.393	0.985	0.249	0.323
69	52.4	21.3	35.6		1.101	0.4	0.34	0.272
23.9	30.5	59.2	54.6		0.445	0.282	1.102	0.506
57.3		33.1			0.579		0.335
Data in figures are shown as mean +/- sem, which was calculated in GraphPad Prism 10.4.1.
