# Supplementary material for: Vps34-orchestrated lipid signaling processes regulate the transitional heterogeneity and functional adaptation of effector regulatory T cells
Source: PLoS Biol. 2025 Apr 11;23(4):e3003074. doi: 10.1371/journal.pbio.3003074 (PMC11990774; doi:10.1371/journal.pbio.3003074)
Supplement: S13 Data — (XLSX) [file pbio.3003074.s036.xlsx]

## Sheet: S6A Fig
S6A Fig
YFP+ Treg (%)			YFP+ Treg (×106)
Foxp3CreAtg14+/+ or +/fl	Foxp3CreAtg14fl/fl		Foxp3CreAtg14+/+ or +/fl	Foxp3CreAtg14fl/fl
13.5	8.33		0.78	0.428
12.2	8.29		0.648	0.349
15.8	8.56		0.67	0.626
19.3	12.2		3.662	0.427
15	11.2		0.536	1.978
18.2	10.5		1.371	1.927
18.6	10.9		1.466	0.631
17	9.52		1.332	0.593
21.8	10.2		1.368	1.166
20.7	12.4		2.2	0.377
	9.25			0.858
	11.6			0.939
	10.7			0.791
Data in figures are shown as mean +/- sem, which was calculated in GraphPad Prism 10.4.1.

## Sheet: S6B Fig
S6B Fig
Cells among YFP+ Treg (%)					Cells among YFP+ Treg (×106)
cTreg		eTreg			cTreg		eTreg
Foxp3CreAtg14+/+ or +/fl	Foxp3CreAtg14fl/fl	Foxp3CreAtg14+/+ or +/fl	Foxp3CreAtg14fl/fl		Foxp3CreAtg14+/+ or +/fl	Foxp3CreAtg14fl/fl	Foxp3CreAtg14+/+ or +/fl	Foxp3CreAtg14fl/fl
36.8	28	61.6	68.6		0.287	0.12	0.481	0.293
41.1	45.2	57.1	51.7		0.267	0.158	0.37	0.181
23.7	34.6	74.8	62.7		0.159	0.217	0.501	0.393
55	24.6	25.8	72.7		2.014	0.105	0.945	1.168
32.1	31.9	53.9	59.1		0.172	0.631	0.289	0.482
24.5	57.4	59	25		0.336	1.106	0.809	0.285
25.1	35.4	61.4	45.1		0.368	0.223	0.9	0.317
26.4	25.1	57.1	53.4		0.352	0.149	0.761	0.591
23.2	30.4	65	50.7		0.317	0.354	0.889	0.139
20.5	44.3	62.9	36.9		0.451	0.167	1.384	0.266
	45.4		31			0.39		0.437
	29.8		46.5			0.28		0.405
	24.5		51.2			0.194
Data in figures are shown as mean +/- sem, which was calculated in GraphPad Prism 10.4.1.

## Sheet: S6C Fig
S6C Fig
CD44highCD62Llow YFP+ eTreg-like cells (%)
Foxp3Cre/+Atg14+/+ or +/fl (mosaic)	Foxp3Cre/+Atg14fl/fl (mosaic)
87	86.3
85.8	86.9
85.1	86.3
86.5	86.7
64.7	67
60.1	64.8
61.3	64.4
Data in figures are shown as mean +/- sem, which was calculated in GraphPad Prism 10.4.1.

## Sheet: S6D Fig
S6D Fig
Ki67+ cells among Treg subset (%)
Treg		cTreg		eTreg
Foxp3CreAtg14+/+ or +/fl chimera	Foxp3CreAtg14fl/fl chimera	Foxp3CreAtg14+/+ or +/fl chimera	Foxp3CreAtg14fl/fl chimera	Foxp3CreAtg14+/+ or +/fl chimera	Foxp3CreAtg14fl/fl chimera
22	15.9	34.2	20.3	30.3	42.9
22.9	20.5	24.1	33.2	52.1	62.5
12	8.14	7.31	8.27	13.4	16
15.4	16.4	14.9	11.5	27.3	40
10.2	12.1	7.61	9.46	23.3	19
11.7	7.82	8.19	6.08	10.1	16.1
14.8	4.62	6.63	5.62	17.6	9.24
8.99	37.6	8.26	19.3	8.24	59.9
17.4	39.7	9.79	23.4	17.6	53.2
Data in figures are shown as mean +/- sem, which was calculated in GraphPad Prism 10.4.1.

## Sheet: S6E Fig
S6E Fig
Relative FVD+ cells among Treg subset
cTreg		eTreg
Foxp3Cre/+Atg14+/+ or +/fl (mosaic)	Foxp3Cre/+Atg14fl/fl (mosaic)	Foxp3Cre/+Atg14+/+ or +/fl (mosaic)	Foxp3Cre/+Atg14fl/fl (mosaic)
1	1.10341	1	2.16981
1.06365	1.37485	0.900594	2.99057
1.34841	2.70519	1.25941	6.21386
0.58794	1.38191	0.84	3.7901
0.538168	2.53817	0.686717	8.7218
1.46183	3.95038	1.31328	8.08688
	0.593511		1.87135
Data in figures are shown as mean +/- sem, which was calculated in GraphPad Prism 10.4.1.

## Sheet: S6F Fig
S6F Fig
Bim/Mcl1 ratio					Bim/Bcl2 ratio
cTreg		eTreg			cTreg		eTreg
Foxp3CreAtg14+/+ or +/fl chimera	Foxp3CreAtg14fl/fl chimera	Foxp3CreAtg14+/+ or +/fl chimera	Foxp3CreAtg14fl/fl chimera		Foxp3CreAtg14+/+ or +/fl chimera	Foxp3CreAtg14fl/fl chimera	Foxp3CreAtg14+/+ or +/fl chimera	Foxp3CreAtg14fl/fl chimera
4.51677	5.25126	0.965197	0.790514		1.20754	0.957816	1.15834	0.694549
4.82977	7.54913	1.60895	3.17298		1.08666	0.873711	0.827737	0.622056
4.6938	6.16146	1.3876	1.84184		2.472	2.74119	1.43196	1.37596
5.39617	6.85431	1.65453	2.26587		1.16211	2.12847	0.965318	1.02019
5.87802	8.92174	1.53276	4.96313		2.71325		1.35909
8.39152	12.0705	2.0988	4.21565
6.80617	12.3851	3.42245	4.26582
2.51099	13.8288	2.05118	4.55216
8.61088	8.77434	3.34975	3.48175
	6.2568		2.37746
Data in figures are shown as mean +/- sem, which was calculated in GraphPad Prism 10.4.1.

## Sheet: S6H Fig
S6H Fig
CD44highCD62Llow (%)					CD44highCD62Llow (×104)
CD4+Foxp3–		CD8+			CD4+Foxp3–		CD8+
Perinatal Foxp3CreAtg14+/+ or +/fl	Perinatal Foxp3CreAtg14fl/fl	Perinatal Foxp3CreAtg14+/+ or +/fl	Perinatal Foxp3CreAtg14fl/fl		Perinatal Foxp3CreAtg14+/+ or +/fl	Perinatal Foxp3CreAtg14fl/fl	Perinatal Foxp3CreAtg14+/+ or +/fl	Perinatal Foxp3CreAtg14fl/fl
12.7	14.6	15.8	11.5		0.27	0.216	5.402	3.384
10.2	3.46	19.4	14.6		1.357	2.42	3.18	7.951
4.95	4.28	10.3	15.5		2.961	2.717	5.025	7.679
4.37	5.41	9.43	14.1		0.409	0.48	0.664	1.133
3.41	4.32	10.4	7.09		0.205	0.34	0.493	0.495
Data in figures are shown as mean +/- sem, which was calculated in GraphPad Prism 10.4.1.

## Sheet: S6I Fig
S6I Fig
CD44highcytokine+ (%)
CD4+IFN-g+		CD8+IFN-g+
Perinatal Foxp3CreAtg14+/+ or +/fl	Perinatal Foxp3CreAtg14fl/fl	Perinatal Foxp3CreAtg14+/+ or +/fl	Perinatal Foxp3CreAtg14fl/fl
2.48	1.64	27	31.2
1.87	0.61	46.5	22.3
3.05	2.47	37.6	37.3
1.42	1.65	32.4	41.6
0.8	1.59	31.2	44.2
Data in figures are shown as mean +/- sem, which was calculated in GraphPad Prism 10.4.1.

## Sheet: S6J Fig
S6J Fig
YFP+ Treg subset (%)							YFP+ Treg subset (×104)
Treg		cTreg		eTreg			Treg		cTreg		eTreg
Perinatal Foxp3CreAtg14+/+ or +/fl	Perinatal Foxp3CreAtg14fl/fl	Perinatal Foxp3CreAtg14+/+ or +/fl	Perinatal Foxp3CreAtg14fl/fl	Perinatal Foxp3CreAtg14+/+ or +/fl	Perinatal Foxp3CreAtg14fl/fl		Perinatal Foxp3CreAtg14+/+ or +/fl	Perinatal Foxp3CreAtg14fl/fl	Perinatal Foxp3CreAtg14+/+ or +/fl	Perinatal Foxp3CreAtg14fl/fl	Perinatal Foxp3CreAtg14+/+ or +/fl	Perinatal Foxp3CreAtg14fl/fl
25.7	30.1	60.2	60.7	19.3	17.4		0.74	0.649	0.445	0.394	0.143	0.113
20.4	10.4	34.4	48.5	41.7	27.8		3.466	8.211	1.192	3.982	1.445	2.283
11.7	9.55	50.8	60.3	27.2	19.8		8.071	6.812	4.1	4.108	2.195	1.349
10.7	11.2	35.8	35.9	25.4	30.5		1.134	1.132	0.406	0.407	0.288	0.345
12.9	14.9	50.5	37	21.7	29.2		0.904	1.399	0.456	0.518	0.196	0.408
Data in figures are shown as mean +/- sem, which was calculated in GraphPad Prism 10.4.1.

## Sheet: S6K Fig
S6K Fig
YFP+ Treg (%)					YFP+ Treg (×103)
Lung		Liver			Lung		Liver
Perinatal Foxp3CreAtg14+/+ or +/fl	Perinatal Foxp3CreAtg14fl/fl	Perinatal Foxp3CreAtg14+/+ or +/fl	Perinatal Foxp3CreAtg14fl/fl		Perinatal Foxp3CreAtg14+/+ or +/fl	Perinatal Foxp3CreAtg14fl/fl	Perinatal Foxp3CreAtg14+/+ or +/fl	Perinatal Foxp3CreAtg14fl/fl
16.9	15.4	14.4	13.1		2.551	2.841	0.678	0.974
26.4	9.52	47.8	18		12.91	4.592	0.713	0.965
8.13	5.96	21.2	16.6		2.282	2.365	0.424	0.352
8.83	12.2	55.9	50.7		8.344	9.016	0.643	1.027
9.37	11.8	49	66.1		14.052	16.835	1.261	2.732
Data in figures are shown as mean +/- sem, which was calculated in GraphPad Prism 10.4.1.

[truncated: 1 more sheets: S6L Fig]
