# Supplementary material for: Vps34-orchestrated lipid signaling processes regulate the transitional heterogeneity and functional adaptation of effector regulatory T cells
Source: PLoS Biol. 2025 Apr 11;23(4):e3003074. doi: 10.1371/journal.pbio.3003074 (PMC11990774; doi:10.1371/journal.pbio.3003074)
Supplement: S14 Data — (XLSX) [file pbio.3003074.s037.xlsx]

## Sheet: S7A Fig
S7A Fig
B16F10
Tumor volume (mm3, ×103)														Tumor weight (mg, ×103)
Days after tumor inoculation	Foxp3Cre-ERT2Pik3c3+/+ or +/fl					Foxp3Cre-ERT2Pik3c3fl/fl								Foxp3Cre-ERT2Pik3c3+/+ or +/fl	Foxp3Cre-ERT2Pik3c3fl/fl
11	0.002	0.001	0.001	0	0.001	0.001	0	0	0.006	0	0.002	0		3.806	1.32
13	0.004	0.001	0.002	0.003	0.005	0.004	0.001	0.002	0.008	0	0.003	0.004		1.2	0.256
15	0.009	0.008	0.009	0.007	0.009	0.016	0.001	0.002	0.022	0	0.017	0.017		1.422	0.31
17	0.04	0.033	0.039	0.075	0.02	0.109	0.01	0.014	0.055	0.004	0.055	0.124		4.8	1.216
19	0.197	0.083	0.082	0.102	0.075	0.286	0.054	0.032	0.12	0.022	0.144	0.218		1.132	0.235
21	0.675	0.174	0.295	0.463	0.297	0.848	0.093	0.067	0.652	0.08	0.35	0.674			0.852
23	1.254	0.236	0.455	0.834	0.345	1.093	0.118	0.071	0.873	0.108	0.424	0.657			1.082
25	1.534	0.424	0.511	0.944	0.45	1.16	0.128	0.071	0.704	0.113	0.352	0.733
27	1.752	0.53	0.748	1.575	0.489	1.179	0.143	0.077	0.793	0.11	0.478	0.87
29	1.87	0.576	0.775	1.76	0.528	1.005	0.073	0.087	0.799	0.116	0.402	0.819
31	1.955	0.604	0.805	1.944	0.579	0.774	0.044	0.107	0.773	0.132	0.367	0.711
Data in figures are shown as mean +/- sem, which was calculated in GraphPad Prism 10.4.1.

## Sheet: S7B Fig
S7B Fig
GFP+YFP+ Treg (%)
Spleen		B16F10 tumor
Foxp3Cre-ERT2Pik3c3+/+ or +/fl	Foxp3Cre-ERT2Pik3c3fl/fl	Foxp3Cre-ERT2Pik3c3+/+ or +/fl	Foxp3Cre-ERT2Pik3c3fl/fl
6.88	3.46	15.4	1.64
4.78	5.1	11.3	1.71
5.92	4.29	15.3	0.64
4.53	3.67	9.24	0.78
4.02	2.29	8.8	1.35
	2.79		1.02
	2.82		1.29
Data in figures are shown as mean +/- sem, which was calculated in GraphPad Prism 10.4.1.

## Sheet: S7C Fig
S7C Fig
CD8+/GFP+ Treg ratio
Spleen		B16F10 tumor
Foxp3Cre-ERT2Pik3c3+/+ or +/fl	Foxp3Cre-ERT2Pik3c3fl/fl	Foxp3Cre-ERT2Pik3c3+/+ or +/fl	Foxp3Cre-ERT2Pik3c3fl/fl
0.607306	0.691608	1.06452	3.08427
1.17355	0.639869	0.976974	2.69421
0.888889	0.721429	0.818396	3.20192
1.20354	0.876923	1.02381	2.36994
1.16379	1.25666	0.895307	2.05143
	1.0566		4.43023
	0.942765		3.77228
Data in figures are shown as mean +/- sem, which was calculated in GraphPad Prism 10.4.1.
